# Supplementary material for: An experimental erythrocyte rigidity index (Ri) and its correlations with Transcranial Doppler velocities (TAMMV), Gosling Pulsatility Index PI, hematocrit, hemoglobin concentration and red cell distribution width (RDW)
Source: PLoS One. 2020 Feb 21;15(2):e0229105. doi: 10.1371/journal.pone.0229105 (PMC7034921; doi:10.1371/journal.pone.0229105)
Supplement: S1 Dataset — (XLSX) [file pone.0229105.s001.xlsx]

## Sheet: PatientData 1
HCT (%)	Sex	Hemoglobinophatie type	blood type	Microplate brand name	MCA L (cm/s)	MCA R (cm/s)	MCA/ACA L (cm/s)	MCA/ACA R (cm/s)	T-ICA L (cm/s)	T-ICA R (cm/s)	ACA L (cm/s)	ACA R (cm/s)	PCA L (cm/s)	PCA R (cm/s)	ICA L (cm/s)	ICA R (cm/s)	BA (cm/s)	HGB (g/dL)	HCT (%)	Hb (g/dL)	Ht (%)	Transfusion Therapy	HU Therapy	Antibiotics	infections	Splenectomy	splenic sequestration	pain crisis
																						Sim/Yes(S)/Não/No(N)	Sim/Yes(S)/Não/No(N)	Sim/Yes(S)/Não/No(N)	Sim/Yes(S)/Não/No(N)	Sim/Yes(S)/Não/No(N)	Sim/Yes(S)/Não/No(N)	Sim/Yes(S)/Não/No(N)
#N/A	M	SD	A+	LABPLAST	92	92	71	79	86	67	77	82	48	53			75	#N/A	#N/A	9.09	29	N	S					S
#N/A	M	SD	O+	LABPLAST	#N/A	#N/A												#N/A	#N/A	8.84	24.8	N	S	N	N	N	N	S
#N/A	F	SS	O+	LABPLAST	95.5	101	82.4	93.9	106		-110	-89.3	73.2	76.2		103	-108	#N/A	#N/A	6.59	19.5	N	S		N	N	N	N
#N/A	M	SS	O+	LABPLAST	222	177	177	115	143		144	89.3	101	74.3		97.8	115	#N/A	#N/A	9.6	26.4	S	N	S	N	N	N	N
#N/A	M			LABPLAST	#N/A	#N/A												#N/A	#N/A		#N/A
#N/A	M	SC	B-	LABPLAST	82	79	75	73	66	61	75	69	52	62			49	#N/A	#N/A	10.9	30.4	N	S	N	N	N	N	N
#N/A	M	SS	B-	LABPLAST	161	145			74				54					#N/A	#N/A	8.35	#N/A	N	N	S	N	N	N	N
#N/A	F	SS	A+	LABPLAST	107	123	94	113	88	101	103	92	80	69			110	#N/A	#N/A	6.6	16	N	N		S	S		N
#N/A	F	SS	O+	LABPLAST	210	217	177	174	121		124	130	107	127		179	130	#N/A	#N/A	7.9	20	S	S		N	N	N	N
#N/A	F	SS	A+	LABPLAST	177	162												#N/A	#N/A	9.69	28.1	S	S	N	N	N	N	N
#N/A	M			LABPLAST	#N/A	#N/A												#N/A	#N/A		#N/A
#N/A	F	SS	O+	LABPLAST	182	221	146	139	146		125	108	101	72.8		128	95.9	#N/A	#N/A	8.4	25	S	N	N	N	N	N	N
#N/A	F			LABPLAST	#N/A	#N/A												#N/A	#N/A		#N/A
#N/A	M	SS	O+	LABPLAST	178	180	124	131	137		125	107	94.3	63.9		124	117	#N/A	#N/A	8.1	22	N	S	N	N	N	N	N
26.1	M	SS	B+	LABPLAST	218	226	149	187	120		82		117	95.5		129	88.5	8.76	26.1	8.79	25	S	N	S				N
#N/A	F	SS	O+	LABPLAST	144	153	146	132	130	161	83	94	100	121			98	#N/A	#N/A	10	#N/A	N	S		N	N	N	N
23.4	M	SS		LABPLAST	109	119	97	96	94	102	80	86	68	79			66	8.15	23.4	8.1	24.4	N	N		S
#N/A	M			LABPLAST	#N/A	#N/A												#N/A	#N/A		#N/A
#N/A	F			LABPLAST	#N/A	#N/A												#N/A	#N/A		#N/A
#N/A	F	SS	A+	LABPLAST	129	123	121	102	113	95	124	67	75	82			104	#N/A	#N/A	7.44	21	N	N	N	N	N	N	S
#N/A	F	SS	O+	LABPLAST	136	133	122	105	90	97	100	104	65	77			63	#N/A	#N/A	-	#N/A	N	S	S	N	S		N
#N/A	M	SD	-	LABPLAST	82	84	71	85	63	75	56	75	50	41			65	#N/A	#N/A	-	#N/A	N	N	N	N	N	N	N
#N/A	M	SS	B+	LABPLAST	147	127	126	107	106	133	84	123	74	80			93	#N/A	#N/A	8.8	24.4	N	N	S	N	S	S	N
36.2	F	Sβ	A+	LABPLAST	91.6	83.5	87	77.8	81.6		80.1	72	63.1	72		75.1	61.6	10.7	36.2	10.7	36	S	S	N	N		N	S
25.3	M	SS	O+	LABPLAST	104	102	81	88	83	72	89	69	29	62			92	7.99	25.3	-	#N/A	N	N	N	N	N	N
28	F	SS	O+	LABPLAST	114	108	99	76	104	69	73	81	69	76			61	10.1	28	10.1	28	N	S		N	N	N	N
26.4	F	SS	O-	LABPLAST	130	115	109	98	93	79	77	56	53	71			91	9.3	26.4	-	#N/A	N	S		N	N	N	N
35.5	F	SC	O+	LABPLAST	#N/A	#N/A												11.7	35.5	10.6	31	N	N	N	N	N	N	N
38.8	F	SC	O+	LABPLAST	76	88	76	75	76	74	59	59	60	57			57	12.1	38.8	-	#N/A	N	N			N		S
#N/A	F	SS	A+	GTT	165	174	132	121	128		119	122	72	94.3		141	137	#N/A	#N/A	7.2	20.6	S	N		N	N	N	N
#N/A	F	SS	B+	GTT	114	103	101	96	76	96	75	68	67	57			67	#N/A	#N/A	9.8	28	N	S		N	S		N
26.6	F	SS	O+	GTT	#N/A	#N/A												9.1	26.6	8.9	26	N	S		N	N	N	N
29.3	M	SC	B+	GTT	#N/A	#N/A												9.33	29.3	-	#N/A	N	N		N	N	N	N
29.5	M	SS	O+	GTT	135	113	110	102	72	72	93	96	63	59			86	9.79	29.5	9.8	29	N	N	N	N	N	N	S
#N/A	M	SS	A+	GTT	#N/A	#N/A												#N/A	#N/A	8.6	26	N	N	N	S	N	N	N
33.5	M	SC	B-	GTT	82	79	75	73	66	61	75	69	52	62			49	11.2	33.5	10.7	31.9	N	S	N	N	N	N	N
22.9	M	SS	O+	GTT	104	102	81	88	83	72	89	69	29	62			92	7.65	22.9	7.99	25.3	N	N	N	N	N	N	N
25.3	F	SS	O+	GTT	142	115	112	110	103	98	118	98	66	59			106	8.56	25.3	7.9	25	N	N	S	S	N	N	S
25	M	SS	O+	GTT	144	129	93		115		121		64				93	8.36	25	8.5	23.4	N	S		S	N	N	S
34.5	F	SC	O+	GTT	104	103	74	74	72	87	54	86	51	62			64	11.2	34.5	11.2	34.5	N	S	N	N	N	N	N
23	F	Sβ°	A+	GTT	148	154	115	144	121	106	92	123	85	82			83	7.6	23	6.6	27	N	S	S	N	N	N	S
27.6	M	SS	O+	GTT	142	133	107	122	106	131	104	161	88	59			68	8.9	27.6	8.9	27.6	N	S	N		N	N	S
#N/A	F	Sβ°	O+	GTT	108	100	62	74		74		72		53			83	#N/A	#N/A		#N/A	N	S	S	N	S		N
#N/A	M	SS	A+	GTT	180	187	147	149	114	141	119	109	58	122				6.77	#N/A	6.77	#N/A	N	S	S	N	S	N	N
#N/A	M			GTT		#N/A												#N/A	#N/A		#N/A
27	M	SS	AB+	GTT		#N/A											-88	8.72	27	8.4	24.8	N	N	N	N	N	N
21.22	F	SS	A+	GTT	115	116	95	95	78	92	88	92	69	64			75	7.46	21.22	7.46	21.22	N	N	N	N	N	N	N
32.08	M	SC	B+	GTT														10.65	32.08		#N/A	N	N	N	N	N	N	S
18.59	M	SS		GTT	146	211	163	161	148		131	133	119	117		141	107	6.842	18.59	8	23	N	S	S	N	N	N	N
#N/A	F	SS	A+	GTT	138	108	119	-101	142		-107	-125	74.7	85.9		101	-71.6	#N/A	#N/A	9.26	27	S
24.8	M	Sβ°	B-	GTT	114	104	103	104	107		-96.3	-73.2	77.4	66.2		96.3	-79.7	7.6	24.8	7.6	24.8	N	N	S	N	S	N	N
27.6	M	Sβ°	B+	GTT	95.5	83.5	95.5	77.8	91.6		-87.8	-69.7	69.7	71.6		83.9	-69.3	8.4	27.6	8.4	27.6	N	N	S	S	N	N	N
34.3	F	SC	O+	GTT	105	92.8	88.9	75.8	77		-66.6	-83.5	77.4	64.7		70.8	-66.2	11	34.3	11	34.3	N	N	N	N	N	N	N
33.5	M	SC	O+	GTT														11.2	33.5	11.2	33.5	N	N	S	N	N	N	N
27.6	M	SS	A+	GTT	39	83		95		101				58			-94	9.34	27.6		#N/A	S	S	S	N	N	N	N
26.1	M	SS	A+	GTT	151	119	99.3	93.6	108		-87.8	-89.3	80.5	78.2		109	-80.5	9.58	26.1	9.6	26.1	N	S	S	S	S	N	N
28.1	F	SS	O+	GTT	127	97.4	106	99.3	108		-82.4	-108	74.3	78.9		97.8	-108	10.1	28.1	10.1	28.1	S	S	N	N	N	N	N
28	M	SS	A+	GTT	167	148	143	120	113	106	-129	-86	66	71			-103	9.39	28	9.4	28	N	N	S	N	N	N	N
22.3	M	SS	A-	GTT	138	131	-99	110	105	95	-109	-105	69	59			-95	7.52	22.3	7.98	23	N	N	N	N	N	N	N
19.8	F	SS	O+	GTT	152	171	125	113	128	101	-117	-56	68	105			-89	6.4	19.8	6.4	19.8	N	N	N	N	N	N	N
18.8	F	SS	O+	GTT	123	106	-105	96.6	102		-95.5	-87.4	77	-76.6		102	-78.9	6.93	18.8	6.9	18.8	N	N		N	N	N	N
35.8	F	SC	B+	GTT														11.6	35.8		#N/A	N	S	N	N	N	N	N
33.3	F	SC	O+	GTT														10.9	33.3		#N/A	N	N	N	N	N	N	N
#N/A	M	SJ																#N/A	#N/A		#N/A
24.36	F	SS		GTT														8.09	24.36		#N/A	N	N	N	N	N	N	N
24	F	SS	A+	GTT	137	141	-102	119	117		-101	-98.2	70.5	-77.4		114	-83.9	7.7	24	7.7	24		N	S				N
20.4	M	SS	A+	GTT	147	134	-163	103	136	107	-159	-120	108	72			-88	7.1	20.4	7.1	20.4	N	S	N	N	N	N	N
36.1	M	SC	A+	GTT														11.94	36.1			N	N	N	N	N	N	N
29.1	M	SC	A+	GTT														9.65	29.1			N	N	S	S	N	N	N
22.5	F	SS	A+	GTT	129	123	-121	102	113	95	-124	82	75	82			-104	7.73	22.5	7.44	21	N	N	N	N	N	N	S
29	M	SC	O+	GTT														9.67	29			N	N	N	N	N	N	S
19.6	F	SS	O-	GTT	119	129	126	119	117	116	-117	-100	46	36			-109	6.79	19.6	7.87	24.8		N
26	M	SS	O+	GTT	141	134			85			-113	47				-81	4.25	26	9.25	26	N	N	S	N	N	N	N
32.88	M	SC		GTT														10.8	32.88			N	N		N	N	N	N
29	F	SS	B+	GTT	84	104	71	81	84	73		-84		56			-78	10.1	29	10.1	29	S	S	N	N	N	N	N
31.95	F	SC	O+	GTT														10.55	31.95			N	S	N	N	N	N	N
21.7	M	SS	O+	GTT														7.06	21.7			N	N	N	N	N	N	N
23	M	SS		GTT	136	121	117	89	106	94	-109	-93	73	65			-76	8	23	8	23	N	S	S	N		N	N
25	F	SS	B+	GTT	170	177	175	152	110	100	-147	-133	68	80			-90	8.6	25	8.6	25		S	N	N	N	N
27	F	Sβ°	A+	GTT	148	154	115	144	121	106	-92	-123	85	82			-83	6.6	27	6.6	27	N	S	S	N	N	N	S
28.6	M	SS	O+	GTT	129	141	104	109	98.9		-82.8	-94.7	-72	73.5		105	-89.3	9.53	28.6	8.21	25	N	N	S	S			N
25	M	SS	B-	GTT	103	117	-107	91.2	97.8		-104	-101	77.8	84.7		107	-99.3	8.51	25	8.5	25	N	S	S	N	S	N
26.6	M	SS	O+	GTT		122		119				-106		77.4		93.6	-81.6	8.46	26.6			N	S	N	N	N	N	N
20.2	M	SS	A+	GTT	130	103	-102	87	113	116	-115	-98	74	83			-98	6.71	20.2	6.7	19.8	N	N	N	N	N	N	N
29.3	M	SS	O-	GTT	135	147	-125	106	101	104	-117	-71	69	79			-72	9.14	29.3	8.61	27.9	N	S	S	N	S	N	N
#N/A	M	SS	O+	GTT	129	119	92	133	89	93	-89	-128	68	77			-84	#N/A	#N/A			N	S	S	N	N	N	N
#N/A	M	SS	O+	GTT	149	146	111	107	94.3			-87		66.2		103		#N/A	#N/A			N	N	S	N	N	N	N
#N/A	M	No anemia		GTT														#N/A	#N/A
22.3	M	SS	A-	GTT	138	131	-99	110	105	95	-109	-105	69	-61			-87	7.52	22.3	7.98	23	N	N	N	N	N	N	N
25.7	F	SS	A+	GTT	166	137	-171	-115	128	120	-189	-114	93	104			-78	8.2	25.7			N	S	N	N	N	N	N
33.4	F	SC	A+	GTT														11.1	33.4			N	N	N	N	N	N	N
27.4	M	SS	A-	GTT														8.9	27.4			N	S	N	N	S	N	N
28.3	F	SS	O+	GTT	121	142	112	115	91	107	-90	-104	74	79			-96	9.4	28.3			N	N	N	N	N	N	S
40.3	F			GTT														13.4	40.3
28	F	SS	O+	GTT	108	99.3	83.9	89.7	82.8		-80.8	-87.4	69.7	65.8		98.9	-91.6	9.3	28			N	S	N	N	N	N	N
16.5	M	SS		GTT	117	134	96	124	81	94	-80	-120	-62	76			-109	5.9	16.5			N	S	N	N	S	N	N
26	F	SC	A+	GTT														8.6	26	8.6	26	N	N	S	N	N	N	N
27.6	M	SS	O-	GTT	140	123	-96.6	102	92.8		-106	-99.3	72.8	67		88.9	-104	9.3	27.6			N	S	N	N	N	N	N
31.2	M	SC	A+	GTT														10.1	31.2	10.1	31.2	N	N	S	N	N	N	N
31.4	F	SC	O+	GTT														9.8	31.4			N	N	S	N	N	N	N
#N/A	M	SC	O+	GTT														#N/A	#N/A			N	N	N	S	N	N	S
21.5	M	SS	O+	GTT	129	119	92	133	89	93	-89	-128	68	77			-84	6.88	21.5			N	S	S	N	N	N	N
#N/A	M		O+	GTT		151								30			-136	#N/A	#N/A	7.8	23.2
#N/A	M	SS		GTT	165	139	132	110	153		-88.5	-87	-70.1	77		99.3	-88.5	#N/A	#N/A			S	N
26	M	SS	B+	GTT	92.4	99.3	91.6	87.8	86.2		-83.9	-75.8	59.3	73.9		80.5	-50	9.3	26	9.3	26	N	S	N	N	N	N	N
30.5	F	SS	B+	GTT	107	109	-102	100	102		-84.3	-81.6	68.9	73.9		103	-70.1	10.4	30.5	10.4	30.5	N	S	S	N			N
18.8	M	SS	A+	GTT	116	98.6	-97.4	92	105		-93.9	-88.5	83.5	77.8		93.9	-91.2	6.16	18.8	6.1	18	N	N	N	S	N	N
23.9	F	SS	A+	GTT	142	144	-124	102	85	91	-83	-90	-75	56			-98	7.76	23.9	7.76	23.9	N	N	N	N	N	N
#N/A	M	Hemophilic	B+															#N/A	#N/A
#N/A	M	not ident Hb																#N/A	#N/A
#N/A	M	Hemophilic	B+															#N/A	#N/A
#N/A	F	SS																#N/A	#N/A
#N/A	M	SS																#N/A	#N/A			N	N

## Sheet: add RDW,Hct,Hb
Data Analysis: additional Hb,Hct and RDW data		#N/A		#N/A	#N/A	#N/A	#N/A		#N/A	#N/A		#N/A	#N/A	#N/A	#N/A		#N/A	#N/A	#N/A	#N/A	#N/A	#N/A	#N/A
		#N/A		#N/A	#N/A	#N/A	#N/A		#N/A	#N/A		#N/A	#N/A	#N/A	#N/A		#N/A	#N/A	#N/A	#N/A	#N/A	#N/A	#N/A
																							#N/A
	Transcranial Doppler																						#N/A
sex	MCA L (cm/s)	MCA R (cm/s)		HGB (g/dL)	HCT (%)	MCA/ACA L (cm/s)	MCA/ACA R (cm/s)		T-ICA L (cm/s)	T-ICA R (cm/s)		ACA L (cm/s)	ACA L (cm/s)	ACA R (cm/s)	ACA R (cm/s)		PCA L (cm/s)	PCA R (cm/s)	ICA L (cm/s)	ICA R (cm/s)	BA (cm/s)	BA (cm/s)	RDW
	MCA L (cm/s)	MCA R (cm/s)	average MCA L+R(cm/s)	HGB (g/dL)	HCT (%)	#N/A	#N/A	average MCA-ACA L+R(cm/s)	#N/A	#N/A	average t-ICA L+R(cm/s)	#N/A		#N/A		average ACA L+R(cm/s)	#N/A	#N/A	#N/A	#N/A		(+)	RDW
F	107	123	115	6.6	16	94	113	103.5	88	101	94.5	-103	103	92	92	97.5	80	69	#N/A	#N/A	110	110	20.07
F	#N/A	#N/A	#N/A	6.4	21	99.3	114	106.65	110	#N/A	#N/A	-110	110	-88.5	88.5	#N/A	93.9	77	#N/A	86.2	-105	105	15.05
F	#N/A	#N/A	#N/A	6.5	20	92	101	96.5	93	90	#N/A	-75	75	-76	76	#N/A	64	65	#N/A	#N/A	-87	87	19.42
F	#N/A	#N/A	#N/A	10.04	29.15	80.5	83.5	82	77.8	#N/A	#N/A	-73.9	73.9	-72.4	72.4	#N/A	77.4	73.9	#N/A	81.2	-92	92	22.38
F	#N/A	#N/A	#N/A	10.04	29.15	91.2	108	99.6	105	#N/A	#N/A	-104	104	-68.1	68.1	#N/A	74.7	70.8	#N/A	91.2	-117	117	20.49
F	210	217	213.5	7.9	20	177	174	175.5	121	#N/A	#N/A	-124	124	-130	130	127	107	127	#N/A	179	-130	130	#N/A
F	#N/A	#N/A	#N/A	7.9	20	139	107	123	111	#N/A	#N/A	-122	122	-104	104	#N/A	92	109	#N/A	136	-105	105	#N/A
F	#N/A	#N/A	#N/A	7.9	20	175	165	170	122	#N/A	#N/A	-115	115	-113	113	#N/A	65.5	124	#N/A	126	-118	118	#N/A
F	#N/A	#N/A	#N/A	7.9	20	130	150	140	100	84	#N/A	-108	108	-49	49	#N/A	36	43	#N/A	#N/A	-107	107	#N/A
F	#N/A	#N/A	#N/A	7.9	20	137	139	138	105	129	#N/A	-127	127	-122	122	#N/A	86	89	#N/A	#N/A	-110	110	#N/A
F	#N/A	#N/A	#N/A	7.3	21.6	137	97	117	105	129	#N/A	-127	127	122	122	#N/A	86	88	#N/A	#N/A	110	110	25.27
F	#N/A	#N/A	#N/A	7.4	22	109	110	109.5	173	#N/A	#N/A	-102	102	-102	102	#N/A	83.5	80.5	#N/A	#N/A	-121	121	24.39
F	#N/A	#N/A	#N/A	#N/A	#N/A	#N/A	#N/A	#N/A	#N/A	#N/A	#N/A	#N/A	#N/A	#N/A	#N/A	#N/A	#N/A	#N/A	#N/A	#N/A	#N/A	#N/A	22
F	#N/A	#N/A	#N/A	#N/A	#N/A	#N/A	#N/A	#N/A	#N/A	#N/A	#N/A	#N/A	#N/A	#N/A	#N/A	#N/A	#N/A	#N/A	#N/A	#N/A	#N/A	#N/A	25.09
F	#N/A	#N/A	#N/A	#N/A	#N/A	#N/A	#N/A	#N/A	#N/A	#N/A	#N/A	#N/A	#N/A	#N/A	#N/A	#N/A	#N/A	#N/A	#N/A	#N/A	#N/A	#N/A	24.65
F	#N/A	#N/A	#N/A	#N/A	#N/A	#N/A	#N/A	#N/A	#N/A	#N/A	#N/A	#N/A	#N/A	#N/A	#N/A	#N/A	#N/A	#N/A	#N/A	#N/A	#N/A	#N/A	#N/A
F	129	123	126	7.73	22.5	121	102	111.5	113	95	104	-124	124	82	82	103	75	82	#N/A	#N/A	-104	104	29.3
F	#N/A	#N/A	#N/A	#N/A	#N/A	#N/A	#N/A	#N/A	#N/A	#N/A	#N/A	#N/A	#N/A	#N/A	#N/A	#N/A	#N/A	#N/A	#N/A	#N/A	#N/A	#N/A	#N/A
F	142	115	128.5	8.56	25.3	112	110	111	103	98	100.5	118	118	98	98	108	66	59	#N/A	#N/A	106	106	18.41
F	#N/A	#N/A	#N/A	#N/A	#N/A	#N/A	#N/A	#N/A	#N/A	#N/A	#N/A	#N/A	#N/A	#N/A	#N/A	#N/A	#N/A	#N/A	#N/A	#N/A	#N/A	#N/A	19.8
F	#N/A	#N/A	#N/A	#N/A	#N/A	#N/A	#N/A	#N/A	#N/A	#N/A	#N/A	#N/A	#N/A	#N/A	#N/A	#N/A	#N/A	#N/A	#N/A	#N/A	#N/A	#N/A	17.56
F	#N/A	#N/A	#N/A	#N/A	#N/A	#N/A	#N/A	#N/A	#N/A	#N/A	#N/A	#N/A	#N/A	#N/A	#N/A	#N/A	#N/A	#N/A	#N/A	#N/A	#N/A	#N/A	15.87
F	#N/A	#N/A	#N/A	#N/A	#N/A	#N/A	#N/A	#N/A	#N/A	#N/A	#N/A	#N/A	#N/A	#N/A	#N/A	#N/A	#N/A	#N/A	#N/A	#N/A	#N/A	#N/A	18.96
F	#N/A	#N/A	#N/A	7.46	21.22	95	95	95	78	92	#N/A	88	88	92	92	#N/A	69	64	#N/A	#N/A	75	75	#N/A
F	105	110	107.5	#N/A	#N/A	108	97.4	102.7	93.6	93.2	93.4	-101	101	-101	101	101	57	71.2	#N/A	#N/A	-75.8	75.8	#N/A
F	#N/A	#N/A	#N/A	#N/A	#N/A	#N/A	#N/A	#N/A	#N/A	#N/A	#N/A	#N/A	#N/A	#N/A	#N/A	#N/A	#N/A	#N/A	#N/A	#N/A	#N/A	#N/A	#N/A
F	#N/A	#N/A	#N/A	#N/A	#N/A	#N/A	#N/A	#N/A	#N/A	#N/A	#N/A	#N/A	#N/A	#N/A	#N/A	#N/A	#N/A	#N/A	#N/A	#N/A	#N/A	#N/A	#N/A
F	152	171	161.5	6.4	19.8	125	113	119	128	101	114.5	-117	117	-56	56	86.5	68	105	#N/A	#N/A	-89	89	19.5
F	#N/A	#N/A	#N/A	#N/A	#N/A	122	162	142	146	#N/A	#N/A	-112	#N/A	-111	111	#N/A	73.5	92		97.8	-105	105	24.73
F	#N/A	#N/A	#N/A	#N/A	#N/A	#N/A	#N/A	#N/A	#N/A	#N/A	#N/A	#N/A	#N/A	#N/A	#N/A	#N/A	#N/A	#N/A	#N/A	#N/A	#N/A	#N/A	26.72
F	#N/A	#N/A	#N/A	#N/A	#N/A	#N/A	#N/A	#N/A	#N/A	#N/A	#N/A	#N/A	#N/A	#N/A	#N/A	#N/A	#N/A	#N/A	#N/A	#N/A	#N/A	#N/A	16.75
F	123	106	114.5	6.93	18.8	105	96.6	100.8	102	#N/A	#N/A	-95.5	95.5	-87.4	87.4	91.45	77	76.6	#N/A	102	-78.9	78.9	17
F	#N/A	#N/A	#N/A	#N/A	#N/A	#N/A	#N/A	#N/A	#N/A	#N/A	#N/A	#N/A	#N/A	#N/A	#N/A	#N/A	#N/A	#N/A	#N/A	#N/A	#N/A	#N/A	23.9
	#N/A	#N/A	#N/A	#N/A	#N/A	#N/A	#N/A	#N/A	#N/A	#N/A	#N/A	#N/A	#N/A	#N/A	#N/A	#N/A	#N/A	#N/A	#N/A	#N/A	#N/A	#N/A	#N/A
F	#N/A	#N/A	#N/A	#N/A	#N/A	#N/A	#N/A	#N/A	#N/A	#N/A	#N/A	#N/A	#N/A	#N/A	#N/A	#N/A	#N/A	#N/A	#N/A	#N/A	#N/A	#N/A	19.3
F	#N/A	#N/A	#N/A	#N/A	#N/A	#N/A	#N/A	#N/A	#N/A	#N/A	#N/A	#N/A	#N/A	#N/A	#N/A	#N/A	#N/A	#N/A	#N/A	#N/A	#N/A	#N/A	22.6
F	#N/A	#N/A	#N/A	#N/A	#N/A	#N/A	#N/A	#N/A	#N/A	#N/A	#N/A	#N/A	#N/A	#N/A	#N/A	#N/A	#N/A	#N/A	#N/A	#N/A	#N/A	#N/A	28.3
F	129	123	126	7.73	22.5	121	102	111.5	113	95	104	-124	124	82	82	103	75	82	#N/A	#N/A	-104	104	29.3
F	121	142	131.5	9.4	28.3	112	115	113.5	91	107	99	-90	90	-104	104	97	74	79	#N/A	#N/A	-96	96	14.8
F	#N/A	#N/A	#N/A	9.5	#N/A	96.3	101	98.65	88.9	#N/A	#N/A	-102	102	-82.4	82.4	#N/A	78.9	75.1	#N/A	99.3	-93.9	93.9	15.85
F	#N/A	#N/A	#N/A	#N/A	#N/A	#N/A	#N/A	#N/A	#N/A	#N/A	#N/A	#N/A	#N/A	#N/A	#N/A	#N/A	#N/A	#N/A	#N/A	#N/A	#N/A	#N/A	15.44
F	#N/A	#N/A	#N/A	#N/A	#N/A	#N/A	#N/A	#N/A	#N/A	#N/A	#N/A	#N/A	#N/A	#N/A	#N/A	#N/A	#N/A	#N/A	#N/A	#N/A	#N/A	#N/A	16.88
F	#N/A	#N/A	#N/A	#N/A	#N/A	#N/A	#N/A	#N/A	#N/A	#N/A	#N/A	#N/A	#N/A	#N/A	#N/A	#N/A	#N/A	#N/A	#N/A	#N/A	#N/A	#N/A	13.48
F	#N/A	#N/A	#N/A	#N/A	#N/A	#N/A	#N/A	#N/A	#N/A	#N/A	#N/A	#N/A	#N/A	#N/A	#N/A	#N/A	#N/A	#N/A	#N/A	#N/A	#N/A	#N/A	18.86
F	#N/A	#N/A	#N/A	#N/A	#N/A	#N/A	#N/A	#N/A	#N/A	#N/A	#N/A	#N/A	#N/A	#N/A	#N/A	#N/A	#N/A	#N/A	#N/A	#N/A	#N/A	#N/A	17.23
F	142	144	143	7.76	23.9	124	102	113	85	91	88	-83	83	-90	90	86.5	-75	56	#N/A	#N/A	-98	98	16.82
F	#N/A	#N/A	#N/A	8.4	24.4	95.5	130	112.75	133	#N/A	#N/A	-104	104	-117	#N/A	#N/A	81.2	78.5	#N/A	107	-140	140	24.3
	#N/A	#N/A	#N/A	#N/A	#N/A	#N/A	#N/A	#N/A	#N/A	#N/A	#N/A	#N/A	#N/A	#N/A	#N/A	#N/A	#N/A	#N/A	#N/A	#N/A	#N/A	#N/A	21.3
M	134.2	134	134.1	8.7	27.7	#N/A	#N/A	#N/A	74	#N/A	#N/A	#N/A	#N/A	#N/A	#N/A	#N/A	53	#N/A	52	#N/A	#N/A	#N/A	21.2
M	#N/A	#N/A	#N/A	8.5	26.1	136	111	123.5	85.1	#N/A	#N/A	-124	124	-101	101	#N/A	81.2	82.8	#N/A	82.8	-116	116	21.2
M	#N/A	#N/A	#N/A	#N/A	#N/A	#N/A	#N/A	#N/A	#N/A	#N/A	#N/A	#N/A	#N/A	#N/A	#N/A	#N/A	#N/A	#N/A	#N/A	#N/A	#N/A	#N/A	24.29
M	#N/A	#N/A	#N/A	#N/A	#N/A	#N/A	#N/A	#N/A	#N/A	#N/A	#N/A	#N/A	#N/A	#N/A	#N/A	#N/A	#N/A	#N/A	#N/A	#N/A	#N/A	#N/A	#N/A
M	#N/A	#N/A	#N/A	8.1	24.4	97	96	96.5	94	102	#N/A	80	80	86	86	#N/A	68	79	#N/A	#N/A	-66	66	14.71
M	#N/A	#N/A	#N/A	9.2	26.7	93.9	80.5	87.2	99.3	#N/A	#N/A	-86.2	86.2	-96.6	96.6	#N/A	71.6	70.8	#N/A	108	-80.5	80.5	17.9
M	147	127	137	7.4	22	126	107	116.5	106	133	119.5	84	84	123	123	103.5	74	80	#N/A	#N/A	93	93	29.8
M	124	100	#N/A	9.1	26.5	82	86.2	84.1	96.6	#N/A	#N/A	-112	112	-106	106	#N/A	76.2	91.6	#N/A	111	-82.4	82.4	19.35
M	#N/A	#N/A	#N/A	#N/A	#N/A	117	117	117	99	#N/A	#N/A	-119	#N/A	-121	121	#N/A	81	78	#N/A	#N/A	-87	87	15.23
M	#N/A	#N/A	#N/A	#N/A	#N/A	98.6	98.6	98.6	124	#N/A	#N/A	-84.3	84.3	-117	117	#N/A	67.4	77	#N/A	123	-99.3	99.3	14.24
M	#N/A	#N/A	#N/A	11.21	30.23	119	107	113	122	85	#N/A	-110	110	-126	126	#N/A	58	79	#N/A	#N/A	-120	120	#N/A
M	#N/A	#N/A	#N/A	#N/A	#N/A	93.6	115	104.3	119	#N/A	#N/A	-124	124	-121	121	#N/A	91.2	83.9	#N/A	124	-105	105	#N/A
M	#N/A	#N/A	#N/A	#N/A	#N/A	#N/A	#N/A	#N/A	#N/A	#N/A	#N/A	#N/A	#N/A	#N/A	#N/A	#N/A	#N/A	#N/A	#N/A	#N/A	#N/A	#N/A	13.91
M	127	104	115.5	8.44	24.26	91.2	108	99.6	105	#N/A	#N/A	-104	104	-72	72	88	74.7	70.8	#N/A	91.2	-114	114	14.23
M	#N/A	#N/A	#N/A	#N/A	#N/A	#N/A	#N/A	#N/A	#N/A	#N/A	#N/A	#N/A	#N/A	#N/A	#N/A	#N/A	#N/A	#N/A	#N/A	#N/A	#N/A	#N/A	12.55
M	135	113	124	9.79	29.5	110	102	106	72	72	72	93	93	96	96	94.5	63	59	#N/A	#N/A	86	86	14.09
	#N/A	#N/A	#N/A	#N/A	#N/A	#N/A	#N/A	#N/A	#N/A	#N/A	#N/A	#N/A	#N/A	#N/A	#N/A	#N/A	#N/A	#N/A	#N/A	#N/A	#N/A	#N/A	23
M	#N/A	#N/A	#N/A	#N/A	#N/A	#N/A	#N/A	#N/A	#N/A	#N/A	#N/A	#N/A	#N/A	#N/A	#N/A	#N/A	#N/A	#N/A	#N/A	#N/A	#N/A	#N/A	15.6
M	#N/A	#N/A	#N/A	#N/A	#N/A	#N/A	#N/A	#N/A	#N/A	#N/A	#N/A	#N/A	#N/A	#N/A	#N/A	#N/A	#N/A	#N/A	#N/A	#N/A	#N/A	#N/A	16.05
M	104	102	103	7.99	25.3	81	88	84.5	83	72	77.5	89	89	69	69	79	29	62	#N/A	#N/A	92	92	21.48
M	#N/A	#N/A	#N/A	7.5	25	91.2	97.8	94.5	86.6	#N/A	#N/A	-63.1	63.1	#N/A	#N/A	#N/A	75.1	#N/A	#N/A	#N/A	#N/A	#N/A	17.73
M	132	136	134	7.4	25	64.3	110	87.15	119	#N/A	#N/A	-96.6	96.6	-90.1	90.1	93.35	79.7	77.4	#N/A	#N/A	-109	109	15.64
M	#N/A	#N/A	#N/A	#N/A	#N/A	#N/A	#N/A	#N/A	#N/A	#N/A	#N/A	#N/A	#N/A	#N/A	#N/A	#N/A	#N/A	#N/A	#N/A	#N/A	-93.9	93.9	19.7
M	#N/A	#N/A	#N/A	#N/A	#N/A	#N/A	#N/A	#N/A	#N/A	#N/A	#N/A	#N/A	#N/A	#N/A	#N/A	#N/A	#N/A	#N/A	#N/A	#N/A	#N/A	#N/A	36
M	#N/A	#N/A	#N/A	#N/A	#N/A	#N/A	#N/A	#N/A	#N/A	#N/A	#N/A	#N/A	#N/A	#N/A	#N/A	#N/A	#N/A	#N/A	#N/A	#N/A	#N/A	#N/A	#N/A
M	167	148	157.5	7.8	23.6	143	120	131.5	113	106	109.5	-129	129	-86	86	107.5	66	71	#N/A	#N/A	-103	103	17.09
M	#N/A	#N/A	#N/A	#N/A	#N/A	#N/A	#N/A	#N/A	#N/A	#N/A	#N/A	#N/A	#N/A	#N/A	#N/A	#N/A	#N/A	#N/A	#N/A	#N/A	#N/A	#N/A	26.02
M	#N/A	#N/A	#N/A	#N/A	#N/A	#N/A	#N/A	#N/A	#N/A	#N/A	#N/A	#N/A	#N/A	#N/A	#N/A	#N/A	#N/A	#N/A	#N/A	#N/A	#N/A	#N/A	22.19
M	#N/A	#N/A	#N/A	#N/A	#N/A	#N/A	#N/A	#N/A	#N/A	#N/A	#N/A	#N/A	#N/A	#N/A	#N/A	#N/A	#N/A	#N/A	#N/A	#N/A	#N/A	#N/A	20.93
M	#N/A	#N/A	#N/A	#N/A	#N/A	#N/A	#N/A	#N/A	#N/A	#N/A	#N/A	#N/A	#N/A	#N/A	#N/A	#N/A	#N/A	#N/A	#N/A	#N/A	#N/A	#N/A	26.4
M	133	117	125	8.241	23.27	124	95.1	109.55	114	#N/A	#N/A	117	117	-107	107	112	78.9	90.1	#N/A	98.9	-104	104	23.7
M	#N/A	#N/A	#N/A	#N/A	#N/A	#N/A	#N/A	#N/A	#N/A	#N/A	#N/A	#N/A	#N/A	#N/A	#N/A	#N/A	#N/A	#N/A	#N/A	#N/A	#N/A	#N/A	17.14
M	#N/A	#N/A	#N/A	#N/A	#N/A	#N/A	#N/A	#N/A	#N/A	#N/A	#N/A	#N/A	#N/A	#N/A	#N/A	#N/A	#N/A	#N/A	#N/A	#N/A	#N/A	#N/A	18.25
M	#N/A	#N/A	#N/A	#N/A	#N/A	#N/A	#N/A	#N/A	#N/A	#N/A	#N/A	#N/A	#N/A	#N/A	#N/A	#N/A	#N/A	#N/A	#N/A	#N/A	#N/A	#N/A	25.67
M	#N/A	#N/A	#N/A	#N/A	#N/A	#N/A	#N/A	#N/A	#N/A	#N/A	#N/A	#N/A	#N/A	#N/A	#N/A	#N/A	#N/A	#N/A	#N/A	#N/A	#N/A	#N/A	15.17
M	#N/A	#N/A	#N/A	#N/A	#N/A	#N/A	#N/A	#N/A	#N/A	#N/A	#N/A	#N/A	#N/A	#N/A	#N/A	#N/A	#N/A	#N/A	#N/A	#N/A	#N/A	#N/A	13.5
M	#N/A	#N/A	#N/A	#N/A	#N/A	#N/A	#N/A	#N/A	#N/A	#N/A	#N/A	#N/A	#N/A	#N/A	#N/A	#N/A	#N/A	#N/A	#N/A	#N/A	#N/A	#N/A	18.14
M	#N/A	#N/A	#N/A	#N/A	#N/A	#N/A	#N/A	#N/A	#N/A	#N/A	#N/A	#N/A	#N/A	#N/A	#N/A	#N/A	#N/A	#N/A	#N/A	#N/A	#N/A	#N/A	15.14
M	#N/A	#N/A	#N/A	#N/A	#N/A	#N/A	#N/A	#N/A	#N/A	#N/A	#N/A	#N/A	#N/A	#N/A	#N/A	#N/A	#N/A	#N/A	#N/A	#N/A	#N/A	#N/A	12.49
M	#N/A	#N/A	#N/A	#N/A	#N/A	#N/A	#N/A	#N/A	#N/A	#N/A	#N/A	#N/A	#N/A	#N/A	#N/A	#N/A	#N/A	#N/A	#N/A	#N/A	#N/A	#N/A	14.88
M	#N/A	#N/A	#N/A	#N/A	#N/A	#N/A	#N/A	#N/A	#N/A	#N/A	#N/A	#N/A	#N/A	#N/A	#N/A	#N/A	#N/A	#N/A	#N/A	#N/A	#N/A	#N/A	17.5
M	#N/A	#N/A	#N/A	#N/A	#N/A	#N/A	#N/A	#N/A	#N/A	#N/A	#N/A	#N/A	#N/A	#N/A	#N/A	#N/A	#N/A	#N/A	#N/A	#N/A	#N/A	#N/A	23.5
M	#N/A	#N/A	#N/A	#N/A	#N/A	#N/A	#N/A	#N/A	#N/A	#N/A	#N/A	#N/A	#N/A	#N/A	#N/A	#N/A	#N/A	#N/A	#N/A	#N/A	#N/A	#N/A	16.8
M	141	134	137.5	8.267	24.32	#N/A	#N/A	#N/A	85	#N/A	#N/A	#N/A	#N/A	-113	113	#N/A	47	#N/A	#N/A	#N/A	-81	81	16.07
M	#N/A	#N/A	#N/A	#N/A	#N/A	#N/A	#N/A	#N/A	#N/A	#N/A	#N/A	#N/A	#N/A	#N/A	#N/A	#N/A	#N/A	#N/A	#N/A	#N/A	#N/A	#N/A	13.02
M	#N/A	#N/A	#N/A	#N/A	#N/A	#N/A	#N/A	#N/A	#N/A	#N/A	#N/A	#N/A	#N/A	#N/A	#N/A	#N/A	#N/A	#N/A	#N/A	#N/A	#N/A	#N/A	15.9
M	#N/A	#N/A	#N/A	#N/A	#N/A	#N/A	#N/A	#N/A	#N/A	#N/A	#N/A	#N/A	#N/A	#N/A	#N/A	#N/A	#N/A	#N/A	#N/A	#N/A	#N/A	#N/A	20.39
M	#N/A	#N/A	#N/A	#N/A	#N/A	#N/A	#N/A	#N/A	#N/A	#N/A	#N/A	#N/A	#N/A	#N/A	#N/A	#N/A	#N/A	#N/A	#N/A	#N/A	#N/A	#N/A	15.7
M	#N/A	#N/A	#N/A	#N/A	#N/A	#N/A	#N/A	#N/A	#N/A	#N/A	#N/A	#N/A	#N/A	#N/A	#N/A	#N/A	#N/A	#N/A	#N/A	#N/A	#N/A	#N/A	15
M	#N/A	#N/A	#N/A	#N/A	#N/A	#N/A	#N/A	#N/A	#N/A	#N/A	#N/A	#N/A	#N/A	#N/A	#N/A	#N/A	#N/A	#N/A	#N/A	#N/A	#N/A	#N/A	20.74
M	#N/A	#N/A	#N/A	#N/A	#N/A	#N/A	#N/A	#N/A	#N/A	#N/A	#N/A	#N/A	#N/A	#N/A	#N/A	#N/A	#N/A	#N/A	#N/A	#N/A	#N/A	#N/A	13.04
M	#N/A	#N/A	#N/A	#N/A	#N/A	#N/A	#N/A	#N/A	#N/A	#N/A	#N/A	#N/A	#N/A	#N/A	#N/A	#N/A	#N/A	#N/A	#N/A	#N/A	#N/A	#N/A	18.25
M	#N/A	#N/A	#N/A	#N/A	#N/A	#N/A	#N/A	#N/A	#N/A	#N/A	#N/A	#N/A	#N/A	#N/A	#N/A	#N/A	#N/A	#N/A	#N/A	#N/A	#N/A	#N/A	16.95
M	#N/A	#N/A	#N/A	#N/A	#N/A	#N/A	#N/A	#N/A	#N/A	#N/A	#N/A	#N/A	#N/A	#N/A	#N/A	#N/A	#N/A	#N/A	#N/A	#N/A	#N/A	#N/A	14.68
M	#N/A	#N/A	#N/A	#N/A	#N/A	#N/A	#N/A	#N/A	#N/A	#N/A	#N/A	#N/A	#N/A	#N/A	#N/A	#N/A	#N/A	#N/A	#N/A	#N/A	#N/A	#N/A	14.68
M	129	141	135	9.6	28	104	109	106.5	98.9	#N/A	#N/A	-82.8	82.8	-94.7	94.7	88.75	-72	73.5	#N/A	105	-89.3	89.3	15.32
M	#N/A	#N/A	#N/A	#N/A	#N/A	#N/A	#N/A	#N/A	#N/A	#N/A	#N/A	#N/A	#N/A	#N/A	#N/A	#N/A	#N/A	#N/A	#N/A	#N/A	#N/A	#N/A	15.2
M	#N/A	#N/A	#N/A	#N/A	#N/A	#N/A	#N/A	#N/A	#N/A	#N/A	#N/A	#N/A	#N/A	#N/A	#N/A	#N/A	#N/A	#N/A	#N/A	#N/A	#N/A	#N/A	17.4
M	#N/A	#N/A	#N/A	#N/A	#N/A	#N/A	#N/A	#N/A	#N/A	#N/A	#N/A	#N/A	#N/A	#N/A	#N/A	#N/A	#N/A	#N/A	#N/A	#N/A	#N/A	#N/A	13.36
M	#N/A	#N/A	#N/A	#N/A	#N/A	#N/A	#N/A	#N/A	#N/A	#N/A	#N/A	#N/A	#N/A	#N/A	#N/A	#N/A	#N/A	#N/A	#N/A	#N/A	#N/A	#N/A	13.47
M	#N/A	#N/A	#N/A	#N/A	#N/A	#N/A	#N/A	#N/A	#N/A	#N/A	#N/A	#N/A	#N/A	#N/A	#N/A	#N/A	#N/A	#N/A	#N/A	#N/A	#N/A	#N/A	11.14
M	#N/A	#N/A	#N/A	#N/A	#N/A	#N/A	#N/A	#N/A	#N/A	#N/A	#N/A	#N/A	#N/A	#N/A	#N/A	#N/A	#N/A	#N/A	#N/A	#N/A	#N/A	#N/A	12.07
M	#N/A	#N/A	#N/A	#N/A	#N/A	#N/A	#N/A	#N/A	#N/A	#N/A	#N/A	#N/A	#N/A	#N/A	#N/A	#N/A	#N/A	#N/A	#N/A	#N/A	#N/A	#N/A	17.51
M	130	103	116.5	6.674	19.42	102	87	94.5	113	116	114.5	-115	115	-98	98	106.5	74	83	#N/A	#N/A	-98	98	14.7
M	#N/A	#N/A	#N/A	#N/A	#N/A	#N/A	#N/A	#N/A	#N/A	#N/A	#N/A	#N/A	#N/A	#N/A	#N/A	#N/A	#N/A	#N/A	#N/A	#N/A	#N/A	#N/A	14.8
M	#N/A	#N/A	#N/A	#N/A	#N/A	#N/A	#N/A	#N/A	#N/A	#N/A	#N/A	#N/A	#N/A	#N/A	#N/A	#N/A	#N/A	#N/A	#N/A	#N/A	#N/A	#N/A	25.09
M	#N/A	#N/A	#N/A	#N/A	#N/A	#N/A	#N/A	#N/A	#N/A	#N/A	#N/A	#N/A	#N/A	#N/A	#N/A	#N/A	#N/A	#N/A	#N/A	#N/A	#N/A	#N/A	24.65
M	#N/A	#N/A	#N/A	#N/A	#N/A	#N/A	#N/A	#N/A	#N/A	#N/A	#N/A	#N/A	#N/A	#N/A	#N/A	#N/A	#N/A	#N/A	#N/A	#N/A	#N/A	#N/A	29.8
M	#N/A	#N/A	#N/A	#N/A	#N/A	#N/A	#N/A	#N/A	#N/A	#N/A	#N/A	#N/A	#N/A	#N/A	#N/A	#N/A	#N/A	#N/A	#N/A	#N/A	#N/A	#N/A	18.41
M	#N/A	#N/A	#N/A	#N/A	#N/A	#N/A	#N/A	#N/A	#N/A	#N/A	#N/A	#N/A	#N/A	#N/A	#N/A	#N/A	#N/A	#N/A	#N/A	#N/A	#N/A	#N/A	36
M	#N/A	#N/A	#N/A	#N/A	#N/A	#N/A	#N/A	#N/A	#N/A	#N/A	#N/A	#N/A	#N/A	#N/A	#N/A	#N/A	#N/A	#N/A	#N/A	#N/A	#N/A	#N/A	#N/A
M	#N/A	#N/A	#N/A	#N/A	#N/A	#N/A	#N/A	#N/A	#N/A	#N/A	#N/A	#N/A	#N/A	#N/A	#N/A	#N/A	#N/A	#N/A	#N/A	#N/A	#N/A	#N/A	#N/A
M	#N/A	#N/A	#N/A	#N/A	#N/A	#N/A	#N/A	#N/A	#N/A	#N/A	#N/A	#N/A	#N/A	#N/A	#N/A	#N/A	#N/A	#N/A	#N/A	#N/A	#N/A	#N/A	#N/A
M	#N/A	#N/A	#N/A	#N/A	#N/A	#N/A	#N/A	#N/A	#N/A	#N/A	#N/A	#N/A	#N/A	#N/A	#N/A	#N/A	#N/A	#N/A	#N/A	#N/A	#N/A	#N/A	#N/A
M	#N/A	#N/A	#N/A	#N/A	#N/A	#N/A	#N/A	#N/A	#N/A	#N/A	#N/A	#N/A	#N/A	#N/A	#N/A	#N/A	#N/A	#N/A	#N/A	#N/A	#N/A	#N/A	#N/A
M	#N/A	#N/A	#N/A	#N/A	#N/A	#N/A	#N/A	#N/A	#N/A	#N/A	#N/A	#N/A	#N/A	#N/A	#N/A	#N/A	#N/A	#N/A	#N/A	#N/A	#N/A	#N/A	#N/A
M	#N/A	#N/A	#N/A	#N/A	#N/A	#N/A	#N/A	#N/A	#N/A	#N/A	#N/A	#N/A	#N/A	#N/A	#N/A	#N/A	#N/A	#N/A	#N/A	#N/A	#N/A	#N/A	#N/A
M	#N/A	#N/A	#N/A	#N/A	#N/A	#N/A	#N/A	#N/A	#N/A	#N/A	#N/A	#N/A	#N/A	#N/A	#N/A	#N/A	#N/A	#N/A	#N/A	#N/A	#N/A	#N/A	#N/A
M	#N/A	#N/A	#N/A	#N/A	#N/A	#N/A	#N/A	#N/A	#N/A	#N/A	#N/A	#N/A	#N/A	#N/A	#N/A	#N/A	#N/A	#N/A	#N/A	#N/A	#N/A	#N/A	#N/A
M	#N/A	#N/A	#N/A	#N/A	#N/A	#N/A	#N/A	#N/A	#N/A	#N/A	#N/A	#N/A	#N/A	#N/A	#N/A	#N/A	#N/A	#N/A	#N/A	#N/A	#N/A	#N/A	#N/A
M	#N/A	#N/A	#N/A	#N/A	#N/A	#N/A	#N/A	#N/A	#N/A	#N/A	#N/A	#N/A	#N/A	#N/A	#N/A	#N/A	#N/A	#N/A	#N/A	#N/A	#N/A	#N/A	#N/A
M	#N/A	#N/A	#N/A	9.8	30.5	111	107	109	94.3	#N/A	#N/A	#N/A	#N/A	-87	87	#N/A	#N/A	66.2	#N/A	103	#N/A	#N/A	#N/A
M	160	125	142.5	10.46	31.49	111	109	110	101	#N/A	#N/A	-100	100	-110	110	105	70.8	83.5		91.6	-101	#N/A	#N/A
M	#N/A	#N/A	#N/A	#N/A	#N/A	#N/A	#N/A	#N/A	#N/A	#N/A	#N/A	#N/A	#N/A	#N/A	#N/A	#N/A	#N/A	#N/A	#N/A	#N/A	#N/A	#N/A	#N/A
M	#N/A	#N/A	#N/A	#N/A	#N/A	#N/A	#N/A	#N/A	#N/A	#N/A	#N/A	#N/A	#N/A	#N/A	#N/A	#N/A	#N/A	#N/A	#N/A	#N/A	#N/A	#N/A	#N/A
M	#N/A	#N/A	#N/A	#N/A	#N/A	#N/A	#N/A	#N/A	#N/A	#N/A	#N/A	#N/A	#N/A	#N/A	#N/A	#N/A	#N/A	#N/A	#N/A	#N/A	#N/A	#N/A	#N/A
M	#N/A	#N/A	#N/A	#N/A	#N/A	#N/A	#N/A	#N/A	#N/A	#N/A	#N/A	#N/A	#N/A	#N/A	#N/A	#N/A	#N/A	#N/A	#N/A	#N/A	#N/A	#N/A	#N/A
M	#N/A	#N/A	#N/A	#N/A	#N/A	#N/A	#N/A	#N/A	#N/A	#N/A	#N/A	#N/A	#N/A	#N/A	#N/A	#N/A	#N/A	#N/A	#N/A	#N/A	#N/A	#N/A	#N/A
M	#N/A	#N/A	#N/A	#N/A	#N/A	#N/A	#N/A	#N/A	#N/A	#N/A	#N/A	#N/A	#N/A	#N/A	#N/A	#N/A	#N/A	#N/A	#N/A	#N/A	#N/A	#N/A	#N/A
M	#N/A	#N/A	#N/A	#N/A	#N/A	#N/A	#N/A	#N/A	#N/A	#N/A	#N/A	#N/A	#N/A	#N/A	#N/A	#N/A	#N/A	#N/A	#N/A	#N/A	#N/A	#N/A	#N/A
M	#N/A	#N/A	#N/A	#N/A	#N/A	#N/A	#N/A	#N/A	#N/A	#N/A	#N/A	#N/A	#N/A	#N/A	#N/A	#N/A	#N/A	#N/A	#N/A	#N/A	#N/A	#N/A	#N/A
M	#N/A	#N/A	#N/A	#N/A	#N/A	#N/A	#N/A	#N/A	#N/A	#N/A	#N/A	#N/A	#N/A	#N/A	#N/A	#N/A	#N/A	#N/A	#N/A	#N/A	#N/A	#N/A	#N/A
M	#N/A	#N/A	#N/A	#N/A	#N/A	#N/A	#N/A	#N/A	#N/A	#N/A	#N/A	#N/A	#N/A	#N/A	#N/A	#N/A	#N/A	#N/A	#N/A	#N/A	#N/A	#N/A	#N/A
M	#N/A	#N/A	#N/A	#N/A	#N/A	#N/A	#N/A	#N/A	#N/A	#N/A	#N/A	#N/A	#N/A	#N/A	#N/A	#N/A	#N/A	#N/A	#N/A	#N/A	#N/A	#N/A	#N/A
M	#N/A	#N/A	#N/A	#N/A	#N/A	#N/A	#N/A	#N/A	#N/A	#N/A	#N/A	#N/A	#N/A	#N/A	#N/A	#N/A	#N/A	#N/A	#N/A	#N/A	#N/A	#N/A	#N/A
M	#N/A	#N/A	#N/A	#N/A	#N/A	#N/A	#N/A	#N/A	#N/A	#N/A	#N/A	#N/A	#N/A	#N/A	#N/A	#N/A	#N/A	#N/A	#N/A	#N/A	#N/A	#N/A	#N/A
M	#N/A	#N/A	#N/A	#N/A	#N/A	#N/A	#N/A	#N/A	#N/A	#N/A	#N/A	#N/A	#N/A	#N/A	#N/A	#N/A	#N/A	#N/A	#N/A	#N/A	#N/A	#N/A	#N/A
M	#N/A	#N/A	#N/A	#N/A	#N/A	#N/A	#N/A	#N/A	#N/A	#N/A	#N/A	#N/A	#N/A	#N/A	#N/A	#N/A	#N/A	#N/A	#N/A	#N/A	#N/A	#N/A	#N/A
M	#N/A	#N/A	#N/A	#N/A	#N/A	#N/A	#N/A	#N/A	#N/A	#N/A	#N/A	#N/A	#N/A	#N/A	#N/A	#N/A	#N/A	#N/A	#N/A	#N/A	#N/A	#N/A	#N/A
M	#N/A	#N/A	#N/A	#N/A	#N/A	#N/A	#N/A	#N/A	#N/A	#N/A	#N/A	#N/A	#N/A	#N/A	#N/A	#N/A	#N/A	#N/A	#N/A	#N/A	#N/A	#N/A	#N/A
M	#N/A	#N/A	#N/A	#N/A	#N/A	#N/A	#N/A	#N/A	#N/A	#N/A	#N/A	#N/A	#N/A	#N/A	#N/A	#N/A	#N/A	#N/A	#N/A	#N/A	#N/A	#N/A	#N/A
	#N/A	#N/A	#N/A	#N/A	#N/A	#N/A	#N/A	#N/A	#N/A	#N/A	#N/A	#N/A	#N/A	#N/A	#N/A	#N/A	#N/A	#N/A	#N/A	#N/A	#N/A	#N/A	#N/A
	218	226	222	#N/A	#N/A	149	187	168	120	#N/A	#N/A	#N/A	#N/A	#N/A	#N/A	#N/A	117	95.5	#N/A	129	#N/A	88.5	#N/A
	#N/A	#N/A	#N/A	#N/A	#N/A	#N/A	#N/A	#N/A	#N/A	#N/A	#N/A	#N/A	#N/A	#N/A	#N/A	#N/A	#N/A	#N/A	#N/A	#N/A	#N/A	#N/A	#N/A
M	138	131	134.5	7.52	22.3	99	110	104.5	105	95	100	-109	109	-105	105	107	69	61	#N/A	#N/A	-87	87	#N/A
M	116	98.6	107.3	5.95	16.71	97.4	92	94.7	105	#N/A	#N/A	-93.9	93.9	-88.5	88.5	91.2	83.5	77.8	#N/A	93.9	-91.2	91.2	#N/A
M	#N/A	#N/A	#N/A	6.7	19.8	89.7	91.2	90.45	97.8	#N/A	#N/A	-104	104	-101	101	#N/A	112	84.7	#N/A	107	-99.3	99.3	#N/A
M	#N/A	#N/A	#N/A	#N/A	#N/A	#N/A	#N/A	#N/A	#N/A	#N/A	#N/A	#N/A	#N/A	#N/A	#N/A	#N/A	#N/A	#N/A	#N/A	#N/A	#N/A	#N/A	#N/A
M	#N/A	#N/A	#N/A	#N/A	#N/A	#N/A	#N/A	#N/A	#N/A	#N/A	#N/A	#N/A	#N/A	#N/A	#N/A	#N/A	#N/A	#N/A	#N/A	#N/A	#N/A	#N/A	#N/A
M	#N/A	#N/A	#N/A	#N/A	#N/A	#N/A	#N/A	#N/A	#N/A	#N/A	#N/A	#N/A	#N/A	#N/A	#N/A	#N/A	#N/A	#N/A	#N/A	#N/A	#N/A	#N/A	#N/A
M	#N/A	#N/A	#N/A	#N/A	#N/A	#N/A	#N/A	#N/A	#N/A	#N/A	#N/A	#N/A	#N/A	#N/A	#N/A	#N/A	#N/A	#N/A	#N/A	#N/A	#N/A	#N/A	#N/A
M	#N/A	#N/A	#N/A	#N/A	#N/A	#N/A	#N/A	#N/A	#N/A	#N/A	#N/A	#N/A	#N/A	#N/A	#N/A	#N/A	#N/A	#N/A	#N/A	#N/A	#N/A	#N/A	#N/A
M	#N/A	#N/A	#N/A	#N/A	#N/A	#N/A	#N/A	#N/A	#N/A	#N/A	#N/A	#N/A	#N/A	#N/A	#N/A	#N/A	#N/A	#N/A	#N/A	#N/A	#N/A	#N/A	#N/A
M	#N/A	#N/A	#N/A	#N/A	#N/A	#N/A	#N/A	#N/A	#N/A	#N/A	#N/A	#N/A	#N/A	#N/A	#N/A	#N/A	#N/A	#N/A	#N/A	#N/A	#N/A	#N/A	#N/A
M	#N/A	#N/A	#N/A	#N/A	#N/A	#N/A	#N/A	#N/A	#N/A	#N/A	#N/A	#N/A	#N/A	#N/A	#N/A	#N/A	#N/A	#N/A	#N/A	#N/A	#N/A	#N/A	#N/A
M	#N/A	#N/A	#N/A	#N/A	#N/A	#N/A	#N/A	#N/A	#N/A	#N/A	#N/A	#N/A	#N/A	#N/A	#N/A	#N/A	#N/A	#N/A	#N/A	#N/A	#N/A	#N/A	#N/A
M	#N/A	#N/A	#N/A	#N/A	#N/A	#N/A	#N/A	#N/A	#N/A	#N/A	#N/A	#N/A	#N/A	#N/A	#N/A	#N/A	#N/A	#N/A	#N/A	#N/A	#N/A	#N/A	#N/A
M	#N/A	#N/A	#N/A	#N/A	#N/A	#N/A	#N/A	#N/A	#N/A	#N/A	#N/A	#N/A	#N/A	#N/A	#N/A	#N/A	#N/A	#N/A	#N/A	#N/A	#N/A	#N/A	#N/A
M	#N/A	#N/A	#N/A	#N/A	#N/A	#N/A	#N/A	#N/A	#N/A	#N/A	#N/A	#N/A	#N/A	#N/A	#N/A	#N/A	#N/A	#N/A	#N/A	#N/A	#N/A	#N/A	#N/A
M	#N/A	#N/A	#N/A	#N/A	#N/A	#N/A	#N/A	#N/A	#N/A	#N/A	#N/A	#N/A	#N/A	#N/A	#N/A	#N/A	#N/A	#N/A	#N/A	#N/A	#N/A	#N/A	#N/A
M	#N/A	#N/A	#N/A	#N/A	#N/A	#N/A	#N/A	#N/A	#N/A	#N/A	#N/A	#N/A	#N/A	#N/A	#N/A	#N/A	#N/A	#N/A	#N/A	#N/A	#N/A	#N/A	#N/A
M	#N/A	#N/A	#N/A	#N/A	#N/A	#N/A	#N/A	#N/A	#N/A	#N/A	#N/A	#N/A	#N/A	#N/A	#N/A	#N/A	#N/A	#N/A	#N/A	#N/A	#N/A	#N/A	#N/A
M	#N/A	#N/A	#N/A	#N/A	#N/A	#N/A	#N/A	#N/A	#N/A	#N/A	#N/A	#N/A	#N/A	#N/A	#N/A	#N/A	#N/A	#N/A	#N/A	#N/A	#N/A	#N/A	#N/A
M	#N/A	#N/A	#N/A	#N/A	#N/A	#N/A	#N/A	#N/A	#N/A	#N/A	#N/A	#N/A	#N/A	#N/A	#N/A	#N/A	#N/A	#N/A	#N/A	#N/A	#N/A	#N/A	#N/A
M	#N/A	#N/A	#N/A	#N/A	#N/A	#N/A	#N/A	#N/A	#N/A	#N/A	#N/A	#N/A	#N/A	#N/A	#N/A	#N/A	#N/A	#N/A	#N/A	#N/A	#N/A	#N/A	#N/A
M	#N/A	151	#N/A	7.8	23.2	#N/A	#N/A	#N/A	#N/A	#N/A	#N/A	#N/A	#N/A	#N/A	#N/A	#N/A	#N/A	30	#N/A	#N/A	-136	136	#N/A
F	137	141	139	7.7	24	-102	119	8.5	117	#N/A	#N/A	-101	101	-98.2	98.2	99.6	70.5	-77.4	#N/A	114	-83.9	83.9	#N/A
F	#N/A	#N/A	#N/A	#N/A	#N/A	#N/A	#N/A	#N/A	#N/A	#N/A	#N/A	#N/A	#N/A	#N/A	#N/A	#N/A	#N/A	#N/A	#N/A	#N/A	#N/A	#N/A	#N/A
F	138	108	123	9.26	27	119	101	110	142	#N/A	#N/A	-107	107	-125	125	116	74.7	85.9	#N/A	101	-71.6	71.6	#N/A
F	170	177	173.5	8.6	25	175	152	163.5	110	100	105	-147	147	-133	133	140	68	80	#N/A	#N/A	-90	90	#N/A
M	#N/A	#N/A	#N/A	#N/A	#N/A	#N/A	#N/A	#N/A	#N/A	#N/A	#N/A	#N/A	#N/A	#N/A	#N/A	#N/A	#N/A	#N/A	#N/A	#N/A	#N/A	#N/A	#N/A
F	119	129	124	6.79	19.6	126	119	122.5	117	116	116.5	-117	117	-100	100	108.5	46	36	#N/A	#N/A	-109	109	#N/A
F	#N/A	#N/A	#N/A	#N/A	#N/A	#N/A	#N/A	#N/A	#N/A	#N/A	#N/A	#N/A	#N/A	#N/A	#N/A	#N/A	#N/A	#N/A	#N/A	#N/A	#N/A	#N/A	#N/A
	#N/A	#N/A	#N/A	#N/A	#N/A	#N/A	#N/A	#N/A	#N/A	#N/A	#N/A	#N/A	#N/A	#N/A	#N/A	#N/A	#N/A	#N/A	#N/A	#N/A	#N/A	#N/A	#N/A
	#N/A	#N/A	#N/A	#N/A	#N/A	#N/A	#N/A	#N/A	#N/A	#N/A	#N/A	#N/A	#N/A	#N/A	#N/A	#N/A	#N/A	#N/A	#N/A	#N/A	#N/A	#N/A	#N/A
F	#N/A	#N/A	#N/A	6.5	18.13	82.4	93.9	88.15	106	#N/A	#N/A	-110	110	-89.3	89.3	#N/A	73.2	76.2	#N/A	103	-108	108	#N/A
F	#N/A	#N/A	#N/A	7.4	22.5	82	114	98	124	140	#N/A	-124	124	-113	113	#N/A	73	81	#N/A	#N/A	-160	160	#N/A
F	#N/A	#N/A	#N/A	6.2	16.7	167	122	144.5	121	116	#N/A	-144	144	-101	101	#N/A	38	51	#N/A	#N/A	-145	145	#N/A
F	#N/A	#N/A	#N/A	6.6	18.1	140	108	124	87	147	#N/A	-95	95	-91	91	#N/A	30	65	#N/A	#N/A	-139	139	#N/A
F	#N/A	#N/A	#N/A	5.675	15.48	122	72	97	132	131	#N/A	-100	100	-106	106	#N/A	68	71	#N/A	#N/A	-162	162	#N/A
F	180	142	161	6.785	18.48	76	154	115	114	132	123	-91	91	-128	128	109.5	89	96	#N/A	#N/A	-142	142	#N/A
F	#N/A	#N/A	#N/A	6.6	19.5	#N/A	#N/A	#N/A	#N/A	#N/A	#N/A	#N/A	#N/A	#N/A	#N/A	#N/A	#N/A	#N/A	#N/A	#N/A	#N/A	#N/A	#N/A
F	#N/A	#N/A	#N/A	5.5	17.2	#N/A	#N/A	#N/A	#N/A	#N/A	#N/A	#N/A	#N/A	#N/A	#N/A	#N/A	#N/A	#N/A	#N/A	#N/A	#N/A	#N/A	#N/A
F	#N/A	#N/A	#N/A	7.2	19.7	#N/A	#N/A	#N/A	#N/A	#N/A	#N/A	#N/A	#N/A	#N/A	#N/A	#N/A	#N/A	#N/A	#N/A	#N/A	#N/A	#N/A	#N/A
F	#N/A	#N/A	#N/A	5.5	17.2	#N/A	#N/A	#N/A	#N/A	#N/A	#N/A	#N/A	#N/A	#N/A	#N/A	#N/A	#N/A	#N/A	#N/A	#N/A	#N/A	#N/A	#N/A
F	#N/A	#N/A	#N/A	5.7	20	#N/A	#N/A	#N/A	#N/A	#N/A	#N/A	#N/A	#N/A	#N/A	#N/A	#N/A	#N/A	#N/A	#N/A	#N/A	#N/A	#N/A	#N/A
F	#N/A	#N/A	#N/A	6.6	18.1	#N/A	#N/A	#N/A	#N/A	#N/A	#N/A	#N/A	#N/A	#N/A	#N/A	#N/A	#N/A	#N/A	#N/A	#N/A	#N/A	#N/A	#N/A
F	#N/A	#N/A	#N/A	#N/A	#N/A	#N/A	#N/A	#N/A	#N/A	#N/A	#N/A	#N/A	#N/A	#N/A	#N/A	#N/A	#N/A	#N/A	#N/A	#N/A	#N/A	#N/A	#N/A
F	#N/A	#N/A	#N/A	#N/A	#N/A	#N/A	#N/A	#N/A	#N/A	#N/A	#N/A	#N/A	#N/A	#N/A	#N/A	#N/A	#N/A	#N/A	#N/A	#N/A	#N/A	#N/A	#N/A
F	#N/A	#N/A	#N/A	8.152	22.61	146	132	139	130	161	#N/A	83	83	94	94	#N/A	100	121	#N/A	#N/A	98	98	#N/A
F	#N/A	#N/A	#N/A	8.152	22.61	136	137	136.5	157	119	#N/A	-92	92	-87	87	#N/A	78	59	#N/A	#N/A	-132	132	#N/A
F	#N/A	#N/A	#N/A	7.749	23.43	166	139	152.5	112	#N/A	#N/A	-112	112	-105	105	#N/A	121	109	#N/A	148	-120	120	#N/A
F	#N/A	#N/A	#N/A	8.51	24.41	#N/A	165	#N/A	145	151	#N/A	-110	110	-104	104	#N/A	112	86	#N/A	#N/A	-146	146	#N/A
F	#N/A	#N/A	#N/A	8.451	26.49	121	119	120	128	#N/A	#N/A	-87.8	87.8	-95.5	95.5	#N/A	100	89.3	#N/A	113	-82	82	#N/A
F	#N/A	#N/A	#N/A	8.152	22.61	102	101	101.5	140	124	#N/A	-83	83	-69	69	#N/A	87	107	#N/A	#N/A	-91	91	#N/A
F	#N/A	#N/A	#N/A	8.152	22.61	170	185	177.5	172	168	#N/A	-99.3	99.3	-77.8	77.8	#N/A	73.5	127	#N/A	#N/A	-133	133	#N/A
F	129	131	130	9.215	26.47	127	103	115	142	103	122.5	-88	88	-97	97	92.5	93	96	#N/A	#N/A	-78	78	#N/A
F	136	133	134.5	8.51	24.91	122	105	113.5	90	97	93.5	100	100	104	104	102	65	77	#N/A	#N/A	-63	63	#N/A
F	#N/A	#N/A	#N/A	9.5	27	#N/A	#N/A	#N/A	#N/A	#N/A	#N/A	#N/A	#N/A	#N/A	#N/A	#N/A	#N/A	#N/A	#N/A	#N/A	#N/A	#N/A	#N/A
F	#N/A	#N/A	#N/A	6.4	18.9	101	117	109	#N/A	#N/A	#N/A	-112	112	-107	107	#N/A	62	80	83	102	-77	77	#N/A
F	#N/A	#N/A	#N/A	7.9	24.1	107	66	86.5	88	134	#N/A	-82	82	-90	90	#N/A	21	21	#N/A	#N/A	-98	98	#N/A
F	#N/A	#N/A	#N/A	8.5	25.4	87	87	87	80	80	#N/A	-103	103	-110	110	#N/A	65	80	#N/A	#N/A	-93	93	#N/A
F	#N/A	#N/A	#N/A	8.467	26.11	101	104	102.5	153	#N/A	#N/A	-104	104	-117	117	#N/A	65.5	82.4	#N/A	96.3	-84.3	84.3	#N/A
F	#N/A	#N/A	#N/A	7.58	23.01	89.7	92.4	91.05	105	#N/A	#N/A	-99.3	99.3	-105	105	#N/A	75.8	76.2	#N/A	-93.6	-69.3	69.3	#N/A
F	#N/A	#N/A	#N/A	8.51	24.91	#N/A	#N/A	#N/A	#N/A	#N/A	#N/A	#N/A	#N/A	#N/A	#N/A	#N/A	#N/A	#N/A	#N/A	#N/A	#N/A	#N/A	#N/A
F	#N/A	#N/A	#N/A	#N/A	#N/A	#N/A	#N/A	#N/A	#N/A	#N/A	#N/A	#N/A	#N/A	#N/A	#N/A	#N/A	#N/A	#N/A	#N/A	#N/A	#N/A	#N/A	#N/A
F	114	108	111	10.1	28	99	76	87.5	104	69	86.5	73	73	81	81	77	69	76	#N/A	#N/A	61	61	#N/A
F	#N/A	#N/A	#N/A	9.64	28.41	#N/A	#N/A	#N/A	#N/A	#N/A	#N/A	#N/A	#N/A	#N/A	#N/A	#N/A	#N/A	#N/A	#N/A	#N/A	#N/A	#N/A	#N/A
F	#N/A	#N/A	#N/A	9.77	28.7	110	79	94.5	113	99	#N/A	84	84	87	87	#N/A	69	67	#N/A	#N/A	65	65	#N/A
F	#N/A	#N/A	#N/A	9.3	28.5	#N/A	#N/A	#N/A	#N/A	#N/A	#N/A	#N/A	#N/A	#N/A	#N/A	#N/A	#N/A	#N/A	#N/A	#N/A	#N/A	#N/A	#N/A
F	#N/A	#N/A	#N/A	8.5	24.2	101	91.6	96.3	98.9	#N/A	#N/A	-77.4	77.4	-87	87	#N/A	83.9	123	#N/A	93.2	-76.2	76.2	#N/A
F	#N/A	#N/A	#N/A	9.957	27.66	104	99.7	101.85	103	#N/A	#N/A	-81.2	81.2	-86.6	86.6	#N/A	110	107	#N/A	94.3	-82.4	82.4	#N/A
F	130	115	122.5	9.3	26.4	109	98	103.5	93	79	86	77	77	56	56	66.5	53	71	#N/A	#N/A	91	91	#N/A
F	#N/A	#N/A	#N/A	8.537	24.55	91	82	86.5	98	92	#N/A	-74	74	-87	87	#N/A	58	60	#N/A	#N/A	-86	86	#N/A
F	#N/A	#N/A	#N/A	9.3	28.1	110	95.5	102.75	104	#N/A	#N/A	-83.2	83.2	-84.7	84.7	#N/A	72.8	59.3	#N/A	89.7	-83.5	83.5	#N/A
F	#N/A	#N/A	#N/A	9.644	26.15	92.8	90.5	91.65	93.6	#N/A	#N/A	-78.2	78.2	-96.6	96.6	#N/A	59.3	62	#N/A	75.5	-76.2	76.2	#N/A
F	#N/A	#N/A	#N/A	9.64	26.15	#N/A	#N/A	#N/A	#N/A	#N/A	#N/A	#N/A	#N/A	#N/A	#N/A	#N/A	#N/A	#N/A	#N/A	#N/A	#N/A	#N/A	#N/A
F	#N/A	#N/A	#N/A	8.23	24.49	#N/A	#N/A	#N/A	#N/A	#N/A	#N/A	#N/A	#N/A	#N/A	#N/A	#N/A	#N/A	#N/A	#N/A	#N/A	#N/A	#N/A	#N/A
F	114	103	108.5	10.5	28.6	101	96	98.5	76	96	86	75	75	68	68	71.5	67	57	#N/A	#N/A	67	67	#N/A
F	#N/A	#N/A	#N/A	8.8	27	149	100	124.5	#N/A	#N/A	#N/A	-93.2	93.2	-84.7	84.7	#N/A	69.3	58.9	#N/A	110	-84.7	84.7	#N/A
F	#N/A	#N/A	#N/A	9.692	27.28	94	97	95.5	75	92	#N/A	-85	85	-72	72	#N/A	63	71	#N/A	#N/A	-52	52	#N/A
F	#N/A	#N/A	#N/A	9.65	28.78	#N/A	#N/A	#N/A	#N/A	#N/A	#N/A	#N/A	#N/A	#N/A	#N/A	#N/A	#N/A	#N/A	#N/A	#N/A	#N/A	#N/A	#N/A
F	#N/A	#N/A	#N/A	9.106	26.95	#N/A	#N/A	#N/A	#N/A	#N/A	#N/A	#N/A	#N/A	#N/A	#N/A	#N/A	#N/A	#N/A	#N/A	#N/A	#N/A	#N/A	#N/A
F	#N/A	#N/A	#N/A	9.674	28.95	#N/A	#N/A	#N/A	#N/A	#N/A	#N/A	#N/A	#N/A	#N/A	#N/A	#N/A	#N/A	#N/A	#N/A	#N/A	#N/A	#N/A	#N/A
F	#N/A	#N/A	#N/A	9.6	27.3	#N/A	#N/A	#N/A	#N/A	#N/A	#N/A	#N/A	#N/A	#N/A	#N/A	#N/A	#N/A	#N/A	#N/A	#N/A	#N/A	#N/A	#N/A
F	#N/A	#N/A	#N/A	9.821	28.38	#N/A	#N/A	#N/A	#N/A	#N/A	#N/A	#N/A	#N/A	#N/A	#N/A	#N/A	#N/A	#N/A	#N/A	#N/A	#N/A	#N/A	#N/A
F	#N/A	#N/A	#N/A	9.1	26.6	#N/A	#N/A	#N/A	#N/A	#N/A	#N/A	#N/A	#N/A	#N/A	#N/A	#N/A	#N/A	#N/A	#N/A	#N/A	#N/A	#N/A	#N/A
F	#N/A	#N/A	#N/A	9.348	27.94	#N/A	#N/A	#N/A	#N/A	#N/A	#N/A	#N/A	#N/A	#N/A	#N/A	#N/A	#N/A	#N/A	#N/A	#N/A	#N/A	#N/A	#N/A
F	#N/A	#N/A	#N/A	8.852	26.46	#N/A	#N/A	#N/A	#N/A	#N/A	#N/A	#N/A	#N/A	#N/A	#N/A	#N/A	#N/A	#N/A	#N/A	#N/A	#N/A	#N/A	#N/A
F	#N/A	#N/A	#N/A	8.192	23.52	#N/A	#N/A	#N/A	#N/A	#N/A	#N/A	#N/A	#N/A	#N/A	#N/A	#N/A	#N/A	#N/A	#N/A	#N/A	#N/A	#N/A	#N/A
F	#N/A	#N/A	#N/A	8.208	23.84	#N/A	#N/A	#N/A	#N/A	#N/A	#N/A	#N/A	#N/A	#N/A	#N/A	#N/A	#N/A	#N/A	#N/A	#N/A	#N/A	#N/A	#N/A
F	#N/A	#N/A	#N/A	8.374	24.99	#N/A	#N/A	#N/A	#N/A	#N/A	#N/A	#N/A	#N/A	#N/A	#N/A	#N/A	#N/A	#N/A	#N/A	#N/A	#N/A	#N/A	#N/A
F	#N/A	#N/A	#N/A	8.51	26	#N/A	#N/A	#N/A	#N/A	#N/A	#N/A	#N/A	#N/A	#N/A	#N/A	#N/A	#N/A	#N/A	#N/A	#N/A	#N/A	#N/A	#N/A
F	#N/A	#N/A	#N/A	8.543	25.35	#N/A	#N/A	#N/A	#N/A	#N/A	#N/A	#N/A	#N/A	#N/A	#N/A	#N/A	#N/A	#N/A	#N/A	#N/A	#N/A	#N/A	#N/A
F	#N/A	#N/A	#N/A	8.2	24	#N/A	#N/A	#N/A	#N/A	#N/A	#N/A	#N/A	#N/A	#N/A	#N/A	#N/A	#N/A	#N/A	#N/A	#N/A	#N/A	#N/A	#N/A
F	#N/A	#N/A	#N/A	8.23	25.66	#N/A	#N/A	#N/A	#N/A	#N/A	#N/A	#N/A	#N/A	#N/A	#N/A	#N/A	#N/A	#N/A	#N/A	#N/A	#N/A	#N/A	#N/A
F	#N/A	#N/A	#N/A	8.13	24.76	#N/A	#N/A	#N/A	#N/A	#N/A	#N/A	#N/A	#N/A	#N/A	#N/A	#N/A	#N/A	#N/A	#N/A	#N/A	#N/A	#N/A	#N/A
F	#N/A	#N/A	#N/A	8.3	24.5	#N/A	#N/A	#N/A	#N/A	#N/A	#N/A	#N/A	#N/A	#N/A	#N/A	#N/A	#N/A	#N/A	#N/A	#N/A	#N/A	#N/A	#N/A
F	#N/A	#N/A	#N/A	8.8	26.8	#N/A	#N/A	#N/A	#N/A	#N/A	#N/A	#N/A	#N/A	#N/A	#N/A	#N/A	#N/A	#N/A	#N/A	#N/A	#N/A	#N/A	#N/A
F	#N/A	#N/A	#N/A	9.8	29.5	#N/A	#N/A	#N/A	#N/A	#N/A	#N/A	#N/A	#N/A	#N/A	#N/A	#N/A	#N/A	#N/A	#N/A	#N/A	#N/A	#N/A	#N/A
F	#N/A	#N/A	#N/A	9.146	26.56	#N/A	#N/A	#N/A	#N/A	#N/A	#N/A	#N/A	#N/A	#N/A	#N/A	#N/A	#N/A	#N/A	#N/A	#N/A	#N/A	#N/A	#N/A
F	#N/A	#N/A	#N/A	8.93	27.14	#N/A	#N/A	#N/A	#N/A	#N/A	#N/A	#N/A	#N/A	#N/A	#N/A	#N/A	#N/A	#N/A	#N/A	#N/A	#N/A	#N/A	#N/A
F	#N/A	#N/A	#N/A	9.786	29.74	#N/A	#N/A	#N/A	#N/A	#N/A	#N/A	#N/A	#N/A	#N/A	#N/A	#N/A	#N/A	#N/A	#N/A	#N/A	#N/A	#N/A	#N/A
F	#N/A	#N/A	#N/A	9.222	26.74	#N/A	#N/A	#N/A	#N/A	#N/A	#N/A	#N/A	#N/A	#N/A	#N/A	#N/A	#N/A	#N/A	#N/A	#N/A	#N/A	#N/A	#N/A
F	#N/A	#N/A	#N/A	9.493	27.91	#N/A	#N/A	#N/A	#N/A	#N/A	#N/A	#N/A	#N/A	#N/A	#N/A	#N/A	#N/A	#N/A	#N/A	#N/A	#N/A	#N/A	#N/A
F	#N/A	#N/A	#N/A	8.166	25.08	#N/A	#N/A	#N/A	#N/A	#N/A	#N/A	#N/A	#N/A	#N/A	#N/A	#N/A	#N/A	#N/A	#N/A	#N/A	#N/A	#N/A	#N/A
F	#N/A	#N/A	#N/A	8.725	27.09	#N/A	#N/A	#N/A	#N/A	#N/A	#N/A	#N/A	#N/A	#N/A	#N/A	#N/A	#N/A	#N/A	#N/A	#N/A	#N/A	#N/A	#N/A
F	#N/A	#N/A	#N/A	9.212	27.96	#N/A	#N/A	#N/A	#N/A	#N/A	#N/A	#N/A	#N/A	#N/A	#N/A	#N/A	#N/A	#N/A	#N/A	#N/A	#N/A	#N/A	#N/A
F	166	137	151.5	8.648	27.84	170	115	142.5	128	120	124	-189	189	-114	114	151.5	93	104	#N/A	#N/A	-78	78	#N/A
F	#N/A	#N/A	#N/A	8.335	26.83	134	136	135	132	122	#N/A	-190	190	-105	105	#N/A	105	92	#N/A	#N/A	-79	79	#N/A
F	#N/A	#N/A	#N/A	8.456	26.25	155	143	149	135	127	#N/A	-196	196	-109	109	#N/A	99	106	#N/A	#N/A	-84	84	#N/A
F	#N/A	#N/A	#N/A	8.251	25.21	146	119	132.5	114	112	#N/A	-186	186	-121	121	#N/A	94	109	#N/A	#N/A	-83	83	#N/A
F	#N/A	#N/A	#N/A	8.759	26.09	136	#N/A	#N/A	#N/A	#N/A	#N/A	-111	111	#N/A	#N/A	#N/A	#N/A	#N/A	#N/A	#N/A	#N/A	#N/A	#N/A
F	#N/A	#N/A	#N/A	8.875	27.6	#N/A	#N/A	#N/A	#N/A	#N/A	#N/A	#N/A	#N/A	#N/A	#N/A	#N/A	#N/A	#N/A	#N/A	#N/A	#N/A	#N/A	#N/A
F	#N/A	#N/A	#N/A	8.153	26.33	#N/A	#N/A	#N/A	#N/A	#N/A	#N/A	#N/A	#N/A	#N/A	#N/A	#N/A	#N/A	#N/A	#N/A	#N/A	#N/A	#N/A	#N/A
F	#N/A	#N/A	#N/A	8.349	25.04	#N/A	#N/A	#N/A	#N/A	#N/A	#N/A	#N/A	#N/A	#N/A	#N/A	#N/A	#N/A	#N/A	#N/A	#N/A	#N/A	#N/A	#N/A
F	#N/A	#N/A	#N/A	10	30.92	#N/A	#N/A	#N/A	#N/A	#N/A	#N/A	#N/A	#N/A	#N/A	#N/A	#N/A	#N/A	#N/A	#N/A	#N/A	#N/A	#N/A	#N/A
F	#N/A	#N/A	#N/A	9.795	29.36	#N/A	#N/A	#N/A	#N/A	#N/A	#N/A	#N/A	#N/A	#N/A	#N/A	#N/A	#N/A	#N/A	#N/A	#N/A	#N/A	#N/A	#N/A
F	#N/A	#N/A	#N/A	9.7	30.8	#N/A	#N/A	#N/A	#N/A	#N/A	#N/A	#N/A	#N/A	#N/A	#N/A	#N/A	#N/A	#N/A	#N/A	#N/A	#N/A	#N/A	#N/A
F	#N/A	#N/A	#N/A	8.04	25.23	#N/A	#N/A	#N/A	#N/A	#N/A	#N/A	#N/A	#N/A	#N/A	#N/A	#N/A	#N/A	#N/A	#N/A	#N/A	#N/A	#N/A	#N/A
F	#N/A	#N/A	#N/A	7.97	24.72	#N/A	#N/A	#N/A	#N/A	#N/A	#N/A	#N/A	#N/A	#N/A	#N/A	#N/A	#N/A	#N/A	#N/A	#N/A	#N/A	#N/A	#N/A
F	#N/A	#N/A	#N/A	8.2	25.7	#N/A	#N/A	#N/A	#N/A	#N/A	#N/A	#N/A	#N/A	#N/A	#N/A	#N/A	#N/A	#N/A	#N/A	#N/A	#N/A	#N/A	#N/A
F	#N/A	#N/A	#N/A	8.6	26.2	#N/A	#N/A	#N/A	#N/A	#N/A	#N/A	#N/A	#N/A	#N/A	#N/A	#N/A	#N/A	#N/A	#N/A	#N/A	#N/A	#N/A	#N/A
F	#N/A	#N/A	#N/A	8.634	26.54	#N/A	#N/A	#N/A	#N/A	#N/A	#N/A	#N/A	#N/A	#N/A	#N/A	#N/A	#N/A	#N/A	#N/A	#N/A	#N/A	#N/A	#N/A
F	#N/A	#N/A	#N/A	7.621	24.13	#N/A	#N/A	#N/A	#N/A	#N/A	#N/A	#N/A	#N/A	#N/A	#N/A	#N/A	#N/A	#N/A	#N/A	#N/A	#N/A	#N/A	#N/A
	#N/A	#N/A	#N/A	#N/A	#N/A	#N/A	#N/A	#N/A	#N/A	#N/A	#N/A	#N/A	#N/A	#N/A	#N/A	#N/A	#N/A	#N/A	#N/A	#N/A	#N/A	#N/A	#N/A
F	#N/A	#N/A	#N/A	9.3	28	#N/A	#N/A	#N/A	#N/A	#N/A	#N/A	#N/A	#N/A	#N/A	#N/A	#N/A	#N/A	#N/A	#N/A	#N/A	#N/A	#N/A	#N/A
F	#N/A	#N/A	#N/A	8.068	24.42	#N/A	#N/A	#N/A	#N/A	#N/A	#N/A	#N/A	#N/A	#N/A	#N/A	#N/A	#N/A	#N/A	#N/A	#N/A	#N/A	#N/A	#N/A
F	#N/A	#N/A	#N/A	8.247	24.38	#N/A	#N/A	#N/A	#N/A	#N/A	#N/A	#N/A	#N/A	#N/A	#N/A	#N/A	#N/A	#N/A	#N/A	#N/A	#N/A	#N/A	#N/A
F	#N/A	#N/A	#N/A	9.247	26.77	#N/A	#N/A	#N/A	#N/A	#N/A	#N/A	#N/A	#N/A	#N/A	#N/A	#N/A	#N/A	#N/A	#N/A	#N/A	#N/A	#N/A	#N/A
F	#N/A	#N/A	#N/A	9.138	25	#N/A	#N/A	#N/A	#N/A	#N/A	#N/A	#N/A	#N/A	#N/A	#N/A	#N/A	#N/A	#N/A	#N/A	#N/A	#N/A	#N/A	#N/A
F	#N/A	#N/A	#N/A	9.723	26.51	#N/A	#N/A	#N/A	#N/A	#N/A	#N/A	#N/A	#N/A	#N/A	#N/A	#N/A	#N/A	#N/A	#N/A	#N/A	#N/A	#N/A	#N/A
F	#N/A	#N/A	#N/A	9.308	26.54	#N/A	#N/A	#N/A	#N/A	#N/A	#N/A	#N/A	#N/A	#N/A	#N/A	#N/A	#N/A	#N/A	#N/A	#N/A	#N/A	#N/A	#N/A
F	#N/A	#N/A	#N/A	9.138	25	#N/A	#N/A	#N/A	#N/A	#N/A	#N/A	#N/A	#N/A	#N/A	#N/A	#N/A	#N/A	#N/A	#N/A	#N/A	#N/A	#N/A	#N/A
F	#N/A	#N/A	#N/A	9.723	26.51	#N/A	#N/A	#N/A	#N/A	#N/A	#N/A	#N/A	#N/A	#N/A	#N/A	#N/A	#N/A	#N/A	#N/A	#N/A	#N/A	#N/A	#N/A
F	#N/A	#N/A	#N/A	9.308	26.54	#N/A	#N/A	#N/A	#N/A	#N/A	#N/A	#N/A	#N/A	#N/A	#N/A	#N/A	#N/A	#N/A	#N/A	#N/A	#N/A	#N/A	#N/A
F	#N/A	#N/A	#N/A	9.321	26.14	#N/A	#N/A	#N/A	#N/A	#N/A	#N/A	#N/A	#N/A	#N/A	#N/A	#N/A	#N/A	#N/A	#N/A	#N/A	#N/A	#N/A	#N/A
F	#N/A	#N/A	#N/A	9.16	27.73	#N/A	#N/A	#N/A	#N/A	#N/A	#N/A	#N/A	#N/A	#N/A	#N/A	#N/A	#N/A	#N/A	#N/A	#N/A	#N/A	#N/A	#N/A
F	108	99.3	103.65	9.612	27.48	83.9	89.7	86.8	82.8	#N/A	#N/A	-80.8	80.8	-87.4	87.4	84.1	69.7	65.8	#N/A	98.9	-91.6	91.6	#N/A
F	#N/A	#N/A	#N/A	10.1	30.5	#N/A	#N/A	#N/A	#N/A	#N/A	#N/A	#N/A	#N/A	#N/A	#N/A	#N/A	#N/A	#N/A	#N/A	#N/A	#N/A	#N/A	#N/A
F	#N/A	#N/A	#N/A	8.8	27.2	#N/A	#N/A	#N/A	#N/A	#N/A	#N/A	#N/A	#N/A	#N/A	#N/A	#N/A	#N/A	#N/A	#N/A	#N/A	#N/A	#N/A	#N/A
F	#N/A	#N/A	#N/A	9.3	28	#N/A	#N/A	#N/A	#N/A	#N/A	#N/A	#N/A	#N/A	#N/A	#N/A	#N/A	#N/A	#N/A	#N/A	#N/A	#N/A	#N/A	#N/A
F	#N/A	#N/A	#N/A	10.1	30.4	#N/A	#N/A	#N/A	#N/A	#N/A	#N/A	#N/A	#N/A	#N/A	#N/A	#N/A	#N/A	#N/A	#N/A	#N/A	#N/A	#N/A	#N/A
F	#N/A	#N/A	#N/A	10.59	31.65	#N/A	#N/A	#N/A	#N/A	#N/A	#N/A	#N/A	#N/A	#N/A	#N/A	#N/A	#N/A	#N/A	#N/A	#N/A	#N/A	#N/A	#N/A
F	#N/A	#N/A	#N/A	11.75	35.11	83	89	86	82	98	#N/A	-80	#N/A	-74	#N/A	#N/A	57	60	#N/A	#N/A	-91	91	#N/A
F	#N/A	#N/A	#N/A	#N/A	#N/A	#N/A	#N/A	#N/A	#N/A	#N/A	#N/A	#N/A	#N/A	#N/A	#N/A	#N/A	#N/A	#N/A	#N/A	#N/A	#N/A	#N/A	#N/A
F	#N/A	#N/A	#N/A	11.75	35.11	79.3	75.5	77.4	85.5	85.5	#N/A	-92.4	92.4	-92.4	#N/A	#N/A	72.4	72	#N/A	80.8	-70.1	70.1	#N/A
F	#N/A	#N/A	#N/A	#N/A	#N/A	#N/A	#N/A	#N/A	#N/A	#N/A	#N/A	#N/A	#N/A	#N/A	#N/A	#N/A	#N/A	#N/A	#N/A	#N/A	#N/A	#N/A	#N/A
F	107	109	108	9.65	28.78	102	100	101	102	#N/A	#N/A	-84.3	84.3	-81.6	81.6	82.95	68.9	73.9	#N/A	103	-70.1	70.1	#N/A
	#N/A	#N/A	#N/A	#N/A	#N/A	#N/A	#N/A	#N/A	#N/A	#N/A	#N/A	#N/A	#N/A	#N/A	#N/A	#N/A	#N/A	#N/A	#N/A	#N/A	#N/A	#N/A	#N/A
M	#N/A	#N/A	#N/A	6.5	20.5	#N/A	#N/A	#N/A	#N/A	#N/A	#N/A	92	92	131	131	#N/A	73	79	127	101.8	72	72	#N/A
M	#N/A	#N/A	#N/A	8.617	23.48	127	127	127	139	109	#N/A	-102	102	-131	131	#N/A	76	88	#N/A	#N/A	-101	101	#N/A
M	#N/A	#N/A	#N/A	6.5	21.8	146	140	143	129	#N/A	#N/A	-112	112	-153	153	#N/A	108	141	#N/A	118	-109	109	#N/A
M	#N/A	#N/A	#N/A	6.5	21.8	133	190	161.5	144	174	159	-114	114	-111	111	#N/A	79.3	101	#N/A	#N/A	-120	120	#N/A
M	#N/A	#N/A	#N/A	6.5	21.8	169	166	167.5	147	#N/A	#N/A	-110	110	-137	137	#N/A	93.6	129	#N/A	128	-129	129	#N/A
M	#N/A	#N/A	#N/A	6.5	21.8	177	132	154.5	121	#N/A	#N/A	-151	151	-121	121	#N/A	96.3	93.2	#N/A	110	-120	120	#N/A
M	#N/A	#N/A	#N/A	6.5	21.8	124	131	127.5	137	#N/A	#N/A	-125	125	-107	107	#N/A	94.3	63.9	#N/A	124	-117	117	#N/A
M	143	141	142	8.29	24.1	118	110	114	99	111	105	-104	104	-151	151	127.5	80	76	#N/A	#N/A	-122	122	#N/A
M	#N/A	#N/A	#N/A	7.6	22.2	116	105	110.5	#N/A	#N/A	#N/A	-97	97	-119	119	#N/A	73	68	116	105	-105	105	#N/A
M	#N/A	#N/A	#N/A	8.295	23.23	102	112	107	107	112	#N/A	-95.1	95.1	-98.2	98.2	#N/A	78.9	92	#N/A	107	-112	112	#N/A
M	#N/A	#N/A	#N/A	8.344	20.8	102	127	114.5	111	95	#N/A	-86	86	-133	133	#N/A	83	89	#N/A	#N/A	-110	110	#N/A
M	#N/A	#N/A	#N/A	#N/A	#N/A	#N/A	#N/A	#N/A	#N/A	#N/A	#N/A	#N/A	#N/A	#N/A	#N/A	#N/A	#N/A	#N/A	#N/A	#N/A	#N/A	#N/A	#N/A
M	#N/A	#N/A	#N/A	8.344	20.8	#N/A	#N/A	#N/A	#N/A	#N/A	#N/A	#N/A	#N/A	#N/A	#N/A	#N/A	#N/A	#N/A	#N/A	#N/A	#N/A	#N/A	#N/A
M	#N/A	#N/A	#N/A	7.83	22.78	#N/A	#N/A	#N/A	#N/A	#N/A	#N/A	#N/A	#N/A	#N/A	#N/A	#N/A	#N/A	#N/A	#N/A	#N/A	#N/A	#N/A	#N/A
M	#N/A	#N/A	#N/A	7.6	22.2	#N/A	#N/A	#N/A	#N/A	#N/A	#N/A	#N/A	#N/A	#N/A	#N/A	#N/A	#N/A	#N/A	#N/A	#N/A	#N/A	#N/A	#N/A
M	#N/A	#N/A	#N/A	8.295	23.23	#N/A	#N/A	#N/A	#N/A	#N/A	#N/A	#N/A	#N/A	#N/A	#N/A	#N/A	#N/A	#N/A	#N/A	#N/A	#N/A	#N/A	#N/A
M	#N/A	#N/A	#N/A	#N/A	#N/A	#N/A	#N/A	#N/A	#N/A	#N/A	#N/A	#N/A	#N/A	#N/A	#N/A	#N/A	#N/A	#N/A	#N/A	#N/A	#N/A	#N/A	#N/A
M	#N/A	#N/A	#N/A	#N/A	#N/A	#N/A	#N/A	#N/A	#N/A	#N/A	#N/A	#N/A	#N/A	#N/A	#N/A	#N/A	#N/A	#N/A	#N/A	#N/A	#N/A	#N/A	#N/A
	#N/A	#N/A	#N/A	#N/A	#N/A	#N/A	#N/A	#N/A	#N/A	#N/A	#N/A	#N/A	#N/A	#N/A	#N/A	#N/A	#N/A	#N/A	#N/A	#N/A	#N/A	#N/A	#N/A
M	144	129	136.5	9.428	26.61	93	#N/A	#N/A	115	#N/A	#N/A	121	121	#N/A	#N/A	#N/A	64	#N/A	#N/A	#N/A	93	93	#N/A
M	#N/A	#N/A	#N/A	8.36	25	#N/A	#N/A	#N/A	#N/A	#N/A	#N/A	#N/A	#N/A	#N/A	#N/A	#N/A	#N/A	#N/A	#N/A	#N/A	#N/A	#N/A	#N/A
M	#N/A	#N/A	#N/A	7.92	22	#N/A	#N/A	#N/A	#N/A	#N/A	#N/A	#N/A	#N/A	#N/A	#N/A	#N/A	#N/A	#N/A	#N/A	#N/A	#N/A	#N/A	#N/A
M	#N/A	#N/A	#N/A	8.8	26.5	#N/A	#N/A	#N/A	#N/A	#N/A	#N/A	#N/A	#N/A	#N/A	#N/A	#N/A	#N/A	#N/A	#N/A	#N/A	#N/A	#N/A	#N/A
M	#N/A	#N/A	#N/A	8.545	23.57	102	97.4	99.7	110	#N/A	#N/A	-120	120	-91.2	91.2	#N/A	92.8	71.6	#N/A	79.7	-97.4	97.4	#N/A
M	#N/A	#N/A	#N/A	9.148	25.89	#N/A	#N/A	#N/A	#N/A	#N/A	#N/A	#N/A	#N/A	#N/A	#N/A	#N/A	#N/A	#N/A	#N/A	#N/A	#N/A	#N/A	#N/A
M	#N/A	#N/A	#N/A	9.699	29.03	#N/A	#N/A	#N/A	#N/A	#N/A	#N/A	#N/A	#N/A	#N/A	#N/A	#N/A	#N/A	#N/A	#N/A	#N/A	#N/A	#N/A	#N/A
	#N/A	#N/A	#N/A	#N/A	#N/A	#N/A	#N/A	#N/A	#N/A	#N/A	#N/A	#N/A	#N/A	#N/A	#N/A	#N/A	#N/A	#N/A	#N/A	#N/A	#N/A	#N/A	#N/A
M	#N/A	#N/A	#N/A	7.9	25.2	107	122	114.5	106	131	#N/A	104	104	161	161	#N/A	88	59	#N/A	#N/A	68	68	#N/A
M	#N/A	#N/A	#N/A	7.6	23.3	79	117	98	72	101	#N/A	-66	66	-125	125	#N/A	51	63	#N/A	#N/A	-99	99	#N/A
M	#N/A	#N/A	#N/A	7.6	25	142	129	135.5	144	#N/A	#N/A	-71.6	71.6	-93.2	93.2	#N/A	81.2	76.6	#N/A	117	-97.8	97.8	#N/A
M	171	169	170	7.3	25	108	155	131.5	106	117	111.5	-131	131	90.9	90.9	110.95	#N/A	#N/A	#N/A	#N/A	#N/A	#N/A	#N/A
M	#N/A	#N/A	#N/A	9.3	29.2	86	104	95	86	93	#N/A	102	102	-123	123	#N/A	66	70	#N/A	#N/A	-68	68	#N/A
M	#N/A	#N/A	#N/A	8.7	27.3	#N/A	119	#N/A	#N/A	#N/A	#N/A	#N/A	#N/A	-106	106	#N/A	#N/A	77.4	#N/A	93.6	-81.6	81.6	#N/A
M	180	187	183.5	6.5	20	147	149	148	114	141	127.5	119	119	109	109	114	58	122	#N/A	#N/A	#N/A	#N/A	#N/A
M	#N/A	#N/A	#N/A	9.6	29.2	106	107	106.5	110	-89.3	#N/A	-103	103	74.3	74.3	#N/A	82.4	#N/A	140	#N/A	-115	115	#N/A
M	#N/A	#N/A	#N/A	6.77	19.9	#N/A	#N/A	#N/A	#N/A	#N/A	#N/A	#N/A	#N/A	#N/A	#N/A	#N/A	#N/A	#N/A	#N/A	#N/A	#N/A	#N/A	#N/A
M	#N/A	#N/A	#N/A	8	23.9	#N/A	#N/A	#N/A	#N/A	#N/A	#N/A	#N/A	#N/A	#N/A	#N/A	#N/A	#N/A	#N/A	#N/A	#N/A	#N/A	#N/A	#N/A
M	#N/A	#N/A	#N/A	10.2	28	#N/A	#N/A	#N/A	#N/A	#N/A	#N/A	#N/A	#N/A	#N/A	#N/A	#N/A	#N/A	#N/A	#N/A	#N/A	#N/A	#N/A	#N/A
M	#N/A	#N/A	#N/A	6.5	19.1	103	83	93	127	72	#N/A	#N/A	#N/A	-94	94	#N/A	87	25	#N/A	#N/A	-136	136	#N/A
M	#N/A	#N/A	#N/A	6.1	18.2	#N/A	#N/A	#N/A	#N/A	#N/A	#N/A	#N/A	#N/A	#N/A	#N/A	#N/A	#N/A	#N/A	#N/A	#N/A	#N/A	#N/A	#N/A
M	146	211	178.5	6.842	18.59	163	161	162	148	#N/A	#N/A	131	131	133	133	132	119	117	#N/A	141	107	107	#N/A
M	151	119	135	9.58	26.1	99.3	93.6	96.45	108	#N/A	#N/A	-87.8	87.8	-89.3	89.3	88.55	80.5	78.2	#N/A	109	-80.5	80.5	#N/A
M	147	134	140.5	7.1	20.4	163	103	133	136	107	121.5	-159	159	-120	120	139.5	108	72	#N/A	#N/A	-88	88	#N/A
M	136	121	128.5	8	23	117	89	103	106	94	100	-109	109	-93	93	101	73	65	#N/A	#N/A	-76	76	#N/A
M	103	117	110	8.51	25	107	91.2	99.1	97.8	#N/A	#N/A	-104	104	-101	101	102.5	77.8	84.7	#N/A	107	-99.3	99.3	#N/A
M	138	121	129.5	8.9	27.9	#N/A	119	#N/A	#N/A	#N/A	#N/A	#N/A	#N/A	-106	106	#N/A	#N/A	77.4	#N/A	93.6	-81.6	81.6	#N/A
M	135	147	141	9.14	29.3	125	106	115.5	101	104	102.5	-117	117	-71	71	94	69	79	#N/A	#N/A	-72	72	#N/A
M	129	119	124	6.88	21.5	92	133	112.5	89	93	91	-89	89	-128	128	108.5	68	77	#N/A	#N/A	-84	84	#N/A
M	#N/A	#N/A	#N/A	7.8	26	102	127	114.5	111	95	#N/A	-86	86	-133	133	#N/A	83	89	#N/A	#N/A	-110	110	#N/A
M	#N/A	#N/A	#N/A	6.81	21	#N/A	#N/A	#N/A	#N/A	#N/A	#N/A	#N/A	#N/A	#N/A	#N/A	#N/A	#N/A	#N/A	#N/A	#N/A	#N/A	#N/A	#N/A
M	#N/A	#N/A	#N/A	8.9	27.4	#N/A	#N/A	#N/A	#N/A	#N/A	#N/A	#N/A	#N/A	#N/A	#N/A	#N/A	#N/A	#N/A	#N/A	#N/A	#N/A	#N/A	#N/A
M	117	134	125.5	5.9	16.5	96	124	110	81	94	87.5	-80	80	-120	120	100	-62	76	#N/A	#N/A	-109	109	#N/A
M	140	123	131.5	9.3	27.6	96.6	102	99.3	92.8	#N/A	#N/A	-106	106	-99.3	99.3	102.65	72.8	67	#N/A	88.9	-104	104	#N/A
M	#N/A	#N/A	#N/A	6.88	21.5	98.9	98.9	98.9	104	#N/A	#N/A	-84.7	84.7	-110	110	#N/A	77	110	#N/A	94.7	-99.3	99.3	#N/A
M	92.4	99.3	95.85	9.3	26	91.6	87.8	89.7	86.2	#N/A	#N/A	-83.9	83.9	-75.8	75.8	79.85	59.3	73.9	#N/A	80.5	-50	50	#N/A
	#N/A	#N/A	#N/A	#N/A	#N/A	#N/A	#N/A	#N/A	#N/A	#N/A	#N/A	#N/A	#N/A	#N/A	#N/A	#N/A	#N/A	#N/A	#N/A	#N/A	#N/A	#N/A	#N/A
	#N/A	#N/A	#N/A	#N/A	#N/A	#N/A	#N/A	#N/A	#N/A	#N/A	#N/A	#N/A	#N/A	#N/A	#N/A	#N/A	#N/A	#N/A	#N/A	#N/A	#N/A	#N/A	#N/A
F	#N/A	#N/A	#N/A	6.4	20.8	146	139	142.5	146	#N/A	#N/A	125	125	108	108	#N/A	101	72.8	#N/A	128	95.9	95.9	#N/A
F	#N/A	#N/A	#N/A	7.8	23.3	114	135	124.5	111	116	#N/A	-88	88	-86	86	#N/A	97	97	#N/A	#N/A	-83	83	#N/A
F	133	113	123	7.8	23	132	114	123	114	99	106.5	-90	90	-79	79	84.5	84	67	#N/A	#N/A	-92	92	#N/A
F	#N/A	#N/A	#N/A	7.2	20.6	132	121	126.5	128	#N/A	#N/A	119	119	122	122	#N/A	72	94.3	#N/A	141	137	137	#N/A
F	#N/A	#N/A	#N/A	#N/A	#N/A	#N/A	#N/A	#N/A	#N/A	#N/A	#N/A	#N/A	#N/A	#N/A	#N/A	#N/A	#N/A	#N/A	#N/A	#N/A	#N/A	#N/A	#N/A
F	#N/A	#N/A	#N/A	6.7	21.2	56	#N/A	#N/A	139	144	#N/A	-87	87	-59	59	#N/A	47	26	#N/A	#N/A	-137	137	#N/A
F	#N/A	#N/A	#N/A	6.4	20.2	#N/A	#N/A	#N/A	#N/A	#N/A	#N/A	#N/A	#N/A	#N/A	#N/A	#N/A	#N/A	#N/A	#N/A	#N/A	-122	122	#N/A
F	191	174	182.5	7.2	21.9	#N/A	135	#N/A	132	89	110.5	-171	171	-81	81	126	115	111	#N/A	#N/A	-135	135	#N/A
F	#N/A	#N/A	#N/A	8.5	25.1	132	121	126.5	128	#N/A	#N/A	-119	119	-122	122	#N/A	72	94.3		141	-137	137	#N/A
M	222	177	199.5	9.1	26.9	177	115	146	143	#N/A	#N/A	144	144	89.3	89.3	116.65	101	74.3	#N/A	97.8	115	115	#N/A
M	165	139	152	8	22.1	132	110	121	153	#N/A	#N/A	-88.5	88.5	-87	87	87.75	-70.1	77	#N/A	99.3	-88.5	88.5	#N/A
	#N/A	#N/A	#N/A	#N/A	#N/A	#N/A	#N/A	#N/A	#N/A	#N/A	#N/A	#N/A	#N/A	#N/A	#N/A	#N/A	#N/A	#N/A	#N/A	#N/A	#N/A	#N/A	#N/A
	#N/A	#N/A	#N/A	#N/A	#N/A	#N/A	#N/A	#N/A	#N/A	#N/A	#N/A	#N/A	#N/A	#N/A	#N/A	#N/A	#N/A	#N/A	#N/A	#N/A	#N/A	#N/A	#N/A
F	#N/A	#N/A	#N/A	8.71	25.3	149	155	152	130	136	#N/A	153	153	102	102	#N/A	43	87	#N/A	#N/A	123	123	#N/A
F	#N/A	#N/A	#N/A	7.3	21.7	152	153	152.5	106	116	#N/A	105	105	119	119	#N/A	66	54	#N/A	#N/A	108	108	#N/A
F	#N/A	#N/A	#N/A	8.1	26.5	182	155	168.5	177	114	#N/A	-147	147	-130	130	#N/A	#N/A	116	#N/A	#N/A	160	160	#N/A
F	#N/A	#N/A	#N/A	10.7	31.6	129	120	124.5	131	#N/A	#N/A	-127	127	-110	110	#N/A	83.9	91.6	#N/A	205	-114	114	#N/A
F	#N/A	#N/A	#N/A	9.4	29.8	175	112	143.5	151	#N/A	#N/A	-93.9	93.9	-74.7	74.7	#N/A	68.9	58.5	#N/A	118	-103	103	#N/A
F	#N/A	#N/A	#N/A	9.2	31	163	127	145	142	116	#N/A	-107	107	69.3	69.3	#N/A	78.9	#N/A	#N/A	134	-128	128	#N/A
F	#N/A	#N/A	#N/A	10.3	30.2	152	108	130	144	#N/A	#N/A	-117	117	-97.4	97.4	#N/A	97	85.9	#N/A	128	-104	104	#N/A
F	#N/A	#N/A	#N/A	10	30.2	177	156	166.5	169	#N/A	#N/A	-87	87	-75.8	75.8	#N/A	52	80.8	#N/A	163	-119	119	#N/A
F	#N/A	#N/A	#N/A	10.1	32.5	156	142	149	129	126	#N/A	-135	135	-87	87	#N/A	126	59	#N/A	-87	-116	116	#N/A
F	157	160	158.5	9.62	27.7	151	145	148	119	132	125.5	-125	125	-94	94	109.5	86	95	#N/A	#N/A	-120	120	#N/A
F	#N/A	#N/A	#N/A	9.5	29.2	170	160	165	142	160	#N/A	-102	102	-103	103	#N/A	116	97	#N/A	#N/A	-127	127	#N/A
F	#N/A	#N/A	#N/A	9.17	28.2	193	175	184	175	176	#N/A	-122	122	-157	157	#N/A	99	90	#N/A	#N/A	-136	136	#N/A
F	#N/A	#N/A	#N/A	9.17	28.2	159	147	153	136	151	#N/A	-120	120	-90	90	#N/A	140	73	#N/A	#N/A	-103	103	#N/A
F	#N/A	#N/A	#N/A	8.71	25.3	156	158	157	127	151	#N/A	-122	122	-108	108	#N/A	111	92	#N/A	#N/A	-109	109	#N/A
F	#N/A	#N/A	#N/A	8.71	25.3	155	139	147	136	153	#N/A	-126	126	-117	117	#N/A	43	87	#N/A	#N/A	-123	123	#N/A
F	127	97.4	112.2	10.1	28.1	106	99.3	102.65	108	#N/A	#N/A	-82.4	82.4	-108	108	95.2	74.3	78.9	#N/A	97.8	-108	108	#N/A
F	84	104	94	10.1	29	71	81	76	84	73	78.5	#N/A	#N/A	-84	84	#N/A	#N/A	56	#N/A	#N/A	-78	78	#N/A
	#N/A	#N/A	#N/A	#N/A	#N/A	#N/A	#N/A	#N/A	#N/A	#N/A	#N/A	#N/A	#N/A	#N/A	#N/A	#N/A	#N/A	#N/A	#N/A	#N/A	#N/A	#N/A	#N/A
M	#N/A	#N/A	#N/A	9.34	27.6	#N/A	95	#N/A	#N/A	101	#N/A	#N/A	#N/A	#N/A	#N/A	#N/A	#N/A	58	#N/A	#N/A	-94	94	#N/A
M	104	89.7	96.85	7.3	23.2	85.1	126	105.55	101	#N/A	#N/A	#N/A	#N/A	-84.3	84.3	#N/A	78.9	94.3	#N/A	141	-144	144	#N/A
	#N/A	#N/A	#N/A	#N/A	#N/A	#N/A	#N/A	#N/A	#N/A	#N/A	#N/A	#N/A	#N/A	#N/A	#N/A	#N/A	#N/A	#N/A	#N/A	#N/A	#N/A	#N/A	#N/A
	#N/A	#N/A	#N/A	#N/A	#N/A	#N/A	#N/A	#N/A	#N/A	#N/A	#N/A	#N/A	#N/A	#N/A	#N/A	#N/A	#N/A	#N/A	#N/A	#N/A	#N/A	#N/A	#N/A
	#N/A	#N/A	#N/A	#N/A	#N/A	#N/A	#N/A	#N/A	#N/A	#N/A	#N/A	#N/A	#N/A	#N/A	#N/A	#N/A	#N/A	#N/A	#N/A	#N/A	#N/A	#N/A	#N/A
	#N/A	#N/A	#N/A	#N/A	#N/A	#N/A	#N/A	#N/A	#N/A	#N/A	#N/A	#N/A	#N/A	#N/A	#N/A	#N/A	#N/A	#N/A	#N/A	#N/A	#N/A	#N/A	#N/A
F	#N/A	#N/A	#N/A	11.7	35.5	#N/A	#N/A	#N/A	#N/A	#N/A	#N/A	#N/A	#N/A	#N/A	#N/A	#N/A	#N/A	#N/A	#N/A	#N/A	#N/A	#N/A	#N/A
F	76	88	82	12.1	38.8	76	75	75.5	76	74	75	59	59	59	59	59	60	57	#N/A	#N/A	57	57	#N/A
F	105	92.8	98.9	11	34.3	88.9	75.8	82.35	77	#N/A	#N/A	-66.6	66.6	-83.5	83.5	75.05	77.4	64.7	#N/A	70.8	-66.2	66.2	#N/A
F	#N/A	#N/A	#N/A	10.9	33.3	#N/A	#N/A	#N/A	#N/A	#N/A	#N/A	#N/A	#N/A	#N/A	#N/A	#N/A	#N/A	#N/A	#N/A	#N/A	#N/A	#N/A	#N/A
F	#N/A	#N/A	#N/A	11.1	33.4	#N/A	#N/A	#N/A	#N/A	#N/A	#N/A	#N/A	#N/A	#N/A	#N/A	#N/A	#N/A	#N/A	#N/A	#N/A	#N/A	#N/A	#N/A
F	#N/A	#N/A	#N/A	8.6	26	#N/A	#N/A	#N/A	#N/A	#N/A	#N/A	#N/A	#N/A	#N/A	#N/A	#N/A	#N/A	#N/A	#N/A	#N/A	#N/A	#N/A	#N/A
F	#N/A	#N/A	#N/A	9.8	31.4	#N/A	#N/A	#N/A	#N/A	#N/A	#N/A	#N/A	#N/A	#N/A	#N/A	#N/A	#N/A	#N/A	#N/A	#N/A	#N/A	#N/A	#N/A
	#N/A	#N/A	#N/A	#N/A	#N/A	#N/A	#N/A	#N/A	#N/A	#N/A	#N/A	#N/A	#N/A	#N/A	#N/A	#N/A	#N/A	#N/A	#N/A	#N/A	#N/A	#N/A	#N/A
M	116	86	101	9.33	29.3	47	60	53.5	84	50	67	71	71	53	53	62	59	53	#N/A	#N/A	-66	66	#N/A
M	#N/A	#N/A	#N/A	10.65	32.08	#N/A	#N/A	#N/A	#N/A	#N/A	#N/A	#N/A	#N/A	#N/A	#N/A	#N/A	#N/A	#N/A	#N/A	#N/A	#N/A	#N/A	#N/A
M	#N/A	#N/A	#N/A	11.2	33.5	#N/A	#N/A	#N/A	#N/A	#N/A	#N/A	#N/A	#N/A	#N/A	#N/A	#N/A	#N/A	#N/A	#N/A	#N/A	#N/A	#N/A	#N/A
M	#N/A	#N/A	#N/A	11.94	36.1	#N/A	#N/A	#N/A	#N/A	#N/A	#N/A	#N/A	#N/A	#N/A	#N/A	#N/A	#N/A	#N/A	#N/A	#N/A	#N/A	#N/A	#N/A
M	#N/A	#N/A	#N/A	9.65	29.1	#N/A	#N/A	#N/A	#N/A	#N/A	#N/A	#N/A	#N/A	#N/A	#N/A	#N/A	#N/A	#N/A	#N/A	#N/A	#N/A	#N/A	#N/A
M	#N/A	#N/A	#N/A	9.67	29	#N/A	#N/A	#N/A	#N/A	#N/A	#N/A	#N/A	#N/A	#N/A	#N/A	#N/A	#N/A	#N/A	#N/A	#N/A	#N/A	#N/A	#N/A
M	#N/A	#N/A	#N/A	10.8	32.88	#N/A	#N/A	#N/A	#N/A	#N/A	#N/A	#N/A	#N/A	#N/A	#N/A	#N/A	#N/A	#N/A	#N/A	#N/A	#N/A	#N/A	#N/A
M	#N/A	#N/A	#N/A	10.1	31.2	#N/A	#N/A	#N/A	#N/A	#N/A	#N/A	#N/A	#N/A	#N/A	#N/A	#N/A	#N/A	#N/A	#N/A	#N/A	#N/A	#N/A	#N/A
M	#N/A	#N/A	#N/A	11.5	36.1	#N/A	#N/A	#N/A	#N/A	#N/A	#N/A	#N/A	#N/A	#N/A	#N/A	#N/A	#N/A	#N/A	#N/A	#N/A	#N/A	#N/A	#N/A
	#N/A	#N/A	#N/A	#N/A	#N/A	#N/A	#N/A	#N/A	#N/A	#N/A	#N/A	#N/A	#N/A	#N/A	#N/A	#N/A	#N/A	#N/A	#N/A	#N/A	#N/A	#N/A	#N/A
	#N/A	#N/A	#N/A	#N/A	#N/A	#N/A	#N/A	#N/A	#N/A	#N/A	#N/A	#N/A	#N/A	#N/A	#N/A	#N/A	#N/A	#N/A	#N/A	#N/A	#N/A	#N/A	#N/A
F	104	103	103.5	11.2	34.5	74	74	74	72	87	79.5	54	54	86	86	70	51	62	#N/A	#N/A	64	64	#N/A
F	#N/A	#N/A	#N/A	11.6	35.8	#N/A	#N/A	#N/A	#N/A	#N/A	#N/A	#N/A	#N/A	#N/A	#N/A	#N/A	#N/A	#N/A	#N/A	#N/A	#N/A	#N/A	#N/A
F	#N/A	#N/A	#N/A	10.55	31.95	#N/A	#N/A	#N/A	#N/A	#N/A	#N/A	#N/A	#N/A	#N/A	#N/A	#N/A	#N/A	#N/A	#N/A	#N/A	#N/A	#N/A	#N/A
	#N/A	#N/A	#N/A	#N/A	#N/A	#N/A	#N/A	#N/A	#N/A	#N/A	#N/A	#N/A	#N/A	#N/A	#N/A	#N/A	#N/A	#N/A	#N/A	#N/A	#N/A	#N/A	#N/A
M	82	79	80.5	10.4	31.2	75	73	74	66	61	63.5	75	75	69	69	72	52	62	#N/A	#N/A	49	49	#N/A
M	82	79	80.5	11.2	33.5	75	73	74	66	61	63.5	75	75	69	69	72	52	62	#N/A	#N/A	49	49	#N/A
	#N/A	#N/A	#N/A	#N/A	#N/A	#N/A	#N/A	#N/A	#N/A	#N/A	#N/A	#N/A	#N/A	#N/A	#N/A	#N/A	#N/A	#N/A	#N/A	#N/A	#N/A	#N/A	#N/A
	#N/A	#N/A	#N/A	#N/A	#N/A	#N/A	#N/A	#N/A	#N/A	#N/A	#N/A	#N/A	#N/A	#N/A	#N/A	#N/A	#N/A	#N/A	#N/A	#N/A	#N/A	#N/A	#N/A
	#N/A	#N/A	#N/A	#N/A	#N/A	#N/A	#N/A	#N/A	#N/A	#N/A	#N/A	#N/A	#N/A	#N/A	#N/A	#N/A	#N/A	#N/A	#N/A	#N/A	#N/A	#N/A	#N/A
	#N/A	#N/A	#N/A	#N/A	#N/A	#N/A	#N/A	#N/A	#N/A	#N/A	#N/A	#N/A	#N/A	#N/A	#N/A	#N/A	#N/A	#N/A	#N/A	#N/A	#N/A	#N/A	#N/A
M	114	104	109	7.6	24.8	103	104	103.5	107	#N/A	#N/A	-96.3	96.3	-73.2	73.2	84.75	77.4	66.2	#N/A	96.3	-79.7	79.7	#N/A
M	95.5	83.5	89.5	8.4	27.6	95.5	77.8	86.65	91.6	#N/A	#N/A	-87.8	87.8	-69.7	69.7	78.75	69.7	71.6	#N/A	83.9	-69.3	69.3	#N/A
	#N/A	#N/A	#N/A	#N/A	#N/A	#N/A	#N/A	#N/A	#N/A	#N/A	#N/A	#N/A	#N/A	#N/A	#N/A	#N/A	#N/A	#N/A	#N/A	#N/A	#N/A	#N/A	#N/A
	#N/A	#N/A	#N/A	#N/A	#N/A	#N/A	#N/A	#N/A	#N/A	#N/A	#N/A	#N/A	#N/A	#N/A	#N/A	#N/A	#N/A	#N/A	#N/A	#N/A	#N/A	#N/A	#N/A
F	148	154	151	7.6	23	115	144	129.5	121	106	113.5	92	92	123	123	107.5	85	82	#N/A	#N/A	83	83	#N/A
F	108	100	104	8.9	28.2	62	74	68	#N/A	74	#N/A	#N/A	#N/A	72	72	#N/A	#N/A	53	#N/A	#N/A	83	83	#N/A
F	148	154	151	6.6	27	115	144	129.5	121	106	113.5	-92	92	-123	123	107.5	85	82	#N/A	#N/A	-83	83	#N/A
	#N/A	#N/A	#N/A	#N/A	#N/A	#N/A	#N/A	#N/A	#N/A	#N/A	#N/A	#N/A	#N/A	#N/A	#N/A	#N/A	#N/A	#N/A	#N/A	#N/A	#N/A	#N/A	#N/A
	#N/A	#N/A	#N/A	#N/A	#N/A	#N/A	#N/A	#N/A	#N/A	#N/A	#N/A	#N/A	#N/A	#N/A	#N/A	#N/A	#N/A	#N/A	#N/A	#N/A	#N/A	#N/A	#N/A
F	#N/A	#N/A	#N/A	10.7	36.2	87	77.8	82.4	81.6	#N/A	#N/A	80.1	80.1	72	72	#N/A	63.1	72	#N/A	75.1	61.6	61.6	#N/A
F	73.5	72.8	73.15	9.5	#N/A	82.8	67.8	75.3	80.8	60.1	70.45	-85.5	85.5	-68.5	68.5	77	51.2	49.7	#N/A	#N/A	-68.1	68.1	#N/A
	#N/A	#N/A	#N/A	#N/A	#N/A	#N/A	#N/A	#N/A	#N/A	#N/A	#N/A	#N/A	#N/A	#N/A	#N/A	#N/A	#N/A	#N/A	#N/A	#N/A	#N/A	#N/A	#N/A
	#N/A	#N/A	#N/A	#N/A	#N/A	#N/A	#N/A	#N/A	#N/A	#N/A	#N/A	#N/A	#N/A	#N/A	#N/A	#N/A	#N/A	#N/A	#N/A	#N/A	#N/A	#N/A	#N/A
	#N/A	#N/A	#N/A	#N/A	#N/A	#N/A	#N/A	#N/A	#N/A	#N/A	#N/A	#N/A	#N/A	#N/A	#N/A	#N/A	#N/A	#N/A	#N/A	#N/A	#N/A	#N/A	#N/A
	#N/A	#N/A	#N/A	#N/A	#N/A	#N/A	#N/A	#N/A	#N/A	#N/A	#N/A	#N/A	#N/A	#N/A	#N/A	#N/A	#N/A	#N/A	#N/A	#N/A	#N/A	#N/A	#N/A
M	82	84	83	13.7	40.7	71	85	78	63	75	69	56	56	75	75	65.5	50	41	#N/A	#N/A	65	65	#N/A
	#N/A	#N/A	#N/A	#N/A	#N/A	#N/A	#N/A	#N/A	#N/A	#N/A	#N/A	#N/A	#N/A	#N/A	#N/A	#N/A	#N/A	#N/A	#N/A	#N/A	#N/A	#N/A	#N/A
	#N/A	#N/A	#N/A	#N/A	#N/A	#N/A	#N/A	#N/A	#N/A	#N/A	#N/A	#N/A	#N/A	#N/A	#N/A	#N/A	#N/A	#N/A	#N/A	#N/A	#N/A	#N/A	#N/A
M	92	92	92	9.1	29	71	79	75	86	67	76.5	77	77	82	82	79.5	48	53	#N/A	#N/A	75	75	#N/A
M	#N/A	#N/A	#N/A	8.7	25	#N/A	#N/A	#N/A	#N/A	#N/A	#N/A	#N/A	#N/A	#N/A	#N/A	#N/A	#N/A	#N/A	#N/A	#N/A	#N/A	#N/A	#N/A
	#N/A	#N/A	#N/A	#N/A	#N/A	#N/A	#N/A	#N/A	#N/A	#N/A	#N/A	#N/A	#N/A	#N/A	#N/A	#N/A	#N/A	#N/A	#N/A	#N/A	#N/A	#N/A	#N/A
	#N/A	#N/A	#N/A	#N/A	#N/A	#N/A	#N/A	#N/A	#N/A	#N/A	#N/A	#N/A	#N/A	#N/A	#N/A	#N/A	#N/A	#N/A	#N/A	#N/A	#N/A	#N/A	#N/A
	#N/A	#N/A	#N/A	#N/A	#N/A	#N/A	#N/A	#N/A	#N/A	#N/A	#N/A	#N/A	#N/A	#N/A	#N/A	#N/A	#N/A	#N/A	#N/A	#N/A	#N/A	#N/A	#N/A
	#N/A	#N/A	#N/A	#N/A	#N/A	#N/A	#N/A	#N/A	#N/A	#N/A	#N/A	#N/A	#N/A	#N/A	#N/A	#N/A	#N/A	#N/A	#N/A	#N/A	#N/A	#N/A	#N/A
M	#N/A	#N/A	#N/A	#N/A	#N/A	#N/A	#N/A	#N/A	#N/A	#N/A	#N/A	#N/A	#N/A	#N/A	#N/A	#N/A	#N/A	#N/A	#N/A	#N/A	#N/A	#N/A	#N/A
	#N/A	#N/A	#N/A	#N/A	#N/A	#N/A	#N/A	#N/A	#N/A	#N/A	#N/A	#N/A	#N/A	#N/A	#N/A	#N/A	#N/A	#N/A	#N/A	#N/A	#N/A	#N/A	#N/A
M	#N/A	#N/A	#N/A	13.9	41.2	#N/A	#N/A	#N/A	#N/A	#N/A	#N/A	#N/A	#N/A	#N/A	#N/A	#N/A	#N/A	#N/A	#N/A	#N/A	#N/A	#N/A	#N/A
M	#N/A	#N/A	#N/A	12.7	41.3	#N/A	#N/A	#N/A	#N/A	#N/A	#N/A	#N/A	#N/A	#N/A	#N/A	#N/A	#N/A	#N/A	#N/A	#N/A	#N/A	#N/A	#N/A
F	#N/A	#N/A	#N/A	9.82	28.54	#N/A	#N/A	#N/A	#N/A	#N/A	#N/A	#N/A	#N/A	#N/A	#N/A	#N/A	#N/A	#N/A	#N/A	#N/A	#N/A	#N/A	#N/A
M	#N/A	#N/A	#N/A	12.9	39.7	#N/A	#N/A	#N/A	#N/A	#N/A	#N/A	#N/A	#N/A	#N/A	#N/A	#N/A	#N/A	#N/A	#N/A	#N/A	#N/A	#N/A	#N/A
F	#N/A	#N/A	#N/A	13.4	40.3	#N/A	#N/A	#N/A	#N/A	#N/A	#N/A	#N/A	#N/A	#N/A	#N/A	#N/A	#N/A	#N/A	#N/A	#N/A	#N/A	#N/A	#N/A
M	#N/A	#N/A		#N/A	#N/A	#N/A	#N/A	#N/A	#N/A	#N/A	#N/A	#N/A	#N/A	#N/A	#N/A	#N/A	#N/A	#N/A	#N/A	#N/A	#N/A	#N/A	#N/A
	#N/A	#N/A		#N/A	#N/A	#N/A	#N/A	#N/A	#N/A	#N/A	#N/A	#N/A	#N/A	#N/A	#N/A	#N/A	#N/A	#N/A	#N/A	#N/A	#N/A	#N/A	#N/A
	#N/A	#N/A		#N/A	#N/A	#N/A	#N/A	#N/A	#N/A	#N/A	#N/A	#N/A	#N/A	#N/A	#N/A	#N/A	#N/A	#N/A	#N/A	#N/A	#N/A	#N/A	#N/A
	#N/A	#N/A		#N/A	#N/A	#N/A	#N/A	#N/A	#N/A	#N/A	#N/A	#N/A	#N/A	#N/A	#N/A	#N/A	#N/A	#N/A	#N/A	#N/A	#N/A	#N/A	#N/A
	#N/A	#N/A		#N/A	#N/A	#N/A	#N/A	#N/A	#N/A	#N/A	#N/A	#N/A	#N/A	#N/A	#N/A	#N/A	#N/A	#N/A	#N/A	#N/A	#N/A	#N/A	#N/A
M	#N/A	#N/A		7.4	20.4	#N/A	#N/A	#N/A	#N/A	#N/A	#N/A	#N/A	#N/A	#N/A	#N/A	#N/A	#N/A	#N/A	#N/A	#N/A	#N/A	#N/A	#N/A
F	#N/A	#N/A		13.4	40.3	#N/A	#N/A	#N/A	#N/A	#N/A	#N/A	#N/A	#N/A	#N/A	#N/A	#N/A	#N/A	#N/A	#N/A	#N/A	#N/A	#N/A	#N/A
M	#N/A	151		7.8	23.2	#N/A	#N/A	#N/A	#N/A	#N/A	#N/A	#N/A	#N/A	#N/A	#N/A	#N/A	#N/A	30	#N/A	#N/A	-136	136	#N/A
F	137	141		7.7	24	-102	119	8.5	117	#N/A	#N/A	-101	101	-98.2	98.2	99.6	70.5	-77.4	#N/A	114	-83.9	83.9	#N/A
F	119	129		6.79	19.6	126	119	122.5	117	116	116.5	-117	117	-100	100	108.5	46	36	#N/A	#N/A	-109	109	#N/A
F	170	177		8.6	25	175	152	163.5	110	100	105	-147	147	-133	133	140	68	80	#N/A	#N/A	-90	90	#N/A
F	#N/A	#N/A		9	26.9	#N/A	#N/A	#N/A	#N/A	#N/A	#N/A	#N/A	#N/A	#N/A	#N/A	#N/A	#N/A	#N/A	#N/A	#N/A	#N/A	#N/A	#N/A
F	138	108		9.26	27	119	101	110	142	#N/A	#N/A	-107	107	-125	125	116	74.7	85.9	#N/A	101	-71.6	71.6	#N/A
															#N/A	#N/A
M	#N/A	#N/A		12.4	37.3	#N/A	#N/A		#N/A	#N/A		#N/A	#N/A	#N/A	#N/A	#N/A	#N/A	#N/A	#N/A	#N/A	#N/A	#N/A	#N/A
M	#N/A	#N/A		11.5	34.6	#N/A	#N/A		#N/A	#N/A		#N/A	#N/A	#N/A	#N/A	#N/A	#N/A	#N/A	#N/A	#N/A	#N/A	#N/A	#N/A
M	#N/A	#N/A		#N/A	#N/A	#N/A	#N/A		#N/A	#N/A		#N/A	#N/A	#N/A	#N/A	#N/A	#N/A	#N/A	#N/A	#N/A	#N/A	#N/A	#N/A
	#N/A	#N/A		#N/A	#N/A	#N/A	#N/A		#N/A	#N/A		#N/A	#N/A	#N/A	#N/A	#N/A	#N/A	#N/A	#N/A	#N/A	#N/A	#N/A	#N/A
	#N/A	#N/A		#N/A	#N/A	#N/A	#N/A		#N/A	#N/A		#N/A	#N/A	#N/A	#N/A	#N/A	#N/A	#N/A	#N/A	#N/A	#N/A	#N/A	#N/A
	#N/A	#N/A		#N/A	#N/A	#N/A	#N/A		#N/A	#N/A		#N/A	#N/A	#N/A	#N/A	#N/A	#N/A	#N/A	#N/A	#N/A	#N/A	#N/A	#N/A
sexo	#N/A	#N/A		#N/A	#N/A	#N/A	#N/A		#N/A	#N/A		#N/A	#N/A	#N/A	#N/A	#N/A	#N/A	#N/A	#N/A	#N/A	#N/A	#N/A	#N/A
F	52	52		10.3	34.8	54	73.9		63.9	58.1		-70.5	70.5	-72.8	72.8		42.7	41.2	#N/A	#N/A	-54.7	54.7	#N/A

## Sheet: Donors
	donor number	sex	Haemoglobin (g/dL)	microplate brand name
	1	M	14.7	LABPLAST
	2	M	16.2	LABPLAST
	3	F	14	LABPLAST
	4	M	17.2	LABPLAST
	5	M	16.6	LABPLAST
	6	F	12.5	LABPLAST
	7	F	14.2	LABPLAST
	8	F	14.3	LABPLAST
	9	M	14.5	LABPLAST
	10	F	14.3	GTT
	11	F	12.7	GTT
	12	F	15.4	LAB
	13	M	15	GTT
	14	M	15.7	GTT
	15	F	13.1	GTT
	16	M	13.5	GTT
	17	F
	18	M
	19	M
	20	F
	21	F

## Sheet: data.ABS
											THERAPY	Hemoglobinopathie
							n					SCA Patients (2-17 y/o, M&F)		n
					No HU No TX	SCA20NoTXNoHU	36	19.7279	18.773		No HU No TX	SCA20NoTXNoHU		36	19.7279	18.773	18.773	0.951594
						SCANative	21	16.0374	15.9733			SCANative		21	16.0374	15.9733	15.9733																																SCA20(Huadded)NOTXNOHU
					HU no TX	SCA20NoTX	32	15.4401	17.5393	15.4	HU no TX	SCA20NoTX		32	15.4401	17.5393	17.5393																																Donors(M&F) HU
						SCANative	18	14.1843	8.86207	14.2		SCANative		18	14.1843	8.86207	8.86207																																SCC20(Huadded)NoTXNoHU
					TX	SCA20NoHu	7	9.16032	10.428		TX	SCA20NoHU		7	9.16032	10.428	10.428																								SCA20NoTXNoHU	32	0.0799583	0.0400823	12.5065	0.50129	6.26939
						SCA20Hu	7	5.31188	3.78938			SCA20HU		7	5.31188	3.78938	3.78938																																Sbeta020(HUadded)NoTXNoHU
						SCANativeHU	3	7.14722	0.552202			SCANativeHU		3	7.14722	0.552202	0.552202																																SCANative
												SCC Patients (2-17 y/o, M&F)
					No HU No TX	SCC20NoTXNoHU	13	9.91121	3.9561		No HU No TX	SCC20NoTXNoHU		13	9.91121	3.9561	3.9561																																SCANative
						SCC20HU	7	13.2104	6.93117		HU no TX	SCC20HU		7	13.2104	6.93117	6.93117																																HU40
						SCCNative	8	12.6557	10.4617			SCCNativeHU		2	12.6557	10.4617	10.4617																								SCC20NoTXNoHU	13	0.103724	0.0413379	9.64094	0.398536	3.84226
						SCCNativeHU	2	8.32111	5.33959			SBeta0 Patients (2-17 y/o, M&F)				5.33959							EXAMPLE
					No HU No TX	Sbeta020NoTXHU	2	31.3566	28.8041		No HU No TX	Sbeta020NoTXHU		2	31.3566	28.8041	28.8041																																Hemoglobinopaty
																																									SCA20NoTX	31	0.111935	0.0782683	8.93372	0.699227	6.2467
						SCD Patients (2-17 y/o, M&F)						SCD Patients (2-17 y/o, M&F)																																					20CO2
					No HU No TX	SCD20NoTXHU	1	4.16667	0		No HU No TX	SCD20NoTXNoHU		1	4.16667	0	0
					HU No TX	SCD20 HUNoTX	2	2.2405	0.0643467		HU No TX	SCD20 HUNoTX		2	2.2405	0.0643467	0.0643467
					Hemoglobinopaty	Hemoglobinopaty	9	8.81869	2.24666		Hemoglobinopaty	Hemoglobinopaty		15	8.81869	2.24666	2.24666																								SCA20NoHu	7	0.131714	0.0743207	7.59219	0.564257	4.28395
					Donors(M&F)	Donors(M&F)	40	6.73041	3.45337		Donors(M&F)	Donors(M&F)		40	6.73041	3.45337	3.45337																																Patients HU40
											In vitro exposure to HU
					Donors(M&F) HU	Donors(M&F) HU	6	42.0759	61.9511		Donors(M&F) HU	Donors(M&F) HU		6	42.0759	61.9511	61.9511																																Donors 40
					Patients	40	4	7.46407	3.72195		Patients	40		4	7.46407	3.72195	3.72195																																SCCNativeHU
					Patients	HU40	2	9.5191	7.0338		Patients	HU40		2	9.5191	7.0338	7.0338																								SCA20Hu	7	0.152286	0.0619589	6.5666	0.40686	2.67169
					Donors	40	4	6.73114	1.05276		Donors	40		4	6.73114	1.05276	1.05276																																Patients 40
					Donors	HU40	2	15.7468	13.0861		Donors	HU40		2	15.7468	13.0861	13.0861																								Donors(M&F)	40	0.177375	0.0703514	5.63777	0.396625	2.23608
					Patients	20CO2	4	9.40948	12.3268		Patients	20CO2		4	9.40948	12.3268	12.3268																																20CO2
					Donors	20CO2	2	5.96802	2.52284		Donors	20CO2		2	5.96802	2.52284	2.52284																																SCANativeHU
						SCA20(Huadded)NOTXNOHU	19	28.6939	19.4977			SCA20(Huadded)NOTXNOHU		19	28.6939	19.4977	19.4977
						SCC20(Huadded)NoTXNoHU	9	54.9874	105.482			SCC20(Huadded)NoTXNoHU		9	54.9874	105.482	105.482
						Sbeta020(HUadded)NoTXNoHU	4	17.2302	7.6802			Sbeta020(HUadded)NoTXNoHU		4	17.2302	7.6802	7.6802
						Sbeta020NoTXHU	2	26.3158	0			Sbeta020NoTXHU		2	26.3158	0	0
					Donors	Native
					SCA			14.9461	14.6674		SCA				0.0669072	0.981355	0.0656597
																																											mp25/mp37	2.61822
																																												6.472
	ABSORBANCE
1.636							HbSS
							NO transfusion
							SS-no HU Therapy
															GTT	GTT	GTT	GTT																												GTT	GTT	GTT	GTT
	time(s)
Ri		8.54701	7.73694	25.8621	32.967	17.2414	5.09252	10.101		17.8571	12.6582	10.8303	13.245	30	7.35294	10.4167	22.7273	20.4082	7.40741	12.8205	8.92857	14.4928	12.987	9.83607	71.4286	19.802	81.6327	12.1951	9.83607	25.641	12.0482	7.95756	11.6279	8.69565	7.8125	19.3548	55.5556	9.46372	2.59823	3.29258	1.91929	2.40213	2.19505	6.94435	2.30615	15.625	16.9492	45.4545	50
	6	2.14467	2.336	2.221	2.29833	2.37767	2.195	2.221		2.19967	2.388	2.161	2.393	2.18133	2.144	2.223	2.059	2.251	2.26	2.574	2.348	2.742	2.17733	2.26933	2.244	2.022	2.51625	2.11967	2.34	2.261	2.2355	2.42667	2.264	2.14233	2.391	2.156	2.08167	2.398	2.22	2.141	2.164	2.416	2.354	2.063	2.192	2.185	2.215	2.447	2.579
	12	2.09933	2.29675	2.176	2.26967	2.35967	2.191	2.214		2.15867	2.35375	2.13967	2.396	2.148	2.092	2.182	2.028	2.201	2.213	2.527	2.305	2.7	2.156	2.23833	2.214	2.0025	2.48025	2.08733	2.29433	2.226	2.2085	2.397	2.236	2.101	2.343	2.11067	2.062	2.36067	2.191	2.134	2.158	2.388	2.314	2.033	2.153	2.153	2.18	2.396	2.552
	18	2.08433	2.2765	2.153	2.26	2.33267	2.189	2.213		2.13367	2.33175	2.12833	2.361	2.128	2.083	2.159	2.004	2.171	2.188	2.502	2.279	2.675	2.14733	2.21067	2.196	1.98375	2.462	2.05867	2.27167	2.204	2.1945	2.37033	2.183	2.07667	2.316	2.08333	2.039	2.322	2.18	2.121	2.134	2.365	2.31	2.015	2.148	2.128	2.162	2.363	2.503
	24	2.06267	2.252	2.14333	2.255	2.326	2.177	2.204		2.11233	2.302	2.10433	2.3585	2.10667	2.064	2.144	1.982	2.155	2.168	2.48	2.254	2.654	2.13067	2.193	2.179	1.96925	2.4575	2.04333	2.242	2.189	2.1725	2.35833	2.175	2.05133	2.3	2.05967	2.018	2.31	2.168	2.121	2.15	2.342	2.31	2.001	2.118	2.107	2.135	2.343	2.481
	30	2.047	2.23925	2.12933	2.23833	2.303	2.172	2.19		2.09967	2.29425	2.09333	2.329	2.09567	2.049	2.129	1.975	2.141	2.15	2.468	2.237	2.638	2.108	2.182	2.157	1.95625	2.4445	2.033	2.232	2.17	2.159	2.337	2.145	2.03567	2.287	2.04033	2.003	2.295	2.164	2.113	2.126	2.346	2.299	1.984	2.117	2.1	2.12	2.316	2.446
	36	2.03033	2.2235	2.10433	2.222	2.29533	2.174	2.188		2.08767	2.28625	2.088	2.324	2.077	2.029	2.104	1.969	2.143	2.136	2.455	2.221	2.623	2.09333	2.165	2.137	1.94175	2.44275	2.01433	2.22733	2.166	2.1495	2.32133	2.139	2.02567	2.272	2.03133	1.987	2.281	2.161	2.107	2.124	2.349	2.292	1.982	2.103	2.088	2.103	2.311	2.445
	42	2.01567	2.2195	2.09	2.202	2.282	2.169	2.196		2.07267	2.2745	2.07233	2.302	2.071	2.016	2.086	1.953	2.121	2.122	2.439	2.206	2.615	2.08667	2.15133	2.133	1.93575	2.4415	2.005	2.21867	2.159	2.1465	2.312	2.132	2.01267	2.252	2.01433	1.974	2.26467	2.154	2.099	2.126	2.349	2.266	1.973	2.097	2.079	2.098	2.297	2.416
	48	2.012	2.20325	2.08433	2.20733	2.27667	2.159	2.172		2.064	2.2655	2.05133	2.304	2.05667	2.006	2.082	1.947	2.129	2.113	2.428	2.193	2.607	2.07167	2.14333	2.133	1.93025	2.4345	1.995	2.206	2.147	2.1425	2.31033	2.127	2.00133	2.235	2.004	1.96667	2.26333	2.152	2.089	2.124	2.316	2.255	1.969	2.079	2.077	2.084	2.296	2.411
	54	1.994	2.19675	2.079	2.19433	2.266	2.152	2.189		2.05767	2.2645	2.038	2.2935	2.057	1.993	2.069	1.939	2.109	2.106	2.417	2.185	2.602	2.063	2.13333	2.108	1.925	2.4185	1.98933	2.20167	2.136	2.1205	2.30467	2.114	1.98867	2.219	1.99567	1.957	2.24667	2.146	2.093	2.109	2.324	2.253	1.967	2.078	2.068	2.073	2.289	2.394
	60	1.987	2.19425	2.06767	2.191	2.25867	2.155	2.175		2.052	2.26925	2.035	2.284	2.05233	1.987	2.069	1.938	2.101	2.096	2.408	2.174	2.594	2.05733	2.12767	2.099	1.9235	2.42575	1.989	2.198	2.124	2.1405	2.305	2.104	1.985	2.214	1.98467	1.96333	2.25033	2.135	2.086	2.11	2.308	2.229	1.96	2.068	2.067	2.065	2.28	2.398
	66	1.978	2.188	2.06	2.18833	2.256	2.155	2.173		2.046	2.25975	2.03367	2.2605	2.05167	1.966	2.062	1.931	2.096	2.086	2.401	2.164	2.592	2.04933	2.11467	2.096	1.91875	2.419	1.96633	2.18833	2.121	2.1185	2.291	2.092	1.98433	2.203	1.986	1.95733	2.245	2.136	2.083	2.103	2.29	2.228	1.962	2.074	2.063	2.065	2.275	2.376
	72	1.97133	2.1805	2.04833	2.17667	2.25133	2.151	2.17		2.044	2.24825	2.02533	2.271	2.047	1.971	2.047	1.925	2.093	2.081	2.396	2.156	2.586	2.04567	2.112	2.091	1.9185	2.41675	1.95933	2.19133	2.119	2.1225	2.287	2.099	1.98233	2.192	1.98433	1.952	2.24167	2.141	2.084	2.1	2.291	2.212	1.959	2.058	2.06	2.06	2.261	2.359
	78	1.969	2.17975	2.05	2.173	2.251	2.146	2.171		2.04733	2.2495	2.02533	2.2485	2.046	1.967	2.046	1.925	2.09	2.075	2.389	2.152	2.579	2.04	2.10033	2.081	1.91575	2.40325	1.95833	2.17867	2.123	2.1205	2.28933	2.101	1.98467	2.183	1.98233	1.95167	2.234	2.138	2.079	2.104	2.293	2.213	1.958	2.056	2.064	2.059	2.279	2.369
	84	1.96233	2.16825	2.04533	2.18567	2.23567	2.158	2.181		2.04767	2.24825	2.03	2.255	2.043	1.961	2.049	1.919	2.095	2.073	2.383	2.146	2.575	2.03967	2.102	2.079	1.91525	2.40275	1.949	2.16867	2.119	2.122	2.28233	2.095	1.979	2.187	1.987	1.958	2.21833	2.137	2.068	2.093	2.303	2.201	1.956	2.045	2.06	2.062	2.242	2.355
	90	1.959	2.1685	2.04467	2.186	2.23233	2.146	2.163		2.058	2.2425	2.02633	2.2645	2.045	1.963	2.049	1.918	2.082	2.071	2.382	2.144	2.567	2.03533	2.09367	2.072	1.91975	2.40325	1.95233	2.174	2.111	2.126	2.28	2.089	1.988	2.186	1.984	1.961	2.22967	2.131	2.075	2.088	2.285	2.209	1.956	2.049	2.052	2.067	2.277	2.349
	96	1.96267	2.1655	2.04067	2.18467	2.23667	2.143	2.166		2.06067	2.235	2.034	2.2545	2.04467	1.953	2.051	1.912	2.104	2.072	2.378	2.143	2.561	2.033	2.09467	2.08	1.92275	2.39575	1.95633	2.16233	2.112	2.124	2.27767	2.095	1.988	2.192	1.99533	1.966	2.21833	2.136	2.072	2.092	2.308	2.196	1.969	2.054	2.06	2.064	2.268	2.345
	102	1.95733	2.16425	2.04267	2.18667	2.234	2.143	2.174		2.05967	2.23475	2.03767	2.252	2.05167	1.956	2.051	1.914	2.104	2.072	2.378	2.14	2.563	2.034	2.085	2.086	1.928	2.40075	1.95567	2.166	2.115	2.1115	2.27233	2.103	1.98967	2.171	1.996	1.97667	2.22033	2.133	2.069	2.086	2.286	2.199	1.966	2.051	2.057	2.072	2.265	2.344
	108	1.96	2.15475	2.04633	2.18567	2.23167	2.147	2.168		2.06933	2.233	2.048	2.245	2.05767	1.95	2.062	1.921	2.092	2.074	2.377	2.142	2.56	2.036	2.088	2.079	1.93175	2.3995	1.95667	2.158	2.122	2.1255	2.27667	2.097	1.99867	2.173	2.00433	1.97633	2.21467	2.138	2.079	2.083	2.298	2.191	1.978	2.05	2.059	2.079	2.242	2.346
	114	1.962	2.15575	2.04767	2.18733	2.22867	2.152	2.167		2.077	2.23425	2.05133	2.246	2.06467	1.951	2.055	1.927	2.115	2.078	2.374	2.143	2.556	2.03133	2.085	2.083	1.93875	2.3885	1.96433	2.159	2.132	2.123	2.27267	2.11	2.00667	2.174	2.01467	1.985	2.22267	2.137	2.078	2.088	2.272	2.203	1.992	2.051	2.055	2.08	2.262	2.336
	120	1.963	2.15775	2.05133	2.187	2.23467	2.154	2.158		2.07733	2.23225	2.05767	2.2465	2.07467	1.953	2.062	1.927	2.119	2.081	2.37	2.144	2.556	2.02733	2.086	2.081	1.94225	2.39725	1.96567	2.163	2.131	2.127	2.27567	2.117	2.012	2.163	2.022	1.99167	2.204	2.141	2.082	2.085	2.286	2.2	2.019	2.049	2.063	2.09	2.253	2.339
	126	1.969	2.15325	2.054	2.192	2.237	2.155	2.168		2.084	2.23025	2.06067	2.2405	2.07333	1.953	2.076	1.923	2.118	2.086	2.37	2.149	2.551	2.02633	2.07933	2.092	1.94725	2.384	1.973	2.163	2.139	2.131	2.27367	2.112	2.01967	2.166	2.03233	2.00233	2.21	2.132	2.087	2.081	2.272	2.189	2.062	2.056	2.068	2.105	2.245	2.34
	132	1.97833	2.15225	2.06267	2.18933	2.23767	2.148	2.169		2.088	2.22275	2.06033	2.2385	2.085	1.958	2.081	1.927	2.115	2.091	2.369	2.152	2.551	2.03067	2.08067	2.095	1.95025	2.3825	1.977	2.162	2.146	2.1315	2.26233	2.122	2.019	2.175	2.034	2.00933	2.20633	2.135	2.09	2.072	2.267	2.198	2.05	2.051	2.07	2.11	2.241	2.33
	138	1.982	2.1535	2.07033	2.20133	2.229	2.152	2.178		2.09033	2.23525	2.063	2.23	2.088	1.962	2.085	1.929	2.12	2.096	2.369	2.158	2.549	2.032	2.089	2.085	1.956	2.384	1.986	2.161	2.15	2.1435	2.271	2.127	2.01833	2.168	2.039	2.014	2.21667	2.136	2.107	2.063	2.265	2.21	2.048	2.041	2.067	2.114	2.24	2.357
	144	1.986	2.14825	2.076	2.196	2.23167	2.163	2.177		2.09	2.238	2.07133	2.2485	2.09833	1.966	2.098	1.931	2.123	2.102	2.369	2.159	2.547	2.03533	2.07933	2.097	1.95625	2.379	1.99167	2.15867	2.158	2.1475	2.271	2.136	2.02367	2.166	2.044	2.018	2.20933	2.136	2.105	2.072	2.259	2.194	2.043	2.05	2.075	2.127	2.246	2.373
	150	1.99033	2.153	2.08733	2.218	2.23467	2.163	2.173		2.10033	2.24175	2.06367	2.2485	2.10667	1.972	2.092	1.937	2.138	2.104	2.368	2.161	2.549	2.03833	2.086	2.109	1.95875	2.374	1.99433	2.15767	2.167	2.152	2.264	2.136	2.023	2.195	2.04633	2.01533	2.21767	2.142	2.107	2.067	2.272	2.198	2.038	2.039	2.082	2.125	2.245	2.376
	156	1.99567	2.14575	2.08867	2.21467	2.239	2.157	2.167		2.10533	2.2445	2.068	2.2565	2.10167	1.976	2.098	1.938	2.145	2.108	2.37	2.17	2.544	2.04167	2.083	2.119	1.9575	2.37575	2.003	2.164	2.169	2.1475	2.266	2.138	2.02	2.192	2.04867	2.02433	2.21867	2.13	2.112	2.066	2.274	2.192	2.042	2.027	2.086	2.136	2.249	2.363
	162	1.99933	2.14525	2.09467	2.21967	2.24233	2.166	2.19		2.10233	2.25125	2.06433	2.2565	2.10733	1.978	2.108	1.949	2.154	2.111	2.368	2.174	2.542	2.041	2.087	2.116	1.9575	2.3765	2.00767	2.17433	2.17	2.1475	2.273	2.14	2.02267	2.212	2.048	2.029	2.227	2.145	2.12	2.061	2.261	2.197	2.038	2.031	2.089	2.126	2.244	2.364
	168	2.003	2.1485	2.09767	2.21567	2.243	2.161	2.181		2.10833	2.249	2.066	2.2585	2.105	1.976	2.112	1.952	2.161	2.113	2.37	2.177	2.541	2.04367	2.089	2.123	1.95975	2.36625	2.006	2.172	2.174	2.1525	2.27533	2.154	2.01933	2.207	2.04133	2.02833	2.22267	2.152	2.118	2.064	2.27	2.193	2.028	2.032	2.096	2.132	2.242	2.398
	174	2.01367	2.15425	2.10867	2.22967	2.247	2.165	2.186		2.117	2.25275	2.06033	2.262	2.11133	1.984	2.113	1.952	2.162	2.113	2.369	2.182	2.542	2.04833	2.07933	2.122	1.95775	2.38225	2.016	2.18	2.18	2.1485	2.27333	2.154	2.015	2.216	2.049	2.027	2.23167	2.168	2.124	2.056	2.274	2.197	2.03	2.021	2.101	2.136	2.251	2.382
	180	2.01267	2.15675	2.115	2.22733	2.243	2.165	2.182		2.11567	2.258	2.05167	2.273	2.113	1.992	2.119	1.955	2.156	2.114	2.37	2.186	2.544	2.048	2.08667	2.127	1.96125	2.38025	2.02367	2.17067	2.181	2.1465	2.27467	2.152	2.021	2.218	2.05067	2.031	2.23867	2.161	2.117	2.045	2.266	2.197	2.022	2.016	2.104	2.136	2.256	2.405
	186	2.01733	2.1585	2.11067	2.231	2.24833	2.168	2.188		2.11167	2.262	2.05467	2.2715	2.11067	1.992	2.123	1.967	2.169	2.115	2.37	2.189	2.543	2.04767	2.09233	2.129	1.95925	2.3745	2.02	2.18667	2.192	2.1575	2.27167	2.147	2.01633	2.228	2.04467	2.03333	2.24767	2.177	2.12	2.047	2.282	2.21	2.018	2.01	2.101	2.15	2.272	2.386
	192	2.016	2.16275	2.12033	2.23133	2.25333	2.168	2.183		2.11867	2.26425	2.05167	2.2865	2.11167	2.004	2.124	1.974	2.17	2.115	2.372	2.192	2.543	2.05333	2.09067	2.138	1.96225	2.38025	2.02367	2.185	2.188	2.145	2.27733	2.172	2.012	2.221	2.05433	2.03167	2.24533	2.197	2.125	2.04	2.268	2.188	2.012	2.004	2.106	2.141	2.274	2.397
	198	2.024	2.16275	2.12633	2.23833	2.252	2.177	2.188		2.12	2.26875	2.04967	2.2925	2.11467	2.007	2.113	1.97	2.177	2.115	2.374	2.197	2.542	2.05233	2.10233	2.14	1.95825	2.3885	2.03633	2.19433	2.188	2.1415	2.27567	2.151	2.012	2.233	2.05733	2.03567	2.256	2.201	2.11	2.034	2.282	2.208	2.016	2.002	2.106	2.139	2.278	2.414
	204	2.01833	2.1715	2.12467	2.24	2.252	2.165	2.182		2.11367	2.2675	2.05467	2.2895	2.11233	1.998	2.126	1.973	2.182	2.115	2.377	2.2	2.544	2.064	2.09467	2.147	1.95625	2.381	2.028	2.193	2.205	2.145	2.29467	2.146	2.015	2.233	2.05433	2.026	2.26067	2.208	2.096	2.03	2.287	2.194	2.009	1.997	2.105	2.133	2.274	2.426
	210	2.022	2.176	2.12567	2.24133	2.25667	2.17	2.183		2.124	2.27075	2.053	2.2875	2.10967	1.998	2.119	1.97	2.181	2.116	2.378	2.203	2.542	2.062	2.1	2.156	1.95525	2.37825	2.03333	2.191	2.193	2.147	2.28233	2.145	2.01167	2.24	2.04467	2.029	2.25933	2.201	2.086	2.026	2.273	2.2	2.005	1.995	2.119	2.144	2.291	2.422
	216	2.021	2.178	2.131	2.24	2.26	2.181	2.176		2.11833	2.27075	2.053	2.306	2.11533	2.002	2.133	1.979	2.19	2.116	2.382	2.207	2.543	2.06233	2.09667	2.156	1.956	2.378	2.034	2.20933	2.191	2.1475	2.28633	2.156	2.01233	2.237	2.05	2.028	2.26667	2.198	2.07	2.021	2.266	2.2	2	1.99	2.104	2.137	2.305	2.459
	222	2.02933	2.179	2.126	2.24167	2.26733	2.172	2.19		2.12167	2.2775	2.05133	2.309	2.11167	2.005	2.136	1.976	2.18	2.116	2.384	2.21	2.542	2.06567	2.10767	2.162	1.955	2.38175	2.031	2.20633	2.194	2.145	2.29567	2.157	2.01467	2.23	2.043	2.03233	2.281	2.185	2.058	2.022	2.278	2.219	2.006	1.99	2.107	2.149	2.314	2.442
	228	2.02333	2.1805	2.128	2.23533	2.26833	2.174	2.182		2.122	2.27975	2.05467	2.2965	2.11033	2.004	2.123	1.978	2.191	2.117	2.389	2.212	2.541	2.06867	2.1	2.156	1.954	2.38925	2.034	2.20833	2.194	2.1375	2.30133	2.148	2.01567	2.241	2.04667	2.031	2.271	2.187	2.06	2.02	2.288	2.204	1.997	1.975	2.103	2.138	2.296	2.459
	234	2.02167	2.19475	2.128	2.24367	2.28633	2.169	2.179		2.11933	2.28275	2.04833	2.297	2.11267	2.006	2.121	1.98	2.179	2.118	2.39	2.214	2.544	2.07	2.10233	2.167	1.956	2.39575	2.029	2.20467	2.192	2.1465	2.29367	2.159	2.01967	2.235	2.05233	2.03733	2.27733	2.188	2.063	2.018	2.276	2.217	1.998	1.976	2.102	2.141	2.32	2.455
	240	2.02367	2.19375	2.13033	2.243	2.27667	2.169	2.185		2.121	2.289	2.04867	2.31	2.11733	2	2.122	1.978	2.178	2.119	2.394	2.215	2.546	2.07533	2.103	2.168	1.9535	2.39825	2.02933	2.21533	2.199	2.1345	2.29733	2.163	2.013	2.229	2.05933	2.038	2.283	2.187	2.046	2.011	2.297	2.224	1.996	1.982	2.102	2.148	2.317	2.452
	246	2.025	2.18925	2.13367	2.25267	2.273	2.169	2.185		2.118	2.28825	2.04667	2.3135	2.11667	2.007	2.124	1.983	2.185	2.12	2.398	2.215	2.545	2.07533	2.10467	2.173	1.95575	2.40275	2.032	2.20933	2.2	2.136	2.29667	2.155	2.016	2.248	2.06033	2.032	2.288	2.19	2.048	2.007	2.265	2.234	1.993	1.962	2.113	2.141	2.315	2.461
	252	2.01633	2.1885	2.13067	2.24833	2.28	2.17	2.18		2.12133	2.28575	2.05133	2.3135	2.115	1.996	2.122	1.984	2.184	2.119	2.4	2.217	2.549	2.07833	2.107	2.174	1.94975	2.409	2.034	2.216	2.188	2.1475	2.299	2.152	2.01433	2.266	2.052	2.038	2.28367	2.18	2.054	2.01	2.276	2.211	1.991	1.966	2.108	2.143	2.328	2.471
	258	2.01733	2.203	2.12833	2.24567	2.28267	2.162	2.183		2.12267	2.28975	2.04967	2.312	2.11433	2	2.125	1.983	2.175	2.116	2.407	2.218	2.552	2.08367	2.111	2.176	1.953	2.4135	2.03267	2.21967	2.19	2.1435	2.301	2.168	2.011	2.246	2.05567	2.03433	2.29533	2.178	2.047	2.005	2.287	2.208	1.994	1.96	2.101	2.143	2.326	2.451
	264	2.01367	2.196	2.13467	2.24667	2.28633	2.159	2.176		2.12133	2.297	2.04967	2.3125	2.11833	1.996	2.129	1.99	2.193	2.115	2.407	2.219	2.554	2.08933	2.11767	2.182	1.953	2.41225	2.037	2.22033	2.191	2.141	2.297	2.162	2.019	2.241	2.05667	2.03967	2.29467	2.175	2.045	2.002	2.276	2.228	1.987	1.971	2.103	2.131	2.347	2.464
	270	2.02333	2.19425	2.13033	2.24533	2.28767	2.164	2.168		2.119	2.293	2.04967	2.3145	2.11533	2	2.121	1.989	2.175	2.115	2.41	2.218	2.556	2.08767	2.114	2.18	1.95225	2.4175	2.03433	2.22367	2.188	2.1475	2.30333	2.154	2.01467	2.243	2.061	2.03633	2.289	2.18	2.036	2.009	2.288	2.213	1.994	1.962	2.11	2.145	2.333	2.504
	276	2.024	2.2	2.13633	2.24733	2.28267	2.152	2.178		2.122	2.2945	2.05133	2.31	2.108	1.998	2.128	1.999	2.194	2.115	2.414	2.218	2.561	2.08433	2.116	2.174	1.952	2.43	2.03567	2.23567	2.191	2.1375	2.314	2.16	2.01533	2.234	2.05667	2.03833	2.27733	2.173	2.047	2.003	2.277	2.229	1.985	1.959	2.104	2.138	2.357	2.491
	282	2.017	2.2	2.13333	2.242	2.29067	2.158	2.169		2.12633	2.29525	2.05	2.312	2.11233	2.002	2.126	1.99	2.184	2.114	2.417	2.22	2.566	2.093	2.11933	2.188	1.95175	2.4235	2.03733	2.23167	2.189	2.139	2.29733	2.159	2.01567	2.231	2.05933	2.04333	2.297	2.173	2.038	1.996	2.27	2.217	1.989	1.956	2.107	2.146	2.34	2.462
	288	2.022	2.19575	2.132	2.253	2.29967	2.154	2.164		2.12267	2.3035	2.05367	2.3185	2.11633	1.999	2.125	1.981	2.202	2.115	2.419	2.219	2.57	2.09133	2.11967	2.201	1.953	2.432	2.03467	2.235	2.187	2.1395	2.29833	2.153	2.01167	2.238	2.06033	2.03533	2.28933	2.173	2.037	1.991	2.281	2.216	1.978	1.951	2.104	2.136	2.358	2.476
	294	2.01767	2.20175	2.13467	2.254	2.29267	2.148	2.167		2.128	2.304	2.054	2.325	2.11733	2.003	2.128	1.988	2.186	2.115	2.423	2.22	2.576	2.098	2.12633	2.192	1.953	2.43375	2.03867	2.228	2.189	2.1455	2.30767	2.179	2.01633	2.241	2.07133	2.04267	2.29233	2.164	2.041	1.995	2.279	2.215	1.987	1.955	2.114	2.13	2.348	2.509
	300	2.019	2.20425	2.139	2.25567	2.304	2.149	2.16		2.129	2.30275	2.05	2.3105	2.12	2.001	2.133	1.997	2.181	2.117	2.426	2.221	2.578	2.09767	2.12633	2.196	1.9505	2.442	2.02933	2.23567	2.188	2.147	2.29267	2.153	2.01467	2.237	2.061	2.042	2.3	2.162	2.029	1.995	2.278	2.221	1.983	1.958	2.106	2.14	2.37	2.489
	306	2.01767	2.199	2.13467	2.25533	2.291	2.149	2.165		2.12433	2.30025	2.05067	2.324	2.124	1.996	2.125	1.988	2.189	2.12	2.428	2.22	2.58	2.08933	2.12833	2.193	1.9525	2.4455	2.038	2.238	2.189	2.132	2.308	2.162	2.019	2.235	2.06533	2.03833	2.29833	2.157	2.04	2	2.298	2.204	1.984	1.959	2.111	2.138	2.361	2.509
	312	2.015	2.203	2.12833	2.24933	2.29567	2.144	2.153		2.13	2.30525	2.048	2.3215	2.11933	1.995	2.12	1.986	2.201	2.118	2.435	2.221	2.588	2.09833	2.128	2.191	1.954	2.44025	2.03767	2.231	2.181	2.137	2.296	2.151	2.01433	2.249	2.06733	2.03967	2.296	2.147	2.037	1.983	2.274	2.213	1.983	1.954	2.112	2.142	2.366	2.523
	318	2.01267	2.20025	2.14033	2.25067	2.302	2.151	2.166		2.13	2.29575	2.04867	2.319	2.115	1.998	2.12	1.997	2.191	2.114	2.436	2.222	2.591	2.09333	2.13433	2.189	1.952	2.44975	2.034	2.23667	2.184	2.14	2.30133	2.171	2.01767	2.254	2.06333	2.046	2.29933	2.147	2.033	1.991	2.291	2.212	1.98	1.955	2.103	2.132	2.372	2.519
	324	2.01733	2.20075	2.145	2.245	2.30333	2.15	2.165		2.12667	2.29625	2.05333	2.317	2.119	1.999	2.115	2.001	2.187	2.114	2.438	2.223	2.594	2.094	2.132	2.192	1.95475	2.454	2.03367	2.23733	2.185	2.14	2.296	2.163	2.01467	2.25	2.06967	2.04633	2.29267	2.146	2.04	1.996	2.268	2.206	1.981	1.95	2.102	2.119	2.384	2.529
	330	2.01667	2.207	2.143	2.25833	2.308	2.145	2.158		2.11833	2.30125	2.05433	2.3235	2.12	1.992	2.117	1.993	2.204	2.113	2.441	2.224	2.6	2.095	2.13267	2.196	1.9565	2.459	2.03567	2.23433	2.178	2.1325	2.292	2.16	2.01533	2.239	2.06233	2.044	2.29533	2.145	2.037	1.983	2.276	2.199	1.979	1.948	2.116	2.143	2.376	2.508
	336	2.01467	2.20675	2.139	2.25167	2.30533	2.146	2.149		2.12733	2.30275	2.05067	2.31	2.125	1.992	2.117	2	2.193	2.114	2.442	2.226	2.604	2.094	2.142	2.188	1.9575	2.45875	2.03233	2.234	2.179	2.1415	2.29833	2.161	2.014	2.247	2.066	2.044	2.29767	2.139	2.028	1.993	2.28	2.206	1.977	1.949	2.112	2.144	2.396	2.48
	342	2.01267	2.20475	2.14433	2.26067	2.29933	2.143	2.16		2.124	2.3085	2.056	2.3085	2.12833	1.995	2.122	1.999	2.192	2.113	2.446	2.226	2.607	2.096	2.14333	2.198	1.95875	2.45475	2.03333	2.23467	2.169	2.136	2.29333	2.165	2.01867	2.247	2.066	2.051	2.293	2.137	2.032	1.985	2.265	2.208	1.974	1.947	2.104	2.152	2.388	2.526
	348	2.00767	2.1985	2.15067	2.24967	2.30933	2.141	2.149		2.127	2.303	2.057	2.3175	2.13067	1.996	2.129	2.007	2.202	2.114	2.447	2.226	2.609	2.09967	2.14733	2.203	1.95775	2.47325	2.032	2.242	2.182	2.137	2.29667	2.165	2.01867	2.238	2.07133	2.03933	2.28367	2.129	2.027	1.988	2.279	2.2	1.975	1.944	2.114	2.127	2.381	2.527
	354	2.01933	2.2045	2.139	2.25367	2.304	2.142	2.15		2.12867	2.304	2.05	2.3035	2.12233	1.995	2.125	2.004	2.192	2.114	2.453	2.227	2.616	2.092	2.14733	2.204	1.954	2.4665	2.02467	2.24067	2.19	2.1455	2.28867	2.167	2.02233	2.254	2.07533	2.04833	2.294	2.129	2.027	1.983	2.26	2.207	1.987	1.942	2.099	2.148	2.39	2.552
	360	2.01567	2.2025	2.15133	2.25367	2.31033	2.143	2.15		2.12267	2.30075	2.05833	2.327	2.12433	1.996	2.116	2	2.188	2.114	2.454	2.227	2.618	2.09433	2.14633	2.192	1.95825	2.477	2.02967	2.232	2.185	2.1345	2.29833	2.162	2.024	2.239	2.07433	2.04667	2.30233	2.121	2.031	1.986	2.254	2.201	1.974	1.943	2.111	2.134	2.392	2.527
	366	2.014	2.203	2.147	2.24533	2.29933	2.141	2.143		2.12467	2.3085	2.05633	2.31	2.13267	1.996	2.115	2.009	2.196	2.115	2.456	2.227	2.621	2.09333	2.147	2.186	1.95575	2.49425	2.02767	2.24467	2.189	2.14	2.302	2.184	2.02333	2.237	2.076	2.047	2.29533	2.124	2.025	1.974	2.264	2.199	1.976	1.951	2.11	2.136	2.395	2.522
	372	2.017	2.19925	2.14167	2.26233	2.311	2.138	2.144		2.12033	2.307	2.05767	2.316	2.131	1.998	2.121	1.998	2.195	2.115	2.456	2.225	2.627	2.1	2.14867	2.21	1.958	2.482	2.02967	2.23733	2.187	2.138	2.298	2.168	2.02733	2.247	2.07833	2.05033	2.28367	2.117	2.03	1.971	2.271	2.198	1.976	1.941	2.113	2.133	2.377	2.523
	378	2.01433	2.2035	2.14767	2.25167	2.314	2.141	2.14		2.117	2.30725	2.05433	2.3165	2.131	1.996	2.119	2.004	2.202	2.116	2.457	2.228	2.632	2.09533	2.15533	2.206	1.959	2.49025	2.03167	2.238	2.172	2.134	2.29333	2.173	2.02567	2.238	2.07633	2.04633	2.292	2.118	2.03	1.98	2.265	2.194	1.968	1.941	2.113	2.137	2.389	2.527
	384	2.01133	2.20325	2.14433	2.26033	2.312	2.14	2.141		2.12667	2.3095	2.05833	2.3205	2.12867	1.999	2.124	2.008	2.194	2.117	2.462	2.227	2.634	2.093	2.15467	2.203	1.9605	2.4965	2.032	2.238	2.188	2.1385	2.29767	2.179	2.022	2.245	2.07367	2.05433	2.28133	2.116	2.025	1.979	2.249	2.193	1.977	1.942	2.111	2.139	2.407	2.529
	390	2.01167	2.2045	2.14067	2.262	2.313	2.137	2.135		2.12667	2.30875	2.05233	2.318	2.129	1.993	2.119	1.996	2.207	2.115	2.462	2.228	2.639	2.094	2.15533	2.202	1.95975	2.481	2.03467	2.238	2.194	2.1335	2.29033	2.179	2.01967	2.249	2.07933	2.05133	2.29267	2.116	2.023	1.984	2.265	2.197	1.974	1.944	2.112	2.147	2.399	2.546
	396	2.01	2.2045	2.15033	2.254	2.30867	2.139	2.141		2.122	2.309	2.058	2.3285	2.12767	2	2.132	2	2.205	2.116	2.465	2.23	2.643	2.09133	2.16067	2.208	1.9635	2.49225	2.026	2.23533	2.19	2.1495	2.307	2.174	2.019	2.248	2.07433	2.05067	2.293	2.113	2.024	1.968	2.273	2.197	1.985	1.947	2.118	2.142	2.404	2.548
	402	2.012	2.2085	2.14733	2.255	2.30467	2.129	2.133		2.13	2.30375	2.06033	2.309	2.13067	1.996	2.124	1.999	2.217	2.115	2.464	2.228	2.642	2.09833	2.16167	2.206	1.96325	2.49775	2.025	2.23667	2.202	2.141	2.297	2.172	2.027	2.237	2.08267	2.047	2.28467	2.112	2.02	1.977	2.258	2.195	1.976	1.941	2.123	2.146	2.403	2.52
	408	2.01567	2.2025	2.16067	2.258	2.31667	2.132	2.139		2.127	2.296	2.05967	2.3115	2.131	2.007	2.124	1.995	2.199	2.116	2.471	2.229	2.644	2.09833	2.159	2.201	1.9635	2.49225	2.02733	2.23833	2.189	2.141	2.29267	2.168	2.016	2.249	2.08567	2.05467	2.29533	2.104	2.02	1.975	2.253	2.187	1.975	1.938	2.109	2.144	2.411	2.53
	414	2.01567	2.206	2.16167	2.26133	2.312	2.138	2.139		2.12833	2.3085	2.05967	2.301	2.13667	2.003	2.132	2.002	2.209	2.116	2.471	2.231	2.649	2.09133	2.157	2.21	1.96375	2.505	2.03233	2.24367	2.194	2.1455	2.29867	2.187	2.02367	2.249	2.086	2.05233	2.293	2.105	2.025	1.979	2.262	2.196	1.978	1.943	2.11	2.149	2.425	2.529
	420	2.01667	2.21025	2.15967	2.255	2.315	2.143	2.126		2.135	2.306	2.05833	2.315	2.13533	2.002	2.124	2.004	2.204	2.118	2.473	2.229	2.647	2.09433	2.15667	2.209	1.964	2.49875	2.029	2.23667	2.21	2.138	2.297	2.175	2.01567	2.245	2.08567	2.054	2.286	2.107	2.021	1.97	2.262	2.191	1.97	1.941	2.113	2.139	2.402	2.531
	426	2.01833	2.20975	2.15233	2.255	2.30933	2.129	2.136		2.138	2.30075	2.06233	2.311	2.14	1.999	2.115	1.998	2.216	2.118	2.474	2.232	2.653	2.09067	2.15767	2.202	1.96575	2.49725	2.029	2.23567	2.195	2.1415	2.29733	2.191	2.02233	2.23	2.07933	2.056	2.28533	2.095	2.022	1.963	2.261	2.197	1.966	1.933	2.115	2.142	2.404	2.549
	432	2.016	2.2005	2.15467	2.26333	2.31033	2.135	2.13		2.131	2.30875	2.05933	2.312	2.138	2.001	2.126	2.003	2.209	2.119	2.475	2.231	2.656	2.09433	2.163	2.199	1.96425	2.50075	2.033	2.244	2.192	2.147	2.301	2.167	2.024	2.249	2.08833	2.052	2.30733	2.099	2.02	1.974	2.263	2.204	1.974	1.936	2.118	2.155	2.399	2.562
	438	2.01167	2.19675	2.159	2.259	2.31233	2.13	2.132		2.13733	2.3025	2.06	2.3125	2.13933	1.999	2.124	2.004	2.207	2.118	2.477	2.231	2.657	2.095	2.15867	2.198	1.9635	2.49925	2.02833	2.227	2.195	2.1385	2.303	2.181	2.02833	2.241	2.08467	2.06267	2.29167	2.097	2.024	1.972	2.258	2.191	1.978	1.933	2.116	2.145	2.406	2.546
	444	2.014	2.20375	2.169	2.265	2.314	2.125	2.134		2.133	2.3065	2.06067	2.32	2.14267	2.005	2.125	2	2.212	2.119	2.479	2.231	2.661	2.09433	2.15867	2.21	1.967	2.497	2.026	2.24	2.206	2.1485	2.29867	2.179	2.022	2.248	2.08667	2.05933	2.29667	2.096	2.021	1.968	2.265	2.199	1.971	1.939	2.114	2.146	2.397	2.55
	450	2.01633	2.2025	2.16167	2.26267	2.31067	2.126	2.124		2.13	2.30075	2.06133	2.3165	2.14267	1.998	2.127	2.008	2.204	2.119	2.482	2.233	2.661	2.08967	2.16367	2.219	1.96725	2.509	2.03133	2.23733	2.196	2.1505	2.29567	2.177	2.02033	2.254	2.09233	2.05467	2.29867	2.093	2.025	1.968	2.258	2.178	1.971	1.941	2.112	2.146	2.405	2.529
	456	2.01933	2.20325	2.16033	2.25967	2.31433	2.123	2.135		2.13767	2.3095	2.064	2.3065	2.145	2.007	2.129	1.998	2.214	2.12	2.481	2.232	2.668	2.08833	2.15933	2.211	1.96625	2.5065	2.03233	2.23733	2.198	2.1435	2.29967	2.177	2.027	2.263	2.08667	2.058	2.28833	2.096	2.023	1.966	2.256	2.187	1.978	1.941	2.114	2.155	2.417	2.513
	462	2.02	2.2	2.16567	2.257	2.31233	2.121	2.127		2.14067	2.2995	2.06367	2.306	2.141	1.994	2.139	2.006	2.218	2.121	2.481	2.231	2.666	2.09233	2.16367	2.214	1.96825	2.49375	2.03433	2.22933	2.207	2.1495	2.29933	2.183	2.02633	2.251	2.09267	2.05433	2.29267	2.079	2.021	1.965	2.249	2.198	1.97	1.933	2.111	2.152	2.42	2.535
	468	2.01833	2.20775	2.16767	2.267	2.31933	2.121	2.125		2.13433	2.3075	2.06467	2.3135	2.15033	2.008	2.12	2.005	2.206	2.121	2.484	2.234	2.67	2.09567	2.165	2.208	1.967	2.4995	2.032	2.23767	2.202	2.1435	2.29367	2.188	2.02133	2.257	2.09333	2.05667	2.294	2.081	2.025	1.966	2.262	2.198	1.971	1.937	2.12	2.148	2.423	2.555
	474	2.02467	2.208	2.17333	2.271	2.31167	2.131	2.128		2.13033	2.305	2.06067	2.3065	2.144	1.994	2.129	2.006	2.21	2.122	2.485	2.235	2.67	2.1	2.16267	2.221	1.97	2.499	2.02967	2.23833	2.205	2.146	2.29033	2.188	2.031	2.25	2.08967	2.05633	2.28967	2.084	2.023	1.964	2.257	2.191	1.975	1.935	2.115	2.155	2.393	2.528
	480	2.01633	2.20925	2.172	2.26367	2.32433	2.122	2.124		2.133	2.30825	2.065	2.319	2.14967	2.003	2.127	2.009	2.208	2.122	2.487	2.234	2.671	2.09333	2.16233	2.219	1.969	2.51325	2.03267	2.238	2.2	2.147	2.29667	2.19	2.02267	2.255	2.09233	2.062	2.296	2.082	2.026	1.966	2.254	2.207	1.969	1.931	2.114	2.149	2.42	2.515
	486	2.02133	2.20075	2.168	2.26933	2.31567	2.135	2.116		2.13533	2.30225	2.06267	2.3155	2.14233	2.007	2.14	2.01	2.198	2.12	2.487	2.234	2.669	2.098	2.17133	2.222	1.96525	2.497	2.034	2.23433	2.208	2.158	2.30633	2.193	2.02467	2.244	2.08667	2.05467	2.292	2.075	2.022	1.968	2.245	2.184	1.972	1.937	2.125	2.149	2.431	2.546
	492	2.01867	2.205	2.16367	2.261	2.31967	2.114	2.127		2.14533	2.305	2.06167	2.301	2.15133	2.004	2.132	2.01	2.208	2.122	2.489	2.234	2.67	2.09467	2.17133	2.229	1.97225	2.5045	2.03233	2.22733	2.205	2.148	2.30567	2.186	2.02333	2.248	2.092	2.06433	2.30033	2.084	2.019	1.967	2.261	2.191	1.975	1.93	2.128	2.148	2.411	2.52
	498	2.02033	2.20375	2.17833	2.26967	2.31367	2.12	2.114		2.13133	2.305	2.06233	2.321	2.14533	2.005	2.126	2.008	2.207	2.122	2.49	2.235	2.673	2.09	2.17267	2.23	1.97125	2.51275	2.037	2.24267	2.209	2.1545	2.306	2.184	2.03433	2.261	2.09467	2.06067	2.291	2.084	2.021	1.963	2.27	2.194	1.974	1.927	2.123	2.162	2.41	2.527
	504	2.027	2.20375	2.169	2.265	2.31233	2.118	2.12		2.135	2.31	2.069	2.323	2.14733	2.008	2.133	2.016	2.211	2.123	2.488	2.236	2.675	2.09467	2.17133	2.224	1.97025	2.50225	2.03833	2.22867	2.198	2.15	2.30933	2.193	2.03067	2.263	2.091	2.05933	2.295	2.079	2.024	1.962	2.271	2.201	1.969	1.93	2.114	2.155	2.415	2.55
	510	2.025	2.20225	2.17667	2.26833	2.31767	2.123	2.126		2.14167	2.3015	2.06667	2.3065	2.149	2.006	2.126	2.013	2.206	2.123	2.492	2.236	2.675	2.097	2.17133	2.229	1.9715	2.5075	2.04067	2.23533	2.222	2.1495	2.29233	2.189	2.029	2.265	2.10233	2.06	2.299	2.085	2.021	1.963	2.253	2.181	1.971	1.926	2.111	2.157	2.415	2.526
	516	2.02267	2.2025	2.17533	2.27167	2.324	2.12	2.131		2.133	2.3085	2.07167	2.316	2.15333	2.013	2.127	2.012	2.21	2.123	2.492	2.236	2.676	2.102	2.18067	2.249	1.9745	2.529	2.04	2.23567	2.219	2.156	2.30067	2.19	2.02967	2.254	2.102	2.062	2.29067	2.078	2.016	1.966	2.252	2.184	1.975	1.926	2.119	2.154	2.423	2.594
	522	2.02367	2.203	2.18267	2.27333	2.31833	2.12	2.127		2.138	2.30675	2.06533	2.3175	2.15267	2.007	2.124	2.016	2.194	2.123	2.495	2.236	2.677	2.10133	2.178	2.23	1.9725	2.50275	2.03733	2.24067	2.203	2.1505	2.30167	2.184	2.02367	2.26	2.1	2.06067	2.29233	2.077	2.022	1.959	2.251	2.202	1.968	1.928	2.115	2.152	2.416	2.583
	528	2.02367	2.20625	2.177	2.26467	2.32067	2.118	2.115		2.141	2.308	2.066	2.3175	2.15433	2.006	2.123	2.018	2.204	2.124	2.498	2.236	2.672	2.10267	2.17167	2.234	1.973	2.511	2.04267	2.23633	2.216	2.1505	2.298	2.197	2.025	2.262	2.109	2.06633	2.307	2.078	2.017	1.96	2.253	2.19	1.966	1.932	2.116	2.155	2.423	2.544
	534	2.02167	2.21125	2.17967	2.27733	2.31567	2.121	2.118		2.132	2.30525	2.06567	2.311	2.152	2.006	2.13	2.019	2.197	2.124	2.496	2.237	2.676	2.09533	2.176	2.225	1.97425	2.506	2.04267	2.238	2.213	2.148	2.31633	2.202	2.03033	2.257	2.09533	2.06367	2.28833	2.073	2.027	1.961	2.258	2.192	1.97	1.927	2.122	2.15	2.438	2.552
	540	2.02767	2.20675	2.18233	2.268	2.31967	2.12	2.122		2.14367	2.309	2.06867	2.3175	2.148	2.008	2.127	2.015	2.202	2.125	2.496	2.236	2.673	2.10033	2.16767	2.23	1.9715	2.504	2.03767	2.23833	2.222	2.1525	2.301	2.178	2.02733	2.263	2.10433	2.06367	2.29233	2.073	2.025	1.965	2.257	2.18	1.974	1.924	2.121	2.156	2.425	2.559
[truncated: 284 more columns]

## Sheet: PI
	PI MCAL	PI MCAR	HGB (g/dL)	HCT (%)	Ri Hct=20	2.6196		PI Max			Ri(native)	RDW
SS	0.82	0.66	8.2	25.7	8.6			1.3			9.17	17.8
SS	0.66	0.67	6.6	16	13.3337	5.09	40.7893	1.3			13.3337	20.1
SS	1	1	7.99	25.3	18.18	6.94		1.2	40		18.18	19
SS	0.73	0.73	8.1	22	18.4313	2.3		1.2			18.4313	15.9
SS	0.7	0.61	6.88	21.5	14.4946		37.97	1.3		47.3667	22.99
SS	1.28	1.23	7.52	22.3	21.58			1.46	21.58		21.58	25.2
SS	0.7	0.61	7.44	21	12.05			0.78			7.96	24.4
SS	1.3	1.2	7.9	20	14.4245	1.8		1.3			14.4245	17.09
SS	0.94	0.8	9.3	28	11.24			0.94			4.93	15.6
SS	0.81	0.82	6.4	19.8	12.99			1.47	3.32		9.84	24.2
SS	0.81	0.75	6.5	20	34.48			1	47.1		11.9	13.5
SS	1.73	1.47	9.3	26	16.81			1.73			7.29	17.9
SS	0.7	0.58	9.34	27.6	9.09			0.7			6.76	15
SS	1.49	1.06	6.93	18.8	19.8			1.49			19.8	20.5
SS	1.26	0.91	8.7	27.7	20.8354	2.6		2.12			20.8354	17.6
SS	1.67	1.63	10.5	31.49	48.39			1.67			23.26	19.1
SS	0.7	0.81	8.51	25	9.2			1.69			8.75	24.3
SS	1.3	1.52	8.2	22.61	24.121	3.01		1.71			24.121	15.2
SS	0.55	0.61	6.59	19.5	11.5	4.39		1.1			11.5	19.4
SS	1.12	1.27	9.644	26.15	14.9855	1.87		2.02			14.9855	14.2
SS	0.68	0.65	8.51	24.91	13.7	35.8802	13.6968	1			13.7	14.2
SS	0.82	0.75	9.69	28.1	12.7417	1.59		1.4			12.7417	26
Sbeta0Thal	0.81		10.7	36.2	17.5775	6.71	0.93		1.04		17.5775	15.2
SS	1.01	0.98	8.15	23.4	26.3648	3.29		1.64			26.3648	15
SS	1.09	1	9.8	28	10.53			0.82			11.27	12.6
SS	0.61	0.64	8.4	25	12.0239	4.59		0.67			12.0239	16.1
SC	1		9.33	29.3	15.38		0.9		1.3		15.38	13
SS	1.15	1.1	7.2	20.6	16.67			1.71			16.67	21.5
SD	1.23		9.09	29	28.6888	3.58	1.09		1.28		28.6888	18.1
SC	1		11.2	33.5	9.09		1		1.1		9.09	14.7
SS	1.76	1.38	8.8	24.4	19.2327	2.4		1.76			19.2327	15.9
SS	0.82	1.57	7.76	23.9	55.56			1.82			9.46	19.8
SS	1.07	1.47	10.1	28	21.0758	2.63		1.47			21.0758	13.9
SS	0.65	0.74	9.6	26.4	29.41	3.67		1		8.01362	10.71	17.7	High MCAL 210 cm/s
SS	1.59	1	8.36	25	15.87			2.09			15.87	15.4
SS	1.62	1.36	8.9	27.6	15.87			1.2		10.53	10.53	16.9
					6.4
					7.6
					6.5
					6.1
					5.3
					5.3
					4.5
					4.4
					3.5
					8.1
					6.4
					4
					11.2
					7.5
					5.6
					9.7
					5.9
					7.3
					8.9
					10.99
					7.4
