# Supplementary material for: An experimental erythrocyte rigidity index (Ri) and its correlations with Transcranial Doppler velocities (TAMMV), Gosling Pulsatility Index PI, hematocrit, hemoglobin concentration and red cell distribution width (RDW)
Source: PLoS One. 2020 Feb 21;15(2):e0229105. doi: 10.1371/journal.pone.0229105 (PMC7034921; doi:10.1371/journal.pone.0229105)
Supplement: S2 Dataset — Experiments at Hct = 20, Hct = native, and HU added in vitro. (XLSX) [file pone.0229105.s002.xlsx]

## Sheet: MP58 NAT eppendorf GTT 01
COL
90
8	12
11:53:08	11:53:14	11:53:20	11:53:26	11:53:33	11:53:39	11:53:45	11:53:51	11:53:58	11:54:04	11:54:10	11:54:16	11:54:23	11:54:29	11:54:35	11:54:41	11:54:48	11:54:54	11:55:00	11:55:07	11:55:13	11:55:19	11:55:25	11:55:32	11:55:38	11:55:44	11:55:50	11:55:57	11:56:03	11:56:09	11:56:16	11:56:22	11:56:28	11:56:34	11:56:41	11:56:47	11:56:53	11:57:00	11:57:06	11:57:12	11:57:18	11:57:25	11:57:31	11:57:37	11:57:44	11:57:50	11:57:56	11:58:02	11:58:09	11:58:15
2425	2392	2372	2357	2346	2335	2315	2319	2314	2303	2300	2292	2297	2293	2293	2301	2285	2275	2288	2267	2282	2277	2294	2283	2278	2279	2275	2284	2275	2285	2270	2283	2284	2291	2301	2291	2279	2296	2287	2292	2288	2296	2292	2310	2311	2303	2312	2304	2307	2310
0.068	0.068	0.069	0.068	0.069	0.068	0.069	0.068	0.069	0.068	0.068	0.069	0.068	0.068	0.069	0.069	0.069	0.068	0.069	0.069	0.069	0.069	0.069	0.069	0.068	0.069	0.069	0.069	0.069	0.069	0.070	0.069	0.069	0.069	0.069	0.069	0.069	0.069	0.069	0.069	0.069	0.069	0.069	0.069	0.069	0.070	0.069	0.069	0.069	0.070
0.067	0.068	0.068	0.067	0.067	0.067	0.067	0.067	0.068	0.067	0.067	0.068	0.067	0.068	0.068	0.068	0.067	0.067	0.068	0.068	0.067	0.068	0.067	0.068	0.067	0.067	0.068	0.068	0.068	0.068	0.068	0.067	0.067	0.067	0.067	0.067	0.068	0.068	0.067	0.068	0.067	0.067	0.067	0.068	0.068	0.068	0.068	0.068	0.068	0.068
0.077	0.078	0.078	0.078	0.078	0.078	0.078	0.078	0.079	0.078	0.078	0.078	0.078	0.079	0.078	0.078	0.078	0.079	0.079	0.079	0.078	0.079	0.079	0.079	0.078	0.079	0.079	0.078	0.079	0.079	0.079	0.079	0.080	0.080	0.079	0.079	0.079	0.079	0.079	0.079	0.079	0.079	0.079	0.079	0.079	0.079	0.079	0.079	0.080	0.080
0.097	0.098	0.097	0.097	0.097	0.097	0.097	0.097	0.097	0.097	0.097	0.097	0.097	0.097	0.097	0.097	0.097	0.097	0.098	0.097	0.096	0.098	0.097	0.098	0.097	0.098	0.097	0.097	0.097	0.098	0.097	0.097	0.097	0.097	0.097	0.097	0.097	0.097	0.097	0.097	0.097	0.097	0.097	0.097	0.097	0.098	0.097	0.097	0.097	0.098
0.116	0.116	0.116	0.116	0.116	0.115	0.115	0.116	0.116	0.115	0.115	0.116	0.115	0.116	0.116	0.116	0.116	0.116	0.117	0.116	0.116	0.117	0.116	0.116	0.116	0.116	0.116	0.116	0.116	0.116	0.116	0.116	0.116	0.116	0.116	0.116	0.116	0.117	0.116	0.116	0.116	0.117	0.116	0.116	0.116	0.117	0.116	0.116	0.117	0.117
0.092	0.093	0.093	0.092	0.093	0.092	0.093	0.092	0.093	0.092	0.092	0.093	0.092	0.093	0.093	0.093	0.093	0.093	0.094	0.093	0.093	0.094	0.093	0.093	0.092	0.093	0.093	0.093	0.093	0.094	0.093	0.093	0.093	0.093	0.093	0.093	0.093	0.093	0.093	0.093	0.093	0.093	0.093	0.093	0.093	0.094	0.093	0.093	0.093	0.094
0.086	0.087	0.087	0.086	0.086	0.086	0.086	0.086	0.087	0.086	0.086	0.086	0.086	0.086	0.087	0.087	0.086	0.086	0.087	0.087	0.086	0.087	0.087	0.087	0.086	0.087	0.087	0.087	0.087	0.087	0.087	0.087	0.087	0.086	0.087	0.086	0.087	0.087	0.087	0.087	0.087	0.087	0.086	0.086	0.087	0.087	0.087	0.087	0.087	0.088
0.057	0.058	0.057	0.057	0.058	0.057	0.057	0.057	0.057	0.057	0.057	0.057	0.057	0.057	0.057	0.058	0.057	0.057	0.058	0.057	0.057	0.058	0.058	0.058	0.057	0.057	0.057	0.057	0.057	0.057	0.058	0.057	0.057	0.057	0.057	0.057	0.058	0.057	0.057	0.057	0.057	0.057	0.057	0.057	0.057	0.057	0.057	0.057	0.057	0.058
0.063	0.064	0.064	0.063	0.064	0.063	0.063	0.063	0.064	0.063	0.063	0.063	0.063	0.064	0.063	0.064	0.064	0.063	0.064	0.064	0.063	0.064	0.064	0.064	0.063	0.064	0.064	0.064	0.063	0.064	0.064	0.064	0.064	0.064	0.064	0.063	0.064	0.064	0.063	0.064	0.063	0.064	0.063	0.063	0.063	0.064	0.063	0.064	0.064	0.064
0.064	0.064	0.064	0.064	0.064	0.063	0.063	0.063	0.064	0.063	0.063	0.064	0.063	0.064	0.064	0.063	0.064	0.063	0.064	0.064	0.063	0.064	0.064	0.064	0.063	0.064	0.064	0.064	0.064	0.064	0.064	0.063	0.064	0.064	0.064	0.063	0.064	0.063	0.063	0.063	0.063	0.063	0.063	0.063	0.063	0.063	0.064	0.063	0.064	0.064
0.082	0.082	0.082	0.082	0.082	0.081	0.082	0.081	0.081	0.082	0.082	0.082	0.082	0.081	0.081	0.082	0.082	0.081	0.082	0.082	0.081	0.082	0.082	0.082	0.081	0.082	0.082	0.081	0.081	0.082	0.082	0.081	0.082	0.082	0.081	0.081	0.081	0.081	0.081	0.081	0.081	0.082	0.081	0.081	0.081	0.081	0.081	0.080	0.082	0.081
0.073	0.073	0.074	0.074	0.073	0.073	0.073	0.072	0.073	0.073	0.072	0.073	0.073	0.073	0.073	0.073	0.073	0.073	0.074	0.073	0.073	0.074	0.073	0.074	0.073	0.073	0.073	0.073	0.073	0.073	0.074	0.073	0.073	0.073	0.073	0.073	0.073	0.074	0.073	0.073	0.073	0.073	0.073	0.073	0.073	0.074	0.073	0.073	0.074	0.074
0.074	0.074	0.074	0.074	0.074	0.074	0.074	0.074	0.074	0.074	0.074	0.074	0.074	0.074	0.074	0.075	0.074	0.074	0.075	0.075	0.074	0.075	0.074	0.075	0.074	0.074	0.075	0.075	0.074	0.075	0.075	0.074	0.074	0.074	0.074	0.074	0.075	0.075	0.074	0.075	0.074	0.074	0.074	0.074	0.074	0.075	0.074	0.074	0.074	0.075
0.078	0.079	0.079	0.078	0.078	0.078	0.078	0.078	0.078	0.078	0.078	0.079	0.078	0.079	0.078	0.078	0.078	0.078	0.078	0.078	0.078	0.078	0.078	0.078	0.078	0.078	0.078	0.078	0.078	0.078	0.078	0.078	0.077	0.078	0.078	0.077	0.078	0.078	0.078	0.078	0.078	0.078	0.078	0.078	0.078	0.078	0.078	0.078	0.078	0.078
0.076	0.078	0.077	0.077	0.077	0.077	0.077	0.077	0.078	0.077	0.077	0.077	0.077	0.078	0.077	0.077	0.078	0.077	0.078	0.078	0.077	0.078	0.078	0.078	0.077	0.078	0.078	0.078	0.078	0.078	0.078	0.078	0.078	0.078	0.078	0.077	0.078	0.078	0.078	0.078	0.078	0.078	0.078	0.078	0.078	0.078	0.078	0.078	0.078	0.079
0.082	0.083	0.083	0.082	0.082	0.082	0.082	0.082	0.082	0.082	0.082	0.082	0.082	0.082	0.082	0.083	0.082	0.082	0.083	0.082	0.082	0.083	0.083	0.083	0.082	0.083	0.082	0.083	0.082	0.083	0.083	0.082	0.082	0.082	0.082	0.082	0.082	0.083	0.082	0.082	0.082	0.082	0.082	0.083	0.082	0.083	0.082	0.082	0.082	0.083
0.095	0.095	0.095	0.095	0.095	0.094	0.095	0.094	0.094	0.094	0.094	0.094	0.094	0.095	0.094	0.095	0.094	0.094	0.095	0.094	0.094	0.095	0.094	0.095	0.094	0.094	0.094	0.094	0.095	0.095	0.095	0.094	0.094	0.094	0.094	0.094	0.094	0.095	0.094	0.094	0.095	0.094	0.094	0.094	0.094	0.094	0.094	0.094	0.094	0.095
0.082	0.082	0.082	0.082	0.082	0.081	0.082	0.081	0.082	0.081	0.081	0.082	0.081	0.082	0.082	0.082	0.082	0.081	0.082	0.082	0.081	0.082	0.082	0.082	0.081	0.082	0.082	0.082	0.082	0.082	0.082	0.082	0.082	0.082	0.082	0.082	0.082	0.082	0.081	0.082	0.082	0.082	0.082	0.082	0.081	0.082	0.082	0.082	0.082	0.083
0.080	0.080	0.081	0.080	0.080	0.080	0.080	0.079	0.080	0.080	0.079	0.079	0.079	0.080	0.079	0.080	0.079	0.079	0.080	0.080	0.079	0.080	0.080	0.080	0.079	0.080	0.080	0.079	0.079	0.080	0.080	0.080	0.080	0.080	0.080	0.079	0.080	0.080	0.079	0.079	0.079	0.080	0.079	0.079	0.079	0.079	0.079	0.079	0.080	0.080
0.092	0.092	0.092	0.092	0.092	0.091	0.091	0.091	0.091	0.091	0.091	0.091	0.091	0.091	0.091	0.092	0.091	0.091	0.092	0.091	0.091	0.091	0.092	0.091	0.091	0.092	0.091	0.091	0.091	0.091	0.092	0.092	0.092	0.092	0.092	0.092	0.091	0.091	0.091	0.091	0.091	0.092	0.091	0.091	0.091	0.091	0.091	0.090	0.092	0.091
0.078	0.078	0.079	0.078	0.078	0.077	0.077	0.077	0.078	0.077	0.077	0.077	0.077	0.078	0.077	0.078	0.078	0.077	0.078	0.078	0.077	0.078	0.078	0.078	0.077	0.078	0.077	0.077	0.077	0.078	0.078	0.078	0.078	0.078	0.078	0.077	0.077	0.077	0.077	0.077	0.077	0.077	0.077	0.077	0.077	0.077	0.077	0.077	0.078	0.077
0.078	0.077	0.077	0.077	0.077	0.076	0.076	0.076	0.077	0.076	0.076	0.076	0.076	0.076	0.076	0.076	0.076	0.076	0.076	0.076	0.076	0.077	0.076	0.076	0.076	0.077	0.076	0.076	0.076	0.076	0.077	0.076	0.077	0.077	0.077	0.076	0.076	0.076	0.076	0.076	0.076	0.076	0.076	0.076	0.075	0.076	0.076	0.076	0.077	0.077
0.076	0.076	0.076	0.076	0.076	0.075	0.075	0.075	0.076	0.076	0.075	0.076	0.076	0.075	0.075	0.076	0.076	0.075	0.076	0.076	0.075	0.075	0.076	0.076	0.075	0.076	0.075	0.075	0.075	0.076	0.076	0.076	0.076	0.076	0.076	0.075	0.075	0.075	0.075	0.075	0.075	0.076	0.075	0.075	0.075	0.075	0.075	0.075	0.076	0.075
0.055	0.055	0.055	0.055	0.055	0.054	0.055	0.054	0.055	0.055	0.054	0.055	0.054	0.056	0.056	0.057	0.054	0.054	0.055	0.054	0.055	0.055	0.054	0.055	0.054	0.054	0.054	0.054	0.054	0.054	0.055	0.055	0.054	0.054	0.054	0.054	0.055	0.055	0.054	0.054	0.054	0.054	0.054	0.054	0.054	0.054	0.054	0.054	0.055	0.055
0.075	0.075	0.075	0.075	0.075	0.075	0.075	0.075	0.075	0.074	0.074	0.075	0.074	0.075	0.075	0.082	0.079	0.079	0.080	0.079	0.079	0.079	0.079	0.079	0.079	0.079	0.080	0.079	0.079	0.079	0.080	0.079	0.079	0.079	0.079	0.079	0.079	0.079	0.079	0.079	0.079	0.080	0.079	0.079	0.079	0.079	0.079	0.079	0.079	0.079
0.061	0.062	0.061	0.061	0.060	0.061	0.061	0.060	0.061	0.061	0.060	0.061	0.060	0.061	0.061	0.064	0.061	0.061	0.062	0.062	0.061	0.062	0.061	0.062	0.061	0.061	0.062	0.062	0.061	0.062	0.062	0.062	0.061	0.062	0.062	0.061	0.062	0.062	0.061	0.062	0.061	0.062	0.061	0.061	0.061	0.061	0.061	0.061	0.062	0.062
0.079	0.080	0.080	0.079	0.080	0.079	0.079	0.080	0.080	0.079	0.079	0.080	0.079	0.080	0.079	0.083	0.081	0.081	0.081	0.081	0.081	0.081	0.081	0.081	0.080	0.081	0.081	0.081	0.081	0.081	0.081	0.081	0.082	0.081	0.081	0.081	0.081	0.081	0.081	0.081	0.081	0.081	0.081	0.081	0.081	0.081	0.081	0.081	0.081	0.082
0.087	0.088	0.088	0.087	0.087	0.087	0.087	0.087	0.088	0.087	0.087	0.087	0.087	0.088	0.088	0.092	0.089	0.089	0.090	0.089	0.089	0.090	0.089	0.090	0.089	0.090	0.089	0.090	0.089	0.090	0.090	0.090	0.090	0.090	0.090	0.090	0.090	0.090	0.089	0.089	0.089	0.090	0.089	0.090	0.089	0.090	0.090	0.089	0.090	0.090
0.073	0.073	0.073	0.073	0.073	0.073	0.073	0.073	0.072	0.073	0.072	0.073	0.073	0.073	0.073	0.076	0.073	0.073	0.074	0.073	0.074	0.074	0.073	0.074	0.073	0.074	0.073	0.074	0.073	0.073	0.073	0.073	0.074	0.074	0.074	0.074	0.074	0.074	0.074	0.074	0.074	0.074	0.073	0.073	0.073	0.074	0.073	0.073	0.074	0.074
0.071	0.072	0.071	0.071	0.071	0.071	0.072	0.071	0.071	0.071	0.071	0.072	0.071	0.071	0.071	0.074	0.071	0.071	0.072	0.072	0.071	0.072	0.071	0.071	0.071	0.071	0.071	0.071	0.072	0.071	0.071	0.071	0.071	0.071	0.071	0.071	0.071	0.071	0.071	0.071	0.071	0.071	0.071	0.071	0.071	0.072	0.071	0.071	0.070	0.072
0.099	0.100	0.100	0.099	0.100	0.100	0.100	0.099	0.100	0.100	0.099	0.099	0.099	0.100	0.100	0.103	0.100	0.100	0.101	0.101	0.100	0.101	0.101	0.101	0.100	0.102	0.101	0.101	0.101	0.101	0.101	0.102	0.101	0.102	0.101	0.101	0.101	0.101	0.100	0.101	0.100	0.102	0.100	0.100	0.100	0.100	0.100	0.100	0.101	0.101
0.101	0.102	0.102	0.101	0.102	0.101	0.102	0.101	0.101	0.101	0.101	0.102	0.101	0.101	0.101	0.103	0.100	0.101	0.101	0.101	0.100	0.101	0.101	0.101	0.100	0.100	0.100	0.100	0.100	0.100	0.101	0.101	0.101	0.101	0.101	0.101	0.101	0.100	0.100	0.100	0.100	0.101	0.100	0.100	0.100	0.100	0.100	0.100	0.101	0.101
0.078	0.078	0.079	0.078	0.078	0.077	0.078	0.078	0.078	0.078	0.077	0.078	0.078	0.078	0.078	0.079	0.077	0.077	0.078	0.077	0.077	0.077	0.077	0.077	0.077	0.077	0.077	0.077	0.077	0.077	0.077	0.077	0.077	0.077	0.077	0.077	0.077	0.077	0.076	0.077	0.076	0.077	0.076	0.076	0.076	0.077	0.076	0.076	0.077	0.077
0.081	0.081	0.080	0.080	0.080	0.080	0.080	0.079	0.080	0.080	0.080	0.080	0.080	0.080	0.079	0.081	0.079	0.079	0.079	0.079	0.078	0.079	0.079	0.079	0.078	0.079	0.079	0.078	0.079	0.078	0.079	0.079	0.079	0.079	0.079	0.079	0.078	0.078	0.078	0.078	0.078	0.079	0.078	0.078	0.078	0.078	0.078	0.078	0.079	0.078
0.067	0.068	0.068	0.068	0.068	0.067	0.067	0.067	0.067	0.068	0.067	0.068	0.067	0.067	0.067	0.069	0.067	0.066	0.067	0.066	0.066	0.066	0.066	0.066	0.065	0.066	0.066	0.066	0.066	0.066	0.066	0.066	0.066	0.067	0.066	0.066	0.066	0.066	0.066	0.066	0.066	0.066	0.066	0.065	0.065	0.066	0.065	0.065	0.066	0.066
0.067	0.067	0.067	0.067	0.067	0.067	0.067	0.066	0.067	0.067	0.066	0.067	0.067	0.067	0.067	0.067	0.067	0.067	0.067	0.066	0.067	0.067	0.067	0.067	0.066	0.066	0.067	0.067	0.066	0.067	0.067	0.067	0.067	0.066	0.066	0.066	0.067	0.067	0.066	0.066	0.066	0.066	0.066	0.066	0.066	0.067	0.066	0.066	0.067	0.067
0.086	0.086	0.087	0.086	0.086	0.086	0.086	0.086	0.086	0.086	0.086	0.086	0.086	0.086	0.086	0.086	0.086	0.085	0.086	0.086	0.086	0.086	0.086	0.086	0.085	0.086	0.086	0.086	0.086	0.086	0.086	0.085	0.086	0.085	0.086	0.085	0.086	0.086	0.085	0.086	0.086	0.086	0.085	0.085	0.085	0.086	0.085	0.086	0.086	0.086
0.086	0.087	0.087	0.086	0.086	0.086	0.086	0.086	0.086	0.086	0.086	0.086	0.086	0.086	0.086	0.086	0.086	0.086	0.086	0.086	0.086	0.086	0.086	0.086	0.086	0.086	0.086	0.086	0.086	0.086	0.086	0.086	0.085	0.086	0.086	0.085	0.086	0.086	0.086	0.086	0.086	0.086	0.086	0.086	0.086	0.086	0.086	0.086	0.086	0.086
0.079	0.080	0.080	0.080	0.080	0.079	0.079	0.080	0.080	0.079	0.079	0.080	0.079	0.080	0.079	0.080	0.080	0.080	0.080	0.080	0.079	0.080	0.080	0.080	0.079	0.080	0.080	0.079	0.080	0.080	0.080	0.080	0.080	0.080	0.079	0.079	0.080	0.080	0.079	0.080	0.079	0.079	0.079	0.079	0.079	0.080	0.080	0.079	0.080	0.080
0.069	0.070	0.069	0.073	0.073	0.073	0.073	0.074	0.074	0.073	0.073	0.073	0.074	0.073	0.073	0.074	0.073	0.073	0.074	0.073	0.073	0.074	0.073	0.074	0.073	0.074	0.073	0.073	0.073	0.074	0.073	0.073	0.073	0.073	0.073	0.073	0.073	0.073	0.073	0.073	0.073	0.073	0.073	0.073	0.073	0.073	0.073	0.073	0.073	0.073
0.076	0.076	0.076	0.075	0.075	0.075	0.075	0.075	0.075	0.075	0.075	0.075	0.075	0.075	0.075	0.075	0.075	0.075	0.075	0.075	0.075	0.075	0.075	0.075	0.074	0.075	0.075	0.075	0.075	0.075	0.075	0.075	0.075	0.075	0.075	0.075	0.075	0.075	0.075	0.075	0.075	0.075	0.075	0.074	0.074	0.075	0.074	0.074	0.075	0.075
0.090	0.090	0.090	0.090	0.090	0.089	0.090	0.090	0.090	0.090	0.089	0.090	0.090	0.089	0.090	0.090	0.089	0.089	0.090	0.090	0.089	0.090	0.090	0.090	0.089	0.090	0.090	0.090	0.090	0.090	0.090	0.090	0.090	0.090	0.090	0.089	0.089	0.089	0.089	0.090	0.090	0.090	0.089	0.089	0.089	0.090	0.089	0.089	0.090	0.090
0.073	0.073	0.074	0.073	0.073	0.073	0.073	0.073	0.074	0.073	0.073	0.073	0.073	0.073	0.073	0.073	0.072	0.073	0.073	0.073	0.073	0.073	0.073	0.074	0.072	0.073	0.073	0.073	0.073	0.073	0.073	0.073	0.073	0.073	0.073	0.072	0.073	0.073	0.072	0.073	0.073	0.073	0.072	0.072	0.072	0.072	0.072	0.073	0.073	0.073
0.085	0.085	0.085	0.084	0.085	0.084	0.084	0.084	0.084	0.084	0.084	0.084	0.084	0.084	0.084	0.084	0.083	0.084	0.084	0.084	0.083	0.084	0.084	0.084	0.083	0.083	0.083	0.083	0.083	0.083	0.084	0.083	0.083	0.083	0.083	0.083	0.083	0.083	0.083	0.083	0.082	0.083	0.082	0.083	0.082	0.083	0.082	0.082	0.083	0.083
0.073	0.073	0.073	0.073	0.073	0.072	0.073	0.073	0.073	0.072	0.072	0.073	0.073	0.073	0.073	0.073	0.073	0.072	0.073	0.072	0.072	0.073	0.072	0.073	0.072	0.072	0.072	0.072	0.072	0.073	0.073	0.072	0.073	0.072	0.072	0.072	0.072	0.072	0.072	0.072	0.072	0.072	0.072	0.072	0.072	0.072	0.072	0.072	0.072	0.072
0.076	0.076	0.076	0.076	0.076	0.075	0.075	0.075	0.075	0.075	0.075	0.075	0.075	0.075	0.075	0.075	0.075	0.075	0.075	0.075	0.075	0.076	0.075	0.075	0.075	0.075	0.075	0.075	0.075	0.075	0.075	0.075	0.075	0.075	0.075	0.075	0.075	0.075	0.074	0.075	0.074	0.075	0.074	0.074	0.074	0.075	0.075	0.075	0.075	0.075
0.073	0.073	0.073	0.073	0.073	0.072	0.073	0.073	0.073	0.073	0.073	0.073	0.073	0.073	0.073	0.073	0.073	0.072	0.073	0.073	0.072	0.073	0.073	0.073	0.072	0.073	0.073	0.072	0.073	0.073	0.073	0.072	0.073	0.073	0.073	0.072	0.072	0.072	0.072	0.072	0.072	0.073	0.072	0.072	0.072	0.072	0.072	0.072	0.073	0.072
0.067	0.068	0.068	0.068	0.068	0.068	0.068	0.067	0.068	0.068	0.067	0.066	0.065	0.066	0.066	0.066	0.066	0.066	0.067	0.066	0.066	0.066	0.066	0.067	0.066	0.066	0.066	0.066	0.066	0.066	0.067	0.066	0.066	0.066	0.066	0.065	0.066	0.067	0.066	0.066	0.066	0.066	0.066	0.066	0.066	0.067	0.066	0.066	0.066	0.067
0.073	0.073	0.074	0.073	0.074	0.073	0.074	0.073	0.074	0.073	0.073	0.071	0.071	0.071	0.071	0.071	0.071	0.071	0.071	0.071	0.071	0.071	0.071	0.072	0.071	0.071	0.072	0.071	0.071	0.072	0.072	0.071	0.071	0.071	0.071	0.071	0.071	0.072	0.071	0.072	0.071	0.071	0.071	0.071	0.071	0.072	0.071	0.071	0.071	0.072
0.079	0.080	0.080	0.080	0.079	0.080	0.079	0.079	0.080	0.079	0.080	0.077	0.077	0.078	0.078	0.078	0.077	0.077	0.078	0.077	0.077	0.078	0.077	0.078	0.077	0.077	0.078	0.078	0.078	0.078	0.078	0.077	0.077	0.077	0.078	0.077	0.078	0.078	0.078	0.078	0.078	0.077	0.078	0.078	0.078	0.078	0.078	0.078	0.078	0.079
0.073	0.073	0.073	0.073	0.073	0.073	0.073	0.073	0.073	0.073	0.073	0.070	0.070	0.071	0.070	0.070	0.071	0.071	0.071	0.071	0.070	0.071	0.071	0.071	0.070	0.071	0.071	0.070	0.071	0.071	0.071	0.070	0.071	0.071	0.070	0.070	0.071	0.071	0.071	0.071	0.070	0.070	0.071	0.070	0.070	0.071	0.071	0.070	0.070	0.071
0.068	0.069	0.069	0.068	0.068	0.068	0.068	0.068	0.068	0.068	0.068	0.066	0.066	0.067	0.066	0.066	0.066	0.066	0.067	0.066	0.065	0.067	0.066	0.067	0.066	0.067	0.066	0.066	0.066	0.067	0.066	0.066	0.067	0.066	0.066	0.066	0.066	0.066	0.066	0.066	0.066	0.066	0.066	0.066	0.066	0.066	0.066	0.066	0.066	0.067
0.067	0.067	0.067	0.067	0.067	0.066	0.066	0.066	0.066	0.066	0.066	0.064	0.064	0.065	0.065	0.065	0.065	0.065	0.065	0.065	0.065	0.065	0.065	0.065	0.064	0.065	0.065	0.065	0.065	0.065	0.065	0.065	0.065	0.065	0.065	0.065	0.065	0.066	0.065	0.065	0.065	0.065	0.065	0.065	0.065	0.065	0.065	0.065	0.065	0.066
0.122	0.125	0.126	0.126	0.126	0.126	0.127	0.126	0.127	0.126	0.126	0.125	0.126	0.126	0.127	0.128	0.128	0.127	0.130	0.129	0.129	0.129	0.128	0.130	0.128	0.126	0.129	0.130	0.130	0.130	0.130	0.128	0.127	0.127	0.128	0.128	0.132	0.132	0.132	0.132	0.131	0.128	0.131	0.132	0.133	0.134	0.133	0.133	0.130	0.134
0.068	0.068	0.068	0.068	0.068	0.068	0.068	0.067	0.068	0.068	0.068	0.066	0.066	0.067	0.067	0.067	0.066	0.067	0.067	0.067	0.066	0.067	0.067	0.067	0.066	0.067	0.067	0.067	0.067	0.067	0.067	0.067	0.067	0.067	0.067	0.066	0.067	0.067	0.066	0.067	0.066	0.067	0.066	0.066	0.066	0.066	0.066	0.066	0.067	0.067
0.067	0.067	0.067	0.066	0.067	0.066	0.066	0.066	0.066	0.066	0.066	0.065	0.065	0.065	0.065	0.065	0.064	0.065	0.065	0.065	0.065	0.065	0.065	0.065	0.064	0.065	0.064	0.065	0.065	0.065	0.065	0.065	0.065	0.065	0.065	0.065	0.065	0.065	0.064	0.065	0.064	0.064	0.064	0.064	0.064	0.065	0.064	0.064	0.064	0.065
0.077	0.078	0.078	0.077	0.077	0.076	0.077	0.077	0.077	0.077	0.077	0.077	0.077	0.078	0.077	0.077	0.077	0.077	0.078	0.077	0.076	0.077	0.077	0.077	0.077	0.077	0.077	0.077	0.077	0.077	0.077	0.077	0.077	0.077	0.077	0.076	0.077	0.077	0.076	0.077	0.076	0.077	0.076	0.076	0.076	0.076	0.076	0.076	0.077	0.077
0.061	0.061	0.061	0.061	0.061	0.060	0.060	0.060	0.061	0.060	0.061	0.061	0.060	0.061	0.061	0.060	0.061	0.060	0.061	0.061	0.060	0.061	0.061	0.061	0.060	0.061	0.061	0.061	0.061	0.061	0.061	0.061	0.061	0.061	0.061	0.061	0.061	0.061	0.060	0.060	0.060	0.061	0.060	0.060	0.060	0.060	0.060	0.060	0.061	0.061
0.062	0.063	0.063	0.062	0.063	0.062	0.062	0.062	0.062	0.063	0.063	0.063	0.063	0.063	0.063	0.063	0.063	0.063	0.064	0.063	0.063	0.063	0.063	0.064	0.062	0.063	0.063	0.063	0.063	0.063	0.063	0.063	0.063	0.064	0.063	0.063	0.063	0.063	0.063	0.063	0.063	0.063	0.063	0.063	0.063	0.063	0.063	0.062	0.063	0.063
0.079	0.080	0.080	0.080	0.079	0.079	0.079	0.079	0.079	0.079	0.079	0.079	0.079	0.080	0.079	0.079	0.079	0.079	0.080	0.079	0.080	0.080	0.079	0.080	0.079	0.080	0.079	0.080	0.079	0.080	0.080	0.080	0.080	0.079	0.080	0.079	0.080	0.080	0.080	0.079	0.079	0.080	0.079	0.079	0.080	0.080	0.080	0.080	0.080	0.080
0.084	0.085	0.085	0.085	0.085	0.085	0.085	0.085	0.085	0.085	0.085	0.085	0.085	0.085	0.085	0.085	0.085	0.084	0.085	0.085	0.085	0.085	0.085	0.085	0.085	0.085	0.086	0.085	0.085	0.086	0.086	0.085	0.085	0.085	0.085	0.085	0.086	0.086	0.085	0.085	0.085	0.085	0.085	0.085	0.085	0.086	0.085	0.085	0.085	0.086
0.079	0.080	0.080	0.079	0.079	0.079	0.079	0.079	0.079	0.079	0.079	0.079	0.079	0.080	0.079	0.080	0.079	0.079	0.079	0.079	0.079	0.080	0.079	0.079	0.079	0.080	0.079	0.079	0.079	0.079	0.079	0.080	0.079	0.079	0.080	0.079	0.079	0.080	0.079	0.079	0.079	0.079	0.079	0.079	0.079	0.079	0.079	0.079	0.080	0.079
0.076	0.077	0.076	0.076	0.076	0.076	0.076	0.076	0.076	0.076	0.076	0.076	0.076	0.077	0.076	0.076	0.076	0.076	0.076	0.076	0.076	0.077	0.076	0.076	0.076	0.077	0.076	0.076	0.076	0.076	0.076	0.076	0.077	0.077	0.076	0.076	0.076	0.076	0.076	0.076	0.076	0.076	0.076	0.076	0.076	0.076	0.076	0.076	0.076	0.077
0.089	0.091	0.091	0.090	0.090	0.090	0.090	0.090	0.090	0.090	0.090	0.090	0.090	0.090	0.091	0.091	0.090	0.090	0.091	0.090	0.090	0.091	0.090	0.091	0.090	0.092	0.090	0.091	0.090	0.091	0.091	0.091	0.091	0.091	0.091	0.091	0.090	0.091	0.091	0.090	0.090	0.091	0.091	0.091	0.091	0.091	0.091	0.091	0.092	0.092
0.091	0.091	0.091	0.090	0.090	0.090	0.090	0.090	0.090	0.090	0.090	0.090	0.090	0.090	0.090	0.090	0.090	0.090	0.090	0.090	0.090	0.091	0.089	0.090	0.089	0.090	0.090	0.090	0.090	0.090	0.089	0.090	0.090	0.090	0.090	0.090	0.089	0.090	0.090	0.090	0.090	0.090	0.089	0.089	0.089	0.089	0.089	0.089	0.090	0.090
0.105	0.104	0.104	0.104	0.104	0.103	0.104	0.103	0.104	0.104	0.103	0.104	0.103	0.103	0.103	0.103	0.103	0.103	0.103	0.103	0.102	0.103	0.103	0.102	0.102	0.103	0.103	0.102	0.103	0.103	0.102	0.103	0.103	0.102	0.102	0.102	0.102	0.102	0.102	0.102	0.102	0.102	0.102	0.102	0.102	0.102	0.102	0.102	0.102	0.102
0.108	0.109	0.109	0.108	0.108	0.108	0.108	0.108	0.109	0.108	0.108	0.108	0.108	0.109	0.108	0.109	0.108	0.108	0.109	0.109	0.108	0.109	0.108	0.109	0.108	0.109	0.108	0.109	0.108	0.109	0.108	0.109	0.109	0.109	0.109	0.108	0.108	0.109	0.108	0.108	0.108	0.109	0.108	0.108	0.108	0.108	0.108	0.108	0.109	0.109
0.067	0.068	0.067	0.067	0.068	0.067	0.067	0.067	0.067	0.067	0.067	0.067	0.067	0.066	0.067	0.067	0.066	0.067	0.067	0.067	0.067	0.067	0.067	0.067	0.066	0.067	0.066	0.067	0.067	0.067	0.067	0.067	0.067	0.067	0.068	0.067	0.067	0.067	0.067	0.067	0.066	0.067	0.066	0.067	0.066	0.066	0.066	0.066	0.067	0.067
0.061	0.061	0.061	0.061	0.061	0.060	0.060	0.061	0.061	0.060	0.060	0.060	0.060	0.061	0.060	0.061	0.060	0.060	0.061	0.060	0.060	0.061	0.060	0.061	0.060	0.061	0.060	0.060	0.060	0.061	0.061	0.061	0.061	0.061	0.061	0.060	0.060	0.060	0.060	0.060	0.060	0.061	0.060	0.060	0.060	0.060	0.060	0.060	0.061	0.060
0.099	0.099	0.099	0.099	0.098	0.098	0.098	0.098	0.098	0.098	0.098	0.098	0.098	0.098	0.098	0.097	0.098	0.097	0.098	0.098	0.097	0.098	0.097	0.098	0.097	0.099	0.097	0.097	0.097	0.097	0.098	0.098	0.098	0.098	0.098	0.098	0.097	0.097	0.097	0.096	0.096	0.098	0.097	0.097	0.097	0.096	0.097	0.097	0.098	0.097
0.069	0.069	0.069	0.069	0.069	0.068	0.068	0.068	0.068	0.069	0.068	0.069	0.069	0.068	0.068	0.069	0.069	0.069	0.069	0.069	0.068	0.069	0.068	0.069	0.068	0.069	0.068	0.069	0.069	0.069	0.069	0.068	0.069	0.069	0.069	0.069	0.068	0.069	0.068	0.068	0.068	0.069	0.069	0.068	0.068	0.068	0.068	0.068	0.069	0.069
0.064	0.065	0.065	0.065	0.065	0.065	0.065	0.064	0.065	0.064	0.064	0.065	0.064	0.065	0.065	0.064	0.065	0.065	0.065	0.065	0.065	0.065	0.065	0.065	0.065	0.065	0.065	0.065	0.064	0.065	0.065	0.065	0.065	0.065	0.064	0.065	0.065	0.065	0.065	0.065	0.065	0.065	0.064	0.065	0.065	0.065	0.065	0.065	0.065	0.065
0.089	0.089	0.089	0.089	0.089	0.089	0.089	0.089	0.089	0.089	0.089	0.089	0.089	0.089	0.089	0.089	0.089	0.088	0.089	0.089	0.089	0.089	0.088	0.089	0.088	0.089	0.089	0.089	0.089	0.089	0.089	0.088	0.088	0.088	0.089	0.088	0.089	0.089	0.088	0.089	0.088	0.088	0.088	0.088	0.088	0.089	0.088	0.088	0.088	0.089
0.080	0.080	0.080	0.080	0.079	0.080	0.080	0.079	0.080	0.080	0.080	0.080	0.079	0.080	0.080	0.080	0.080	0.080	0.080	0.080	0.079	0.080	0.079	0.080	0.079	0.080	0.080	0.080	0.080	0.080	0.080	0.080	0.080	0.080	0.080	0.080	0.080	0.080	0.080	0.080	0.079	0.080	0.080	0.079	0.079	0.079	0.079	0.079	0.080	0.080
0.083	0.084	0.084	0.083	0.084	0.083	0.083	0.084	0.084	0.083	0.083	0.084	0.083	0.084	0.084	0.084	0.084	0.084	0.084	0.084	0.084	0.084	0.084	0.084	0.084	0.084	0.084	0.084	0.084	0.084	0.084	0.084	0.084	0.084	0.084	0.083	0.084	0.084	0.084	0.084	0.084	0.084	0.084	0.084	0.084	0.084	0.084	0.084	0.084	0.085
0.094	0.094	0.094	0.094	0.093	0.093	0.093	0.094	0.094	0.093	0.093	0.093	0.093	0.093	0.093	0.093	0.093	0.093	0.094	0.093	0.093	0.094	0.093	0.093	0.093	0.094	0.093	0.093	0.093	0.094	0.093	0.093	0.093	0.093	0.093	0.093	0.093	0.093	0.093	0.093	0.093	0.093	0.093	0.093	0.093	0.093	0.093	0.093	0.093	0.093
0.085	0.086	0.086	0.085	0.085	0.085	0.085	0.085	0.085	0.085	0.084	0.085	0.085	0.085	0.085	0.085	0.085	0.085	0.085	0.085	0.085	0.085	0.085	0.085	0.084	0.085	0.085	0.085	0.085	0.085	0.085	0.085	0.085	0.085	0.085	0.085	0.085	0.085	0.085	0.085	0.085	0.085	0.085	0.085	0.085	0.085	0.085	0.085	0.085	0.085
0.102	0.102	0.101	0.102	0.102	0.101	0.102	0.101	0.102	0.101	0.101	0.102	0.101	0.101	0.101	0.101	0.101	0.101	0.102	0.102	0.101	0.102	0.101	0.101	0.100	0.101	0.101	0.101	0.101	0.101	0.101	0.101	0.101	0.101	0.101	0.101	0.100	0.100	0.100	0.101	0.101	0.101	0.100	0.100	0.100	0.101	0.100	0.100	0.101	0.101
0.081	0.081	0.081	0.080	0.080	0.080	0.080	0.079	0.081	0.080	0.080	0.080	0.080	0.080	0.080	0.080	0.079	0.080	0.080	0.080	0.079	0.080	0.080	0.080	0.079	0.080	0.080	0.080	0.080	0.080	0.080	0.080	0.080	0.080	0.080	0.079	0.079	0.079	0.079	0.079	0.079	0.080	0.079	0.079	0.079	0.079	0.079	0.079	0.079	0.079
0.062	0.063	0.062	0.062	0.063	0.061	0.062	0.061	0.061	0.062	0.061	0.062	0.061	0.061	0.061	0.062	0.061	0.061	0.062	0.061	0.061	0.062	0.062	0.062	0.061	0.062	0.061	0.061	0.061	0.061	0.061	0.062	0.062	0.062	0.062	0.062	0.061	0.061	0.061	0.061	0.061	0.062	0.061	0.061	0.061	0.061	0.061	0.060	0.061	0.061
0.064	0.064	0.064	0.063	0.064	0.063	0.063	0.063	0.063	0.063	0.063	0.063	0.063	0.063	0.063	0.063	0.063	0.063	0.063	0.063	0.062	0.063	0.063	0.063	0.062	0.063	0.062	0.062	0.063	0.063	0.063	0.063	0.063	0.063	0.063	0.062	0.062	0.062	0.062	0.062	0.061	0.063	0.062	0.062	0.062	0.062	0.062	0.062	0.063	0.062
0.058	0.058	0.058	0.058	0.058	0.057	0.057	0.057	0.058	0.057	0.057	0.057	0.057	0.057	0.057	0.057	0.057	0.057	0.057	0.057	0.057	0.057	0.057	0.057	0.057	0.057	0.057	0.057	0.057	0.057	0.057	0.057	0.057	0.057	0.058	0.057	0.057	0.057	0.057	0.056	0.056	0.057	0.056	0.056	0.056	0.056	0.056	0.056	0.057	0.057
0.058	0.058	0.059	0.058	0.058	0.057	0.058	0.058	0.058	0.058	0.058	0.058	0.058	0.058	0.058	0.058	0.058	0.058	0.058	0.058	0.057	0.058	0.058	0.058	0.057	0.058	0.058	0.057	0.057	0.058	0.058	0.057	0.058	0.058	0.058	0.058	0.057	0.057	0.057	0.058	0.057	0.058	0.057	0.057	0.057	0.057	0.057	0.057	0.058	0.057
0.072	0.073	0.074	0.074	0.073	0.073	0.073	0.073	0.073	0.073	0.073	0.073	0.073	0.074	0.074	0.074	0.073	0.074	0.075	0.074	0.074	0.074	0.074	0.074	0.074	0.073	0.074	0.074	0.073	0.074	0.074	0.073	0.072	0.073	0.073	0.073	0.074	0.074	0.073	0.073	0.073	0.072	0.073	0.073	0.073	0.074	0.073	0.073	0.073	0.073
0.073	0.073	0.074	0.073	0.074	0.073	0.074	0.073	0.074	0.073	0.073	0.073	0.073	0.073	0.074	0.074	0.073	0.073	0.074	0.073	0.073	0.073	0.073	0.074	0.073	0.073	0.074	0.074	0.073	0.074	0.074	0.073	0.073	0.073	0.073	0.073	0.074	0.073	0.073	0.073	0.073	0.073	0.073	0.073	0.073	0.073	0.073	0.073	0.073	0.073
0.065	0.066	0.066	0.065	0.065	0.065	0.065	0.065	0.066	0.065	0.065	0.065	0.065	0.066	0.065	0.065	0.065	0.065	0.065	0.065	0.065	0.066	0.065	0.065	0.065	0.065	0.065	0.065	0.065	0.065	0.065	0.065	0.065	0.065	0.065	0.065	0.065	0.065	0.065	0.065	0.064	0.065	0.065	0.065	0.065	0.065	0.064	0.065	0.065	0.065
0.086	0.087	0.086	0.086	0.086	0.086	0.086	0.086	0.087	0.086	0.086	0.086	0.086	0.086	0.086	0.086	0.086	0.086	0.086	0.086	0.085	0.086	0.086	0.086	0.085	0.086	0.086	0.085	0.086	0.086	0.086	0.086	0.086	0.086	0.085	0.085	0.086	0.085	0.085	0.085	0.085	0.085	0.085	0.085	0.085	0.085	0.085	0.085	0.085	0.085
0.066	0.067	0.067	0.066	0.066	0.066	0.066	0.067	0.067	0.066	0.066	0.066	0.067	0.067	0.067	0.067	0.067	0.067	0.067	0.067	0.066	0.067	0.067	0.067	0.066	0.067	0.067	0.067	0.067	0.068	0.067	0.066	0.066	0.066	0.066	0.066	0.067	0.067	0.067	0.066	0.066	0.066	0.066	0.067	0.066	0.067	0.066	0.067	0.066	0.067
0.096	0.096	0.096	0.095	0.095	0.095	0.095	0.095	0.095	0.095	0.095	0.095	0.095	0.095	0.095	0.096	0.095	0.096	0.096	0.096	0.096	0.096	0.095	0.096	0.095	0.095	0.095	0.096	0.096	0.095	0.096	0.095	0.095	0.095	0.095	0.095	0.095	0.096	0.095	0.095	0.095	0.095	0.095	0.095	0.095	0.095	0.094	0.095	0.094	0.095
0.083	0.083	0.083	0.083	0.083	0.082	0.083	0.082	0.083	0.082	0.082	0.082	0.083	0.082	0.082	0.083	0.082	0.082	0.083	0.083	0.082	0.083	0.083	0.082	0.082	0.083	0.082	0.082	0.083	0.082	0.082	0.082	0.082	0.082	0.082	0.082	0.082	0.082	0.082	0.082	0.082	0.082	0.082	0.081	0.081	0.082	0.081	0.082	0.081	0.082
0.130	0.130	0.130	0.130	0.129	0.129	0.130	0.129	0.130	0.129	0.129	0.129	0.129	0.129	0.129	0.129	0.129	0.129	0.130	0.130	0.129	0.129	0.130	0.129	0.129	0.129	0.129	0.129	0.129	0.130	0.129	0.129	0.129	0.129	0.129	0.128	0.129	0.129	0.129	0.129	0.128	0.129	0.128	0.128	0.128	0.128	0.128	0.128	0.128	0.129
0.095	0.095	0.095	0.094	0.095	0.093	0.094	0.094	0.094	0.094	0.093	0.094	0.094	0.093	0.094	0.094	0.093	0.094	0.094	0.094	0.093	0.094	0.094	0.093	0.093	0.094	0.093	0.093	0.093	0.093	0.093	0.093	0.093	0.093	0.094	0.093	0.093	0.093	0.093	0.093	0.092	0.093	0.092	0.093	0.092	0.092	0.092	0.092	0.092	0.093
0.089	0.088	0.089	0.088	0.088	0.087	0.088	0.088	0.088	0.087	0.087	0.087	0.087	0.088	0.088	0.088	0.087	0.087	0.088	0.088	0.087	0.088	0.088	0.088	0.087	0.087	0.087	0.087	0.087	0.088	0.088	0.087	0.087	0.087	0.087	0.087	0.087	0.087	0.087	0.087	0.086	0.087	0.086	0.086	0.086	0.086	0.086	0.086	0.086	0.086
0.079	0.079	0.079	0.079	0.079	0.079	0.079	0.078	0.079	0.078	0.078	0.079	0.079	0.079	0.079	0.078	0.078	0.079	0.079	0.079	0.078	0.079	0.079	0.079	0.078	0.079	0.079	0.078	0.079	0.079	0.079	0.078	0.079	0.079	0.079	0.078	0.079	0.078	0.078	0.078	0.078	0.078	0.078	0.078	0.078	0.078	0.078	0.078	0.078	0.078
0.084	0.085	0.086	0.085	0.085	0.085	0.085	0.085	0.085	0.085	0.085	0.085	0.085	0.085	0.085	0.086	0.086	0.085	0.086	0.085	0.085	0.086	0.086	0.086	0.085	0.086	0.085	0.085	0.085	0.085	0.086	0.085	0.085	0.086	0.086	0.086	0.085	0.085	0.085	0.085	0.085	0.086	0.085	0.085	0.085	0.085	0.085	0.085	0.086	0.085
[truncated: 40 more columns]

## Sheet: MP58 NAT eppendorf GTT 02
COL
90
8	12
12:05:48	12:05:54	12:06:00	12:06:06	12:06:12	12:06:19	12:06:25	12:06:31	12:06:37	12:06:44	12:06:50	12:06:56	12:07:02	12:07:09	12:07:15	12:07:21	12:07:27	12:07:34	12:07:40	12:07:46	12:07:52	12:07:59	12:08:05	12:08:11	12:08:17	12:08:24	12:08:30	12:08:36	12:08:42	12:08:49	12:08:55	12:09:01	12:09:07	12:09:13	12:09:20	12:09:26	12:09:32	12:09:38	12:09:45	12:09:51	12:09:57	12:10:03	12:10:10	12:10:16	12:10:22	12:10:28	12:10:35	12:10:41	12:10:47	12:10:53
2334	2331	2331	2336	2319	2331	2340	2325	2333	2336	2342	2360	2340	2344	2349	2332	2329	2339	2325	2343	2349	2336	2340	2342	2344	2351	2346	2341	2331	2355	2342	2339	2341	2342	2334	2339	2333	2352	2367	2351	2362	2351	2357	2353	2371	2354	2352	2365	2352	2354
0.069	0.069	0.069	0.069	0.069	0.070	0.071	0.069	0.069	0.070	0.070	0.069	0.070	0.070	0.070	0.070	0.071	0.072	0.071	0.070	0.072	0.073	0.071	0.069	0.070	0.070	0.069	0.070	0.069	0.069	0.069	0.069	0.070	0.070	0.070	0.070	0.070	0.070	0.069	0.069	0.070	0.070	0.070	0.069	0.070	0.069	0.072	0.071	0.069	0.070
2349	2311	2298	2272	2253	2225	2232	2199	2211	2204	2200	2192	2183	2182	2175	2172	2174	2180	2163	2178	2186	2177	2185	2179	2183	2190	2195	2198	2189	2206	2199	2205	2212	2207	2201	2224	2234	2229	2231	2237	2243	2242	2254	2263	2259	2258	2254	2264	2264	2245
0.080	0.080	0.081	0.080	0.080	0.080	0.082	0.080	0.080	0.081	0.081	0.081	0.080	0.080	0.080	0.081	0.081	0.081	0.080	0.080	0.081	0.083	0.081	0.080	0.080	0.081	0.080	0.081	0.080	0.080	0.080	0.080	0.081	0.081	0.081	0.081	0.081	0.080	0.080	0.081	0.081	0.080	0.081	0.080	0.080	0.081	0.082	0.081	0.080	0.081
0.097	0.097	0.097	0.098	0.096	0.097	0.099	0.097	0.097	0.097	0.098	0.097	0.098	0.098	0.098	0.098	0.098	0.099	0.098	0.098	0.098	0.100	0.099	0.097	0.097	0.098	0.097	0.098	0.097	0.097	0.097	0.098	0.098	0.097	0.098	0.098	0.098	0.097	0.098	0.098	0.098	0.098	0.098	0.097	0.098	0.098	0.099	0.098	0.097	0.098
0.116	0.116	0.117	0.117	0.116	0.116	0.118	0.117	0.117	0.117	0.117	0.117	0.117	0.117	0.117	0.117	0.117	0.119	0.118	0.117	0.117	0.120	0.118	0.117	0.117	0.117	0.117	0.117	0.117	0.117	0.117	0.117	0.117	0.117	0.117	0.117	0.118	0.117	0.117	0.117	0.117	0.117	0.117	0.116	0.117	0.117	0.119	0.118	0.117	0.117
0.093	0.094	0.094	0.094	0.093	0.094	0.095	0.094	0.094	0.094	0.094	0.094	0.094	0.094	0.094	0.094	0.094	0.095	0.094	0.094	0.094	0.097	0.095	0.094	0.094	0.094	0.094	0.094	0.093	0.093	0.093	0.094	0.094	0.094	0.094	0.094	0.094	0.094	0.094	0.094	0.094	0.094	0.093	0.094	0.094	0.094	0.095	0.095	0.093	0.094
0.087	0.087	0.087	0.087	0.087	0.087	0.089	0.087	0.087	0.087	0.088	0.087	0.087	0.087	0.088	0.088	0.088	0.089	0.088	0.088	0.087	0.090	0.088	0.087	0.087	0.088	0.087	0.088	0.087	0.087	0.087	0.087	0.088	0.087	0.088	0.087	0.088	0.087	0.087	0.087	0.088	0.087	0.087	0.087	0.087	0.087	0.089	0.088	0.087	0.088
0.057	0.057	0.057	0.058	0.057	0.057	0.059	0.057	0.057	0.058	0.058	0.057	0.057	0.057	0.057	0.058	0.058	0.059	0.058	0.057	0.057	0.060	0.058	0.057	0.057	0.058	0.057	0.058	0.057	0.056	0.057	0.057	0.057	0.057	0.058	0.057	0.058	0.058	0.057	0.057	0.057	0.057	0.057	0.057	0.057	0.057	0.059	0.058	0.057	0.058
0.064	0.064	0.065	0.064	0.064	0.064	0.066	0.064	0.064	0.064	0.064	0.064	0.064	0.064	0.065	0.065	0.064	0.065	0.065	0.064	0.064	0.067	0.065	0.064	0.063	0.065	0.064	0.064	0.064	0.063	0.064	0.064	0.064	0.064	0.065	0.064	0.064	0.064	0.064	0.064	0.064	0.064	0.064	0.063	0.064	0.064	0.065	0.064	0.064	0.064
0.063	0.063	0.063	0.064	0.063	0.063	0.064	0.063	0.063	0.063	0.064	0.063	0.063	0.063	0.064	0.064	0.063	0.064	0.064	0.063	0.063	0.066	0.064	0.063	0.063	0.063	0.063	0.064	0.063	0.063	0.063	0.063	0.064	0.063	0.064	0.063	0.064	0.063	0.063	0.063	0.063	0.063	0.063	0.063	0.063	0.064	0.065	0.063	0.063	0.064
0.081	0.081	0.081	0.081	0.081	0.081	0.081	0.081	0.081	0.082	0.081	0.081	0.081	0.081	0.081	0.081	0.081	0.082	0.081	0.081	0.081	0.083	0.082	0.081	0.081	0.082	0.081	0.081	0.080	0.081	0.081	0.081	0.081	0.081	0.081	0.081	0.081	0.081	0.081	0.082	0.081	0.081	0.081	0.081	0.081	0.081	0.083	0.081	0.081	0.081
0.073	0.074	0.073	0.073	0.073	0.073	0.076	0.073	0.073	0.074	0.074	0.073	0.074	0.073	0.074	0.074	0.074	0.075	0.074	0.074	0.079	0.077	0.074	0.073	0.073	0.073	0.074	0.073	0.073	0.073	0.073	0.073	0.073	0.073	0.074	0.074	0.074	0.073	0.073	0.073	0.073	0.073	0.073	0.073	0.073	0.073	0.077	0.076	0.073	0.073
0.075	0.074	0.074	0.074	0.074	0.074	0.076	0.074	0.074	0.075	0.075	0.074	0.075	0.075	0.075	0.075	0.075	0.076	0.075	0.075	0.079	0.078	0.076	0.074	0.074	0.075	0.074	0.075	0.074	0.075	0.074	0.074	0.074	0.074	0.074	0.074	0.074	0.074	0.074	0.074	0.075	0.074	0.074	0.074	0.074	0.074	0.078	0.076	0.074	0.074
0.078	0.078	0.078	0.077	0.078	0.078	0.080	0.078	0.078	0.078	0.078	0.078	0.078	0.078	0.078	0.078	0.079	0.079	0.078	0.078	0.081	0.081	0.079	0.078	0.077	0.078	0.078	0.078	0.077	0.077	0.077	0.077	0.078	0.078	0.078	0.078	0.078	0.078	0.078	0.078	0.078	0.078	0.078	0.077	0.077	0.077	0.081	0.079	0.077	0.078
0.079	0.079	0.079	0.079	0.079	0.079	0.081	0.079	0.079	0.079	0.079	0.079	0.079	0.079	0.079	0.079	0.079	0.080	0.079	0.079	0.080	0.082	0.080	0.078	0.079	0.079	0.079	0.079	0.078	0.078	0.078	0.078	0.079	0.078	0.079	0.079	0.079	0.078	0.078	0.079	0.079	0.078	0.079	0.078	0.078	0.078	0.082	0.079	0.078	0.079
0.082	0.082	0.083	0.083	0.082	0.082	0.084	0.083	0.082	0.083	0.083	0.082	0.083	0.083	0.083	0.083	0.083	0.084	0.083	0.083	0.083	0.085	0.084	0.082	0.082	0.083	0.083	0.082	0.082	0.082	0.082	0.082	0.083	0.082	0.083	0.083	0.083	0.082	0.082	0.083	0.083	0.083	0.083	0.082	0.082	0.082	0.086	0.083	0.082	0.083
0.093	0.093	0.093	0.093	0.093	0.093	0.095	0.093	0.093	0.094	0.094	0.094	0.094	0.093	0.094	0.094	0.094	0.095	0.094	0.094	0.094	0.097	0.095	0.093	0.093	0.094	0.094	0.094	0.093	0.093	0.094	0.093	0.093	0.094	0.093	0.094	0.094	0.093	0.093	0.094	0.093	0.093	0.094	0.093	0.093	0.093	0.097	0.094	0.093	0.094
0.082	0.082	0.083	0.082	0.082	0.082	0.084	0.082	0.083	0.083	0.083	0.082	0.082	0.082	0.082	0.082	0.082	0.084	0.083	0.083	0.083	0.085	0.083	0.082	0.082	0.083	0.083	0.082	0.082	0.082	0.082	0.082	0.083	0.082	0.083	0.083	0.083	0.083	0.082	0.083	0.082	0.083	0.082	0.082	0.082	0.083	0.086	0.083	0.082	0.082
0.079	0.079	0.079	0.079	0.079	0.079	0.081	0.079	0.079	0.079	0.080	0.079	0.079	0.079	0.080	0.079	0.080	0.080	0.080	0.079	0.079	0.082	0.080	0.079	0.079	0.079	0.079	0.079	0.079	0.079	0.079	0.079	0.079	0.079	0.080	0.079	0.080	0.079	0.079	0.079	0.080	0.079	0.079	0.079	0.079	0.079	0.083	0.080	0.079	0.079
0.091	0.090	0.091	0.091	0.091	0.091	0.093	0.091	0.091	0.091	0.092	0.091	0.091	0.090	0.091	0.091	0.091	0.092	0.091	0.090	0.091	0.093	0.092	0.091	0.091	0.091	0.091	0.091	0.090	0.091	0.091	0.091	0.091	0.091	0.091	0.091	0.091	0.091	0.091	0.091	0.091	0.091	0.091	0.091	0.091	0.091	0.094	0.092	0.091	0.092
0.076	0.077	0.078	0.077	0.077	0.077	0.079	0.077	0.077	0.077	0.078	0.077	0.077	0.076	0.077	0.077	0.077	0.078	0.077	0.077	0.077	0.080	0.077	0.077	0.076	0.077	0.077	0.077	0.076	0.077	0.077	0.077	0.077	0.077	0.077	0.077	0.077	0.077	0.077	0.077	0.077	0.077	0.077	0.076	0.077	0.077	0.080	0.077	0.076	0.077
0.076	0.076	0.076	0.076	0.076	0.076	0.077	0.076	0.076	0.076	0.077	0.076	0.076	0.076	0.076	0.076	0.076	0.077	0.076	0.076	0.076	0.078	0.077	0.076	0.076	0.076	0.076	0.076	0.076	0.076	0.076	0.076	0.076	0.076	0.076	0.076	0.076	0.076	0.076	0.076	0.076	0.076	0.076	0.076	0.076	0.077	0.079	0.076	0.076	0.076
0.075	0.076	0.076	0.076	0.076	0.076	0.076	0.075	0.076	0.076	0.076	0.076	0.076	0.075	0.076	0.076	0.076	0.077	0.075	0.075	0.075	0.077	0.076	0.076	0.075	0.076	0.076	0.076	0.075	0.076	0.075	0.075	0.076	0.075	0.076	0.076	0.076	0.075	0.075	0.076	0.075	0.075	0.076	0.075	0.076	0.076	0.079	0.076	0.075	0.076
0.054	0.055	0.055	0.054	0.054	0.054	0.056	0.055	0.055	0.055	0.055	0.054	0.055	0.055	0.055	0.055	0.055	0.056	0.055	0.055	0.057	0.057	0.055	0.054	0.055	0.055	0.055	0.055	0.054	0.054	0.055	0.054	0.055	0.055	0.055	0.055	0.055	0.055	0.055	0.055	0.055	0.055	0.055	0.055	0.055	0.055	0.055	0.056	0.055	0.055
0.079	0.079	0.079	0.079	0.078	0.079	0.080	0.079	0.079	0.079	0.079	0.079	0.079	0.079	0.079	0.079	0.080	0.080	0.080	0.079	0.081	0.081	0.080	0.079	0.079	0.080	0.079	0.080	0.079	0.079	0.079	0.079	0.079	0.079	0.079	0.079	0.079	0.080	0.079	0.079	0.079	0.080	0.079	0.079	0.079	0.079	0.080	0.080	0.079	0.080
0.061	0.062	0.062	0.061	0.061	0.062	0.062	0.062	0.062	0.062	0.062	0.061	0.062	0.062	0.062	0.062	0.062	0.062	0.062	0.062	0.062	0.063	0.062	0.062	0.061	0.062	0.061	0.062	0.061	0.061	0.061	0.061	0.061	0.062	0.062	0.062	0.062	0.062	0.061	0.062	0.062	0.062	0.062	0.061	0.062	0.061	0.062	0.062	0.061	0.062
0.082	0.082	0.082	0.082	0.081	0.082	0.083	0.082	0.082	0.082	0.082	0.082	0.082	0.082	0.082	0.082	0.083	0.083	0.082	0.082	0.083	0.083	0.083	0.082	0.082	0.082	0.082	0.082	0.082	0.081	0.082	0.082	0.082	0.082	0.082	0.082	0.082	0.082	0.082	0.082	0.082	0.082	0.083	0.082	0.082	0.082	0.083	0.083	0.082	0.082
0.091	0.091	0.091	0.091	0.090	0.090	0.091	0.091	0.091	0.091	0.091	0.090	0.091	0.090	0.091	0.090	0.090	0.091	0.091	0.091	0.091	0.091	0.091	0.091	0.090	0.091	0.091	0.091	0.091	0.090	0.090	0.091	0.090	0.090	0.091	0.091	0.091	0.091	0.091	0.091	0.091	0.091	0.091	0.091	0.091	0.092	0.092	0.092	0.091	0.091
0.074	0.074	0.075	0.075	0.074	0.074	0.075	0.074	0.074	0.075	0.075	0.074	0.074	0.074	0.074	0.074	0.075	0.075	0.074	0.074	0.074	0.076	0.075	0.074	0.074	0.075	0.074	0.075	0.074	0.074	0.074	0.074	0.074	0.075	0.075	0.075	0.075	0.075	0.074	0.075	0.075	0.075	0.075	0.074	0.075	0.075	0.075	0.075	0.074	0.075
0.070	0.070	0.071	0.070	0.070	0.071	0.072	0.071	0.070	0.071	0.071	0.070	0.071	0.071	0.071	0.071	0.071	0.072	0.071	0.071	0.071	0.072	0.072	0.071	0.070	0.071	0.071	0.071	0.070	0.070	0.070	0.071	0.071	0.070	0.071	0.071	0.071	0.071	0.071	0.071	0.071	0.071	0.071	0.071	0.070	0.071	0.071	0.071	0.070	0.071
0.101	0.101	0.101	0.101	0.101	0.101	0.102	0.101	0.101	0.102	0.102	0.102	0.101	0.100	0.101	0.101	0.101	0.102	0.101	0.101	0.102	0.102	0.101	0.102	0.101	0.102	0.102	0.102	0.101	0.101	0.102	0.101	0.102	0.101	0.102	0.101	0.103	0.102	0.102	0.102	0.102	0.102	0.102	0.101	0.102	0.102	0.103	0.102	0.101	0.102
0.100	0.100	0.100	0.101	0.100	0.100	0.102	0.101	0.100	0.101	0.101	0.100	0.101	0.101	0.101	0.101	0.101	0.101	0.101	0.101	0.101	0.102	0.101	0.101	0.100	0.101	0.100	0.101	0.100	0.100	0.100	0.100	0.100	0.101	0.101	0.100	0.101	0.101	0.101	0.100	0.101	0.101	0.100	0.101	0.101	0.101	0.101	0.101	0.100	0.101
0.076	0.077	0.077	0.076	0.076	0.077	0.078	0.076	0.076	0.077	0.077	0.077	0.077	0.076	0.077	0.077	0.077	0.077	0.077	0.077	0.077	0.078	0.077	0.077	0.076	0.077	0.077	0.077	0.076	0.076	0.076	0.077	0.077	0.077	0.077	0.077	0.077	0.077	0.077	0.077	0.077	0.077	0.077	0.076	0.077	0.077	0.077	0.077	0.077	0.077
0.078	0.078	0.078	0.078	0.077	0.078	0.078	0.078	0.078	0.078	0.079	0.078	0.077	0.077	0.078	0.078	0.078	0.078	0.078	0.078	0.077	0.078	0.078	0.078	0.078	0.078	0.078	0.078	0.078	0.078	0.078	0.078	0.078	0.077	0.078	0.078	0.078	0.078	0.078	0.078	0.078	0.078	0.078	0.078	0.078	0.079	0.079	0.078	0.078	0.078
0.066	0.066	0.066	0.066	0.066	0.066	0.066	0.066	0.066	0.067	0.066	0.066	0.066	0.066	0.066	0.067	0.066	0.067	0.066	0.066	0.066	0.067	0.066	0.066	0.066	0.067	0.066	0.067	0.066	0.066	0.066	0.066	0.066	0.066	0.066	0.067	0.067	0.066	0.066	0.067	0.066	0.066	0.067	0.066	0.067	0.067	0.067	0.067	0.066	0.067
0.066	0.066	0.067	0.066	0.066	0.066	0.070	0.066	0.066	0.067	0.068	0.066	0.067	0.066	0.067	0.067	0.067	0.068	0.067	0.067	0.073	0.071	0.068	0.066	0.067	0.067	0.066	0.067	0.066	0.066	0.067	0.066	0.067	0.067	0.067	0.067	0.067	0.066	0.066	0.066	0.066	0.067	0.067	0.066	0.066	0.066	0.070	0.070	0.066	0.067
0.086	0.086	0.086	0.086	0.085	0.086	0.089	0.086	0.086	0.086	0.087	0.086	0.086	0.086	0.086	0.086	0.086	0.088	0.086	0.086	0.091	0.090	0.087	0.085	0.086	0.086	0.086	0.086	0.086	0.086	0.085	0.086	0.086	0.086	0.086	0.086	0.086	0.086	0.086	0.085	0.086	0.086	0.086	0.085	0.086	0.086	0.090	0.088	0.086	0.086
0.086	0.086	0.086	0.086	0.086	0.086	0.088	0.086	0.086	0.086	0.087	0.086	0.086	0.086	0.086	0.086	0.086	0.087	0.086	0.086	0.089	0.090	0.087	0.086	0.086	0.086	0.086	0.086	0.085	0.085	0.085	0.085	0.086	0.086	0.086	0.086	0.086	0.086	0.086	0.086	0.086	0.086	0.086	0.085	0.085	0.085	0.089	0.087	0.085	0.086
0.080	0.080	0.080	0.080	0.079	0.079	0.082	0.079	0.079	0.080	0.080	0.080	0.080	0.079	0.080	0.080	0.080	0.082	0.080	0.080	0.081	0.084	0.081	0.079	0.080	0.080	0.079	0.080	0.079	0.079	0.079	0.080	0.080	0.080	0.080	0.080	0.080	0.080	0.079	0.080	0.079	0.079	0.080	0.079	0.079	0.080	0.083	0.080	0.079	0.080
0.073	0.073	0.073	0.073	0.073	0.073	0.076	0.073	0.073	0.073	0.074	0.073	0.073	0.073	0.073	0.074	0.073	0.075	0.074	0.073	0.074	0.077	0.075	0.073	0.073	0.073	0.073	0.073	0.073	0.073	0.073	0.073	0.073	0.073	0.073	0.073	0.073	0.073	0.073	0.073	0.073	0.073	0.073	0.073	0.073	0.073	0.076	0.074	0.073	0.073
0.074	0.074	0.075	0.075	0.074	0.074	0.077	0.075	0.074	0.075	0.075	0.075	0.075	0.074	0.074	0.075	0.075	0.076	0.075	0.074	0.075	0.079	0.076	0.074	0.074	0.075	0.074	0.075	0.074	0.074	0.074	0.074	0.075	0.074	0.075	0.075	0.075	0.074	0.074	0.075	0.074	0.075	0.074	0.074	0.074	0.075	0.078	0.075	0.074	0.075
0.089	0.089	0.090	0.089	0.089	0.090	0.092	0.090	0.090	0.090	0.091	0.090	0.090	0.089	0.090	0.090	0.090	0.091	0.090	0.090	0.090	0.094	0.091	0.090	0.090	0.090	0.090	0.090	0.089	0.090	0.089	0.090	0.090	0.090	0.090	0.090	0.090	0.090	0.090	0.090	0.090	0.090	0.089	0.090	0.089	0.090	0.093	0.091	0.089	0.090
0.073	0.073	0.073	0.072	0.073	0.073	0.075	0.073	0.072	0.073	0.074	0.073	0.073	0.072	0.073	0.073	0.073	0.074	0.073	0.073	0.073	0.077	0.074	0.073	0.073	0.073	0.073	0.073	0.072	0.073	0.073	0.072	0.073	0.072	0.073	0.073	0.074	0.073	0.073	0.073	0.073	0.072	0.073	0.072	0.072	0.072	0.076	0.073	0.072	0.073
0.081	0.081	0.082	0.082	0.082	0.082	0.085	0.082	0.082	0.082	0.083	0.082	0.082	0.082	0.082	0.082	0.082	0.084	0.082	0.082	0.082	0.085	0.083	0.082	0.082	0.082	0.081	0.082	0.081	0.081	0.081	0.081	0.082	0.082	0.082	0.082	0.082	0.082	0.082	0.082	0.082	0.082	0.081	0.082	0.082	0.082	0.085	0.083	0.081	0.082
0.071	0.072	0.073	0.072	0.072	0.072	0.075	0.072	0.072	0.072	0.073	0.072	0.072	0.071	0.072	0.073	0.072	0.074	0.072	0.072	0.072	0.076	0.073	0.072	0.071	0.073	0.072	0.072	0.072	0.072	0.072	0.072	0.072	0.072	0.072	0.072	0.072	0.072	0.072	0.072	0.072	0.072	0.072	0.071	0.072	0.072	0.075	0.072	0.071	0.072
0.075	0.075	0.075	0.075	0.075	0.075	0.076	0.075	0.075	0.075	0.076	0.075	0.075	0.074	0.075	0.075	0.075	0.076	0.075	0.075	0.075	0.078	0.076	0.074	0.075	0.075	0.075	0.075	0.074	0.075	0.074	0.075	0.076	0.075	0.075	0.075	0.075	0.075	0.075	0.075	0.075	0.075	0.075	0.075	0.075	0.076	0.078	0.075	0.075	0.075
0.072	0.072	0.072	0.072	0.072	0.072	0.073	0.072	0.072	0.073	0.073	0.073	0.072	0.072	0.072	0.073	0.072	0.074	0.072	0.072	0.072	0.075	0.073	0.072	0.072	0.073	0.072	0.073	0.071	0.072	0.072	0.072	0.072	0.072	0.072	0.073	0.072	0.072	0.072	0.073	0.072	0.072	0.072	0.072	0.072	0.072	0.076	0.072	0.072	0.072
0.066	0.066	0.066	0.066	0.066	0.066	0.067	0.066	0.066	0.067	0.067	0.066	0.068	0.067	0.067	0.067	0.067	0.067	0.067	0.067	0.068	0.068	0.067	0.066	0.066	0.067	0.066	0.067	0.066	0.066	0.067	0.066	0.066	0.067	0.067	0.067	0.067	0.067	0.066	0.067	0.066	0.067	0.067	0.067	0.067	0.066	0.068	0.068	0.066	0.067
0.071	0.071	0.071	0.071	0.071	0.071	0.072	0.071	0.071	0.071	0.071	0.071	0.071	0.072	0.072	0.071	0.072	0.073	0.072	0.072	0.073	0.072	0.072	0.071	0.071	0.072	0.071	0.072	0.071	0.071	0.071	0.071	0.071	0.071	0.071	0.071	0.071	0.071	0.071	0.071	0.071	0.071	0.071	0.071	0.071	0.071	0.073	0.072	0.071	0.071
0.078	0.079	0.079	0.078	0.078	0.079	0.079	0.078	0.079	0.079	0.078	0.079	0.079	0.079	0.079	0.079	0.079	0.079	0.079	0.080	0.079	0.080	0.079	0.079	0.078	0.078	0.078	0.079	0.078	0.078	0.078	0.078	0.078	0.078	0.078	0.078	0.079	0.078	0.078	0.079	0.078	0.078	0.079	0.078	0.078	0.078	0.080	0.079	0.078	0.079
0.071	0.071	0.071	0.071	0.071	0.070	0.072	0.070	0.071	0.071	0.071	0.071	0.072	0.071	0.072	0.071	0.071	0.072	0.071	0.071	0.071	0.072	0.071	0.071	0.071	0.071	0.071	0.071	0.070	0.070	0.070	0.070	0.070	0.071	0.071	0.071	0.071	0.071	0.070	0.071	0.070	0.070	0.071	0.070	0.070	0.070	0.072	0.071	0.070	0.071
0.066	0.066	0.066	0.066	0.066	0.066	0.067	0.066	0.066	0.066	0.067	0.066	0.066	0.066	0.066	0.066	0.066	0.067	0.066	0.066	0.066	0.067	0.067	0.066	0.066	0.066	0.066	0.066	0.066	0.066	0.066	0.066	0.066	0.066	0.066	0.066	0.067	0.066	0.066	0.067	0.066	0.066	0.067	0.066	0.066	0.067	0.067	0.067	0.066	0.066
0.065	0.065	0.065	0.065	0.065	0.065	0.066	0.065	0.065	0.066	0.066	0.066	0.066	0.065	0.066	0.065	0.066	0.066	0.066	0.066	0.065	0.067	0.066	0.065	0.065	0.066	0.066	0.066	0.065	0.065	0.066	0.065	0.065	0.065	0.066	0.066	0.066	0.066	0.065	0.066	0.066	0.066	0.065	0.065	0.065	0.066	0.067	0.066	0.065	0.066
0.135	0.135	0.136	0.135	0.135	0.135	0.136	0.135	0.135	0.135	0.135	0.135	0.139	0.138	0.138	0.139	0.139	0.139	0.139	0.140	0.136	0.140	0.140	0.136	0.136	0.136	0.136	0.136	0.135	0.136	0.135	0.136	0.136	0.136	0.137	0.137	0.137	0.138	0.136	0.138	0.138	0.137	0.137	0.137	0.137	0.134	0.138	0.138	0.137	0.137
0.066	0.066	0.066	0.066	0.067	0.067	0.067	0.066	0.066	0.067	0.067	0.067	0.067	0.066	0.067	0.066	0.067	0.067	0.067	0.067	0.067	0.067	0.066	0.067	0.066	0.067	0.067	0.067	0.066	0.066	0.066	0.066	0.067	0.066	0.067	0.066	0.067	0.067	0.066	0.067	0.067	0.066	0.066	0.066	0.066	0.066	0.068	0.067	0.066	0.066
0.064	0.063	0.064	0.064	0.064	0.064	0.065	0.064	0.064	0.064	0.064	0.064	0.064	0.064	0.064	0.064	0.064	0.064	0.064	0.064	0.064	0.064	0.064	0.064	0.064	0.064	0.064	0.064	0.063	0.063	0.063	0.063	0.064	0.064	0.064	0.064	0.064	0.064	0.064	0.064	0.064	0.064	0.064	0.064	0.064	0.064	0.065	0.064	0.064	0.064
0.076	0.076	0.077	0.076	0.076	0.076	0.077	0.076	0.076	0.077	0.077	0.077	0.077	0.076	0.077	0.076	0.076	0.077	0.076	0.076	0.076	0.077	0.076	0.076	0.076	0.077	0.076	0.077	0.076	0.076	0.076	0.076	0.076	0.076	0.077	0.076	0.077	0.077	0.076	0.077	0.076	0.077	0.076	0.076	0.076	0.076	0.077	0.077	0.076	0.076
0.061	0.060	0.061	0.061	0.060	0.061	0.061	0.061	0.061	0.060	0.061	0.061	0.060	0.060	0.061	0.060	0.060	0.061	0.060	0.061	0.060	0.060	0.060	0.060	0.060	0.060	0.060	0.061	0.060	0.060	0.060	0.060	0.060	0.060	0.061	0.060	0.061	0.060	0.060	0.061	0.060	0.061	0.060	0.060	0.060	0.061	0.062	0.061	0.060	0.060
0.063	0.063	0.063	0.063	0.063	0.063	0.063	0.063	0.063	0.064	0.063	0.064	0.063	0.063	0.063	0.063	0.063	0.064	0.063	0.063	0.063	0.064	0.063	0.063	0.063	0.064	0.063	0.064	0.062	0.063	0.063	0.063	0.063	0.063	0.063	0.063	0.064	0.063	0.063	0.064	0.063	0.063	0.064	0.063	0.063	0.063	0.065	0.063	0.063	0.063
0.080	0.080	0.080	0.080	0.079	0.080	0.081	0.080	0.080	0.081	0.080	0.080	0.081	0.080	0.080	0.080	0.081	0.081	0.081	0.080	0.080	0.081	0.081	0.080	0.080	0.080	0.080	0.080	0.080	0.080	0.080	0.080	0.080	0.080	0.081	0.080	0.081	0.080	0.080	0.080	0.080	0.080	0.081	0.081	0.080	0.080	0.080	0.080	0.080	0.081
0.086	0.086	0.086	0.086	0.085	0.086	0.086	0.086	0.086	0.087	0.086	0.086	0.086	0.087	0.087	0.087	0.087	0.088	0.087	0.087	0.086	0.087	0.087	0.086	0.086	0.087	0.086	0.087	0.086	0.086	0.086	0.087	0.086	0.086	0.086	0.086	0.087	0.086	0.086	0.086	0.087	0.087	0.087	0.086	0.087	0.086	0.086	0.087	0.086	0.087
0.079	0.079	0.079	0.079	0.079	0.079	0.079	0.079	0.079	0.080	0.079	0.079	0.079	0.079	0.079	0.079	0.079	0.079	0.079	0.079	0.079	0.079	0.079	0.079	0.079	0.079	0.079	0.080	0.078	0.078	0.079	0.079	0.079	0.079	0.079	0.079	0.079	0.079	0.079	0.079	0.079	0.079	0.080	0.079	0.079	0.079	0.079	0.079	0.078	0.079
0.076	0.076	0.076	0.076	0.076	0.076	0.076	0.076	0.076	0.077	0.076	0.076	0.076	0.076	0.077	0.076	0.076	0.076	0.076	0.076	0.076	0.077	0.077	0.076	0.076	0.076	0.076	0.077	0.076	0.075	0.076	0.076	0.076	0.076	0.076	0.076	0.076	0.076	0.076	0.076	0.076	0.076	0.077	0.076	0.076	0.076	0.076	0.076	0.076	0.076
0.092	0.092	0.093	0.093	0.092	0.092	0.092	0.093	0.092	0.093	0.092	0.092	0.092	0.092	0.092	0.092	0.092	0.092	0.092	0.092	0.092	0.092	0.092	0.092	0.092	0.092	0.093	0.093	0.092	0.092	0.092	0.093	0.092	0.092	0.093	0.092	0.093	0.092	0.092	0.093	0.093	0.093	0.093	0.092	0.093	0.093	0.092	0.093	0.092	0.093
0.089	0.089	0.089	0.089	0.089	0.089	0.089	0.089	0.089	0.090	0.089	0.090	0.089	0.088	0.089	0.089	0.089	0.090	0.089	0.089	0.089	0.090	0.089	0.089	0.089	0.089	0.089	0.089	0.089	0.088	0.089	0.089	0.089	0.089	0.089	0.089	0.089	0.089	0.089	0.089	0.089	0.089	0.089	0.088	0.089	0.090	0.088	0.089	0.089	0.089
0.099	0.100	0.101	0.100	0.100	0.101	0.101	0.100	0.100	0.101	0.100	0.100	0.101	0.101	0.101	0.101	0.101	0.101	0.101	0.101	0.100	0.101	0.101	0.101	0.100	0.101	0.101	0.101	0.100	0.100	0.100	0.101	0.100	0.100	0.101	0.101	0.101	0.101	0.101	0.101	0.101	0.101	0.100	0.100	0.100	0.100	0.100	0.101	0.100	0.100
0.108	0.108	0.108	0.108	0.108	0.108	0.108	0.108	0.108	0.108	0.108	0.108	0.108	0.108	0.109	0.108	0.108	0.108	0.108	0.108	0.108	0.108	0.108	0.108	0.108	0.108	0.108	0.109	0.108	0.108	0.108	0.108	0.108	0.108	0.109	0.108	0.109	0.109	0.108	0.109	0.109	0.108	0.108	0.108	0.108	0.108	0.108	0.108	0.108	0.108
0.066	0.066	0.066	0.066	0.066	0.066	0.066	0.066	0.066	0.067	0.066	0.066	0.066	0.066	0.066	0.066	0.066	0.066	0.066	0.066	0.066	0.066	0.066	0.066	0.066	0.067	0.066	0.067	0.066	0.065	0.066	0.066	0.066	0.066	0.067	0.066	0.067	0.067	0.066	0.066	0.066	0.066	0.066	0.066	0.066	0.067	0.066	0.067	0.066	0.067
0.060	0.060	0.061	0.060	0.060	0.060	0.060	0.060	0.060	0.060	0.060	0.060	0.060	0.059	0.060	0.060	0.060	0.060	0.060	0.060	0.060	0.060	0.060	0.060	0.059	0.060	0.060	0.060	0.060	0.059	0.060	0.060	0.059	0.060	0.060	0.059	0.060	0.060	0.060	0.060	0.060	0.060	0.060	0.059	0.060	0.060	0.059	0.060	0.060	0.060
0.097	0.097	0.097	0.097	0.096	0.097	0.097	0.097	0.097	0.097	0.097	0.097	0.096	0.096	0.097	0.097	0.096	0.096	0.096	0.097	0.096	0.096	0.097	0.096	0.097	0.096	0.097	0.097	0.097	0.096	0.096	0.097	0.097	0.096	0.097	0.096	0.097	0.097	0.097	0.097	0.097	0.097	0.097	0.096	0.096	0.098	0.096	0.097	0.096	0.097
0.069	0.069	0.068	0.069	0.068	0.069	0.068	0.068	0.069	0.070	0.068	0.069	0.069	0.068	0.069	0.069	0.068	0.069	0.069	0.068	0.068	0.069	0.069	0.069	0.068	0.069	0.069	0.069	0.068	0.068	0.068	0.069	0.068	0.068	0.069	0.069	0.069	0.069	0.068	0.069	0.069	0.068	0.069	0.069	0.069	0.069	0.069	0.069	0.068	0.069
0.065	0.065	0.065	0.065	0.064	0.065	0.066	0.065	0.065	0.066	0.066	0.065	0.066	0.065	0.065	0.065	0.066	0.066	0.066	0.065	0.065	0.066	0.066	0.065	0.065	0.065	0.065	0.065	0.065	0.065	0.065	0.065	0.065	0.065	0.066	0.065	0.066	0.065	0.065	0.065	0.065	0.066	0.065	0.065	0.065	0.065	0.065	0.066	0.065	0.065
0.088	0.088	0.088	0.088	0.088	0.088	0.089	0.088	0.088	0.089	0.088	0.088	0.088	0.089	0.089	0.088	0.089	0.089	0.089	0.089	0.088	0.089	0.089	0.088	0.088	0.089	0.088	0.089	0.088	0.088	0.088	0.088	0.088	0.089	0.088	0.088	0.089	0.089	0.088	0.088	0.089	0.089	0.089	0.088	0.089	0.088	0.088	0.089	0.088	0.089
0.080	0.080	0.080	0.079	0.079	0.080	0.080	0.080	0.080	0.080	0.080	0.080	0.080	0.080	0.080	0.079	0.080	0.080	0.080	0.080	0.080	0.080	0.080	0.080	0.080	0.080	0.080	0.080	0.079	0.079	0.080	0.080	0.080	0.080	0.080	0.080	0.080	0.080	0.080	0.080	0.080	0.080	0.080	0.080	0.080	0.080	0.080	0.080	0.079	0.080
0.084	0.085	0.085	0.084	0.084	0.084	0.085	0.084	0.084	0.085	0.084	0.085	0.085	0.084	0.085	0.085	0.085	0.085	0.085	0.085	0.085	0.085	0.085	0.084	0.085	0.085	0.085	0.085	0.084	0.084	0.084	0.085	0.084	0.085	0.085	0.085	0.085	0.085	0.084	0.085	0.085	0.084	0.085	0.084	0.085	0.084	0.085	0.085	0.085	0.085
0.092	0.092	0.092	0.092	0.092	0.092	0.092	0.092	0.092	0.093	0.093	0.092	0.092	0.092	0.092	0.092	0.092	0.093	0.093	0.092	0.092	0.092	0.093	0.092	0.092	0.093	0.092	0.093	0.092	0.091	0.092	0.092	0.092	0.092	0.092	0.092	0.093	0.093	0.092	0.093	0.092	0.093	0.093	0.092	0.093	0.093	0.092	0.093	0.092	0.093
0.085	0.085	0.085	0.085	0.085	0.085	0.085	0.085	0.085	0.086	0.085	0.085	0.085	0.084	0.085	0.085	0.085	0.086	0.085	0.085	0.085	0.085	0.085	0.085	0.085	0.085	0.085	0.085	0.085	0.084	0.085	0.085	0.085	0.085	0.085	0.085	0.086	0.085	0.085	0.085	0.085	0.085	0.085	0.084	0.085	0.085	0.085	0.085	0.085	0.085
0.099	0.100	0.101	0.100	0.099	0.100	0.100	0.100	0.100	0.101	0.100	0.100	0.100	0.100	0.100	0.100	0.100	0.100	0.100	0.100	0.100	0.100	0.100	0.100	0.100	0.100	0.100	0.101	0.099	0.100	0.100	0.100	0.101	0.100	0.100	0.100	0.101	0.100	0.100	0.100	0.100	0.101	0.100	0.100	0.100	0.101	0.100	0.101	0.099	0.100
0.078	0.078	0.079	0.078	0.078	0.079	0.079	0.078	0.078	0.079	0.079	0.079	0.078	0.078	0.079	0.078	0.079	0.079	0.079	0.078	0.079	0.079	0.078	0.079	0.078	0.079	0.079	0.079	0.078	0.078	0.079	0.078	0.079	0.078	0.079	0.078	0.079	0.079	0.079	0.079	0.079	0.078	0.079	0.078	0.079	0.079	0.079	0.079	0.078	0.079
0.061	0.061	0.061	0.061	0.061	0.061	0.062	0.061	0.061	0.062	0.061	0.061	0.061	0.060	0.060	0.060	0.061	0.061	0.061	0.060	0.061	0.060	0.061	0.061	0.061	0.061	0.061	0.061	0.061	0.060	0.061	0.061	0.061	0.061	0.061	0.061	0.061	0.062	0.061	0.061	0.061	0.061	0.061	0.061	0.061	0.062	0.061	0.061	0.061	0.062
0.061	0.062	0.062	0.062	0.061	0.062	0.062	0.062	0.062	0.062	0.062	0.062	0.061	0.061	0.062	0.061	0.061	0.062	0.062	0.061	0.061	0.062	0.062	0.062	0.061	0.062	0.062	0.062	0.061	0.061	0.061	0.062	0.061	0.062	0.062	0.061	0.062	0.062	0.062	0.062	0.062	0.062	0.062	0.061	0.062	0.062	0.061	0.062	0.061	0.062
0.057	0.057	0.057	0.057	0.056	0.057	0.057	0.057	0.057	0.057	0.057	0.057	0.056	0.056	0.057	0.056	0.056	0.057	0.057	0.057	0.056	0.056	0.057	0.057	0.057	0.056	0.057	0.057	0.056	0.056	0.056	0.057	0.057	0.057	0.057	0.056	0.057	0.057	0.057	0.057	0.057	0.057	0.057	0.056	0.057	0.058	0.056	0.057	0.057	0.057
0.057	0.057	0.057	0.057	0.057	0.058	0.057	0.057	0.057	0.058	0.057	0.058	0.057	0.057	0.057	0.057	0.057	0.057	0.057	0.057	0.057	0.057	0.057	0.058	0.057	0.058	0.057	0.058	0.057	0.057	0.057	0.057	0.057	0.057	0.058	0.057	0.058	0.057	0.057	0.058	0.057	0.057	0.058	0.057	0.058	0.058	0.057	0.057	0.057	0.057
0.072	0.072	0.072	0.071	0.071	0.072	0.073	0.071	0.072	0.073	0.072	0.072	0.073	0.073	0.073	0.073	0.074	0.074	0.074	0.073	0.074	0.075	0.073	0.072	0.072	0.072	0.072	0.072	0.072	0.072	0.072	0.072	0.072	0.072	0.073	0.073	0.073	0.073	0.073	0.072	0.072	0.073	0.072	0.072	0.073	0.072	0.073	0.074	0.072	0.073
0.073	0.073	0.073	0.073	0.072	0.073	0.074	0.073	0.073	0.073	0.073	0.073	0.073	0.073	0.073	0.073	0.073	0.074	0.074	0.073	0.074	0.074	0.073	0.073	0.073	0.073	0.073	0.073	0.072	0.073	0.073	0.073	0.073	0.073	0.073	0.073	0.073	0.073	0.073	0.073	0.073	0.073	0.073	0.073	0.073	0.072	0.073	0.074	0.073	0.073
0.064	0.064	0.065	0.064	0.064	0.064	0.065	0.065	0.064	0.065	0.064	0.064	0.065	0.065	0.065	0.064	0.065	0.065	0.064	0.065	0.065	0.066	0.065	0.065	0.064	0.064	0.064	0.065	0.063	0.063	0.064	0.064	0.064	0.064	0.064	0.064	0.065	0.064	0.064	0.064	0.064	0.064	0.065	0.064	0.064	0.064	0.065	0.065	0.064	0.064
0.084	0.084	0.085	0.084	0.084	0.084	0.085	0.084	0.084	0.085	0.084	0.084	0.084	0.084	0.085	0.084	0.085	0.085	0.084	0.085	0.085	0.086	0.085	0.084	0.085	0.084	0.084	0.085	0.084	0.084	0.084	0.084	0.084	0.085	0.085	0.084	0.085	0.084	0.084	0.084	0.084	0.084	0.085	0.084	0.084	0.084	0.085	0.085	0.084	0.085
0.066	0.066	0.067	0.066	0.065	0.066	0.067	0.067	0.066	0.067	0.066	0.066	0.067	0.067	0.067	0.067	0.067	0.068	0.067	0.067	0.066	0.068	0.068	0.067	0.066	0.067	0.067	0.067	0.066	0.066	0.066	0.067	0.067	0.066	0.067	0.067	0.067	0.067	0.067	0.067	0.067	0.067	0.067	0.067	0.067	0.066	0.067	0.067	0.066	0.067
0.093	0.093	0.094	0.093	0.093	0.093	0.094	0.094	0.093	0.094	0.094	0.094	0.094	0.094	0.094	0.094	0.095	0.095	0.095	0.094	0.094	0.096	0.095	0.094	0.094	0.094	0.094	0.094	0.094	0.093	0.094	0.094	0.094	0.094	0.094	0.094	0.094	0.094	0.094	0.094	0.094	0.094	0.094	0.093	0.094	0.094	0.094	0.094	0.094	0.094
0.080	0.081	0.081	0.080	0.080	0.081	0.081	0.081	0.080	0.081	0.081	0.081	0.081	0.081	0.081	0.081	0.081	0.082	0.081	0.081	0.081	0.082	0.082	0.081	0.080	0.081	0.081	0.081	0.080	0.080	0.080	0.081	0.081	0.080	0.081	0.081	0.081	0.081	0.081	0.081	0.081	0.081	0.080	0.081	0.080	0.081	0.081	0.081	0.080	0.081
0.127	0.127	0.127	0.127	0.127	0.127	0.128	0.127	0.127	0.128	0.127	0.127	0.127	0.127	0.128	0.127	0.128	0.128	0.128	0.128	0.127	0.129	0.128	0.128	0.127	0.128	0.127	0.128	0.127	0.127	0.128	0.127	0.128	0.127	0.128	0.127	0.128	0.128	0.128	0.128	0.128	0.127	0.127	0.127	0.128	0.127	0.128	0.128	0.127	0.128
0.091	0.090	0.091	0.091	0.090	0.091	0.092	0.091	0.091	0.092	0.091	0.091	0.091	0.091	0.091	0.091	0.092	0.092	0.091	0.091	0.091	0.092	0.092	0.091	0.091	0.092	0.091	0.092	0.091	0.090	0.091	0.091	0.091	0.091	0.092	0.091	0.091	0.091	0.091	0.091	0.091	0.091	0.091	0.091	0.091	0.091	0.091	0.092	0.091	0.092
0.084	0.085	0.086	0.085	0.084	0.085	0.086	0.085	0.085	0.086	0.085	0.085	0.085	0.085	0.086	0.085	0.085	0.086	0.086	0.085	0.085	0.087	0.085	0.085	0.085	0.086	0.085	0.086	0.085	0.085	0.085	0.085	0.085	0.085	0.086	0.085	0.086	0.086	0.085	0.085	0.085	0.086	0.085	0.085	0.085	0.085	0.085	0.085	0.085	0.085
0.077	0.077	0.078	0.077	0.077	0.078	0.078	0.078	0.077	0.078	0.078	0.078	0.077	0.078	0.078	0.078	0.077	0.078	0.078	0.078	0.077	0.078	0.078	0.077	0.078	0.077	0.077	0.078	0.077	0.077	0.077	0.078	0.078	0.077	0.078	0.077	0.078	0.077	0.077	0.078	0.078	0.078	0.078	0.077	0.078	0.078	0.077	0.078	0.077	0.078
0.085	0.085	0.085	0.085	0.085	0.085	0.085	0.085	0.085	0.086	0.086	0.086	0.085	0.085	0.085	0.085	0.085	0.086	0.085	0.085	0.085	0.085	0.085	0.086	0.085	0.086	0.085	0.086	0.085	0.084	0.085	0.085	0.085	0.085	0.085	0.085	0.086	0.085	0.085	0.086	0.085	0.085	0.086	0.085	0.085	0.085	0.086	0.085	0.085	0.085
[truncated: 40 more columns]

## Sheet: MP58 NAT eppendorf GTT 03
COL
90
8	12
12:16:18	12:16:24	12:16:31	12:16:37	12:16:43	12:16:49	12:16:56	12:17:02	12:17:08	12:17:14	12:17:21	12:17:27	12:17:33	12:17:39	12:17:46	12:17:52	12:17:58	12:18:04	12:18:11	12:18:17	12:18:23	12:18:29	12:18:36	12:18:42	12:18:48	12:18:54	12:19:01	12:19:07	12:19:13	12:19:20	12:19:26	12:19:32	12:19:38	12:19:45	12:19:51	12:19:57	12:20:03	12:20:10	12:20:16	12:20:22	12:20:29	12:20:35	12:20:41	12:20:47	12:20:54	12:21:00	12:21:06	12:21:13	12:21:19	12:21:25
2370	2399	2388	2392	2388	2393	2391	2397	2401	2390	2396	2406	2393	2403	2396	2418	2400	2396	2420	2404	2394	2411	2411	2416	2424	2392	2404	2399	2422	2432	2421	2414	2406	2404	2423	2422	2417	2426	2420	2434	2421	2424	2434	2417	2438	2426	2423	2432	2442	2422
0.070	0.070	0.069	0.070	0.069	0.070	0.069	0.069	0.069	0.070	0.069	0.068	0.070	0.069	0.069	0.071	0.070	0.073	0.070	0.070	0.070	0.070	0.075	0.071	0.070	0.070	0.069	0.070	0.071	0.070	0.070	0.070	0.069	0.070	0.070	0.070	0.072	0.071	0.070	0.070	0.069	0.070	0.069	0.070	0.070	0.070	0.070	0.070	0.069	0.071
2303	2289	2310	2297	2307	2300	2298	2284	2307	2314	2324	2292	2306	2308	2312	2298	2320	2313	2307	2310	2314	2312	2319	2323	2321	2310	2311	2313	2331	2322	2325	2304	2324	2310	2318	2320	2330	2322	2314	2332	2333	2330	2318	2331	2315	2340	2331	2320	2341	2331
0.081	0.081	0.081	0.082	0.081	0.082	0.081	0.081	0.081	0.081	0.081	0.081	0.080	0.081	0.081	0.083	0.082	0.084	0.081	0.081	0.081	0.081	0.086	0.082	0.081	0.082	0.081	0.081	0.082	0.081	0.081	0.081	0.081	0.081	0.081	0.081	0.083	0.082	0.081	0.082	0.080	0.082	0.081	0.081	0.081	0.081	0.081	0.082	0.081	0.082
2419	2385	2360	2349	2322	2320	2304	2287	2279	2271	2262	2252	2249	2247	2240	2237	2236	2238	2225	2242	2235	2233	2242	2252	2249	2237	2245	2243	2269	2260	2273	2261	2282	2285	2285	2277	2292	2297	2297	2307	2306	2300	2322	2315	2321	2315	2332	2322	2329	2342
0.118	0.117	0.117	0.118	0.117	0.118	0.117	0.117	0.117	0.117	0.117	0.117	0.117	0.117	0.117	0.119	0.118	0.121	0.117	0.118	0.118	0.118	0.122	0.118	0.118	0.118	0.117	0.117	0.119	0.118	0.118	0.118	0.117	0.118	0.117	0.117	0.119	0.119	0.118	0.118	0.117	0.118	0.117	0.118	0.117	0.118	0.118	0.118	0.117	0.118
0.094	0.095	0.094	0.095	0.094	0.095	0.094	0.094	0.094	0.094	0.094	0.093	0.094	0.094	0.094	0.095	0.095	0.097	0.094	0.094	0.094	0.095	0.099	0.095	0.094	0.095	0.094	0.094	0.095	0.095	0.094	0.094	0.094	0.094	0.094	0.094	0.095	0.095	0.094	0.094	0.094	0.095	0.094	0.095	0.094	0.094	0.094	0.095	0.094	0.094
0.088	0.087	0.087	0.088	0.087	0.088	0.087	0.087	0.087	0.088	0.087	0.087	0.087	0.087	0.087	0.089	0.088	0.091	0.087	0.088	0.088	0.088	0.092	0.088	0.087	0.088	0.087	0.088	0.089	0.087	0.088	0.087	0.087	0.087	0.087	0.087	0.089	0.089	0.088	0.087	0.087	0.088	0.087	0.088	0.087	0.087	0.088	0.088	0.088	0.088
0.058	0.058	0.057	0.058	0.057	0.058	0.057	0.058	0.057	0.058	0.057	0.057	0.057	0.057	0.057	0.059	0.059	0.060	0.057	0.057	0.058	0.058	0.061	0.058	0.058	0.058	0.057	0.057	0.058	0.057	0.057	0.057	0.057	0.057	0.057	0.057	0.059	0.058	0.058	0.058	0.056	0.058	0.057	0.058	0.057	0.057	0.058	0.058	0.057	0.058
0.065	0.064	0.064	0.065	0.064	0.065	0.064	0.064	0.064	0.064	0.064	0.064	0.064	0.063	0.064	0.065	0.065	0.067	0.064	0.064	0.064	0.065	0.066	0.064	0.064	0.065	0.064	0.064	0.064	0.064	0.064	0.064	0.064	0.064	0.064	0.064	0.065	0.065	0.064	0.064	0.064	0.065	0.064	0.065	0.064	0.064	0.064	0.065	0.064	0.064
0.064	0.064	0.063	0.064	0.064	0.064	0.063	0.064	0.063	0.064	0.064	0.063	0.063	0.063	0.063	0.065	0.064	0.065	0.063	0.063	0.064	0.064	0.064	0.064	0.063	0.063	0.063	0.063	0.064	0.063	0.063	0.064	0.063	0.063	0.063	0.063	0.064	0.065	0.063	0.063	0.063	0.064	0.063	0.064	0.063	0.063	0.063	0.064	0.063	0.063
0.082	0.081	0.081	0.082	0.081	0.082	0.081	0.081	0.081	0.082	0.081	0.081	0.081	0.081	0.080	0.082	0.081	0.081	0.081	0.081	0.082	0.082	0.081	0.082	0.081	0.081	0.081	0.081	0.081	0.081	0.081	0.081	0.081	0.081	0.081	0.080	0.081	0.082	0.082	0.081	0.080	0.081	0.081	0.081	0.081	0.081	0.081	0.082	0.081	0.081
0.073	0.073	0.073	0.074	0.073	0.074	0.073	0.073	0.072	0.073	0.073	0.072	0.073	0.072	0.072	0.074	0.074	0.077	0.073	0.073	0.073	0.074	0.079	0.075	0.073	0.073	0.073	0.073	0.075	0.073	0.073	0.073	0.073	0.073	0.073	0.073	0.075	0.075	0.073	0.074	0.073	0.074	0.073	0.074	0.073	0.073	0.073	0.074	0.073	0.073
0.074	0.074	0.074	0.074	0.074	0.075	0.073	0.074	0.074	0.074	0.074	0.073	0.074	0.074	0.073	0.075	0.075	0.078	0.074	0.074	0.075	0.075	0.080	0.075	0.074	0.075	0.074	0.074	0.076	0.074	0.074	0.074	0.074	0.074	0.074	0.074	0.076	0.075	0.075	0.074	0.074	0.075	0.074	0.075	0.074	0.074	0.074	0.075	0.073	0.075
0.078	0.078	0.077	0.078	0.077	0.079	0.077	0.077	0.077	0.077	0.077	0.078	0.078	0.077	0.076	0.079	0.079	0.082	0.077	0.077	0.077	0.079	0.083	0.079	0.078	0.078	0.077	0.078	0.079	0.078	0.077	0.078	0.077	0.078	0.077	0.078	0.080	0.079	0.078	0.078	0.077	0.078	0.077	0.078	0.077	0.078	0.078	0.078	0.077	0.078
0.079	0.079	0.079	0.079	0.078	0.079	0.078	0.078	0.078	0.079	0.078	0.078	0.078	0.078	0.078	0.081	0.080	0.083	0.078	0.079	0.079	0.079	0.085	0.080	0.079	0.079	0.078	0.079	0.080	0.079	0.079	0.079	0.078	0.079	0.079	0.078	0.081	0.080	0.079	0.079	0.078	0.079	0.078	0.079	0.079	0.079	0.078	0.080	0.078	0.079
0.083	0.082	0.082	0.083	0.082	0.083	0.082	0.082	0.082	0.082	0.082	0.082	0.082	0.082	0.082	0.084	0.084	0.087	0.082	0.083	0.083	0.083	0.088	0.084	0.082	0.083	0.082	0.083	0.084	0.083	0.082	0.083	0.083	0.082	0.082	0.083	0.084	0.084	0.083	0.083	0.083	0.083	0.082	0.083	0.083	0.083	0.083	0.083	0.082	0.083
0.093	0.093	0.093	0.093	0.093	0.094	0.092	0.093	0.092	0.093	0.092	0.093	0.093	0.093	0.092	0.094	0.094	0.098	0.093	0.093	0.093	0.094	0.099	0.094	0.093	0.094	0.093	0.093	0.095	0.093	0.093	0.093	0.093	0.093	0.093	0.093	0.094	0.095	0.093	0.094	0.093	0.094	0.093	0.093	0.093	0.093	0.093	0.094	0.093	0.093
0.083	0.083	0.083	0.083	0.083	0.084	0.082	0.083	0.082	0.083	0.083	0.082	0.082	0.082	0.082	0.084	0.084	0.087	0.082	0.083	0.083	0.083	0.088	0.084	0.082	0.083	0.083	0.082	0.084	0.083	0.082	0.082	0.083	0.082	0.083	0.082	0.084	0.084	0.082	0.082	0.082	0.083	0.082	0.083	0.082	0.082	0.082	0.083	0.082	0.083
0.080	0.079	0.079	0.079	0.079	0.080	0.079	0.079	0.079	0.080	0.079	0.079	0.079	0.079	0.078	0.080	0.080	0.084	0.079	0.079	0.079	0.080	0.084	0.080	0.079	0.080	0.079	0.079	0.080	0.079	0.079	0.079	0.079	0.079	0.079	0.079	0.080	0.080	0.079	0.079	0.079	0.080	0.078	0.079	0.079	0.079	0.079	0.080	0.079	0.079
0.091	0.092	0.091	0.092	0.091	0.093	0.091	0.091	0.091	0.091	0.091	0.091	0.090	0.090	0.091	0.092	0.093	0.095	0.091	0.090	0.091	0.091	0.095	0.092	0.091	0.091	0.090	0.091	0.092	0.091	0.090	0.091	0.091	0.091	0.090	0.091	0.092	0.092	0.091	0.091	0.090	0.091	0.090	0.091	0.091	0.090	0.091	0.091	0.090	0.091
0.077	0.077	0.077	0.078	0.077	0.078	0.076	0.077	0.077	0.077	0.077	0.077	0.076	0.076	0.076	0.078	0.078	0.081	0.077	0.077	0.077	0.077	0.080	0.077	0.076	0.077	0.076	0.076	0.077	0.076	0.076	0.077	0.077	0.077	0.076	0.076	0.078	0.078	0.076	0.077	0.076	0.077	0.076	0.077	0.076	0.077	0.076	0.077	0.076	0.077
0.077	0.076	0.076	0.077	0.076	0.077	0.076	0.076	0.076	0.076	0.076	0.076	0.076	0.075	0.076	0.077	0.078	0.078	0.076	0.076	0.076	0.076	0.077	0.076	0.076	0.076	0.075	0.076	0.076	0.076	0.075	0.076	0.075	0.076	0.076	0.075	0.076	0.077	0.076	0.075	0.076	0.077	0.076	0.076	0.076	0.075	0.076	0.077	0.075	0.076
0.076	0.076	0.076	0.076	0.076	0.076	0.076	0.076	0.076	0.076	0.076	0.075	0.075	0.075	0.075	0.077	0.076	0.076	0.075	0.075	0.076	0.076	0.076	0.077	0.075	0.076	0.075	0.075	0.076	0.075	0.075	0.075	0.075	0.075	0.075	0.075	0.075	0.077	0.076	0.075	0.075	0.076	0.075	0.076	0.075	0.075	0.075	0.076	0.075	0.076
0.055	0.055	0.054	0.055	0.055	0.056	0.055	0.054	0.055	0.055	0.055	0.054	0.055	0.054	0.054	0.056	0.055	0.056	0.055	0.055	0.055	0.056	0.058	0.056	0.055	0.055	0.055	0.055	0.055	0.055	0.054	0.055	0.055	0.055	0.055	0.055	0.056	0.056	0.055	0.055	0.054	0.055	0.054	0.055	0.055	0.055	0.055	0.055	0.055	0.055
0.081	0.080	0.079	0.080	0.080	0.080	0.080	0.080	0.080	0.081	0.080	0.079	0.080	0.080	0.080	0.081	0.080	0.082	0.080	0.080	0.081	0.081	0.083	0.081	0.080	0.081	0.081	0.081	0.081	0.081	0.080	0.081	0.081	0.081	0.081	0.081	0.082	0.082	0.082	0.081	0.081	0.082	0.081	0.081	0.081	0.081	0.082	0.082	0.081	0.082
0.062	0.061	0.061	0.062	0.062	0.062	0.061	0.061	0.062	0.061	0.061	0.062	0.061	0.061	0.061	0.062	0.062	0.063	0.061	0.061	0.062	0.062	0.064	0.062	0.062	0.062	0.062	0.062	0.062	0.062	0.061	0.062	0.061	0.062	0.061	0.062	0.063	0.063	0.062	0.062	0.061	0.062	0.062	0.062	0.062	0.062	0.062	0.063	0.062	0.062
0.082	0.082	0.082	0.083	0.082	0.083	0.082	0.082	0.082	0.082	0.082	0.082	0.082	0.082	0.082	0.084	0.083	0.084	0.082	0.082	0.083	0.083	0.086	0.084	0.083	0.083	0.082	0.083	0.083	0.083	0.083	0.083	0.082	0.082	0.083	0.082	0.084	0.084	0.083	0.083	0.082	0.083	0.083	0.083	0.083	0.083	0.083	0.084	0.083	0.083
0.092	0.092	0.092	0.093	0.092	0.092	0.092	0.092	0.092	0.092	0.092	0.092	0.091	0.091	0.092	0.093	0.092	0.093	0.091	0.091	0.092	0.092	0.094	0.092	0.091	0.092	0.091	0.092	0.092	0.092	0.091	0.092	0.092	0.091	0.092	0.092	0.093	0.093	0.092	0.092	0.092	0.092	0.092	0.092	0.092	0.092	0.093	0.093	0.092	0.093
0.076	0.075	0.075	0.076	0.075	0.076	0.075	0.075	0.075	0.075	0.075	0.075	0.074	0.075	0.075	0.076	0.075	0.076	0.075	0.075	0.075	0.075	0.078	0.075	0.075	0.075	0.075	0.075	0.075	0.075	0.075	0.075	0.074	0.075	0.075	0.075	0.076	0.076	0.075	0.075	0.074	0.075	0.075	0.075	0.075	0.075	0.075	0.075	0.074	0.075
0.071	0.071	0.070	0.071	0.071	0.071	0.071	0.071	0.070	0.071	0.070	0.070	0.070	0.070	0.070	0.072	0.071	0.072	0.071	0.071	0.071	0.071	0.074	0.071	0.071	0.071	0.071	0.071	0.071	0.071	0.070	0.071	0.071	0.071	0.071	0.070	0.072	0.072	0.071	0.071	0.071	0.071	0.071	0.071	0.071	0.071	0.071	0.071	0.071	0.071
0.103	0.103	0.102	0.102	0.102	0.104	0.103	0.103	0.103	0.103	0.102	0.103	0.102	0.101	0.102	0.103	0.103	0.104	0.102	0.102	0.102	0.103	0.104	0.102	0.102	0.103	0.102	0.102	0.103	0.101	0.102	0.102	0.102	0.102	0.102	0.102	0.103	0.103	0.102	0.102	0.102	0.103	0.102	0.102	0.102	0.102	0.102	0.102	0.102	0.102
0.101	0.101	0.100	0.101	0.101	0.102	0.100	0.101	0.101	0.101	0.101	0.101	0.100	0.101	0.101	0.102	0.101	0.103	0.101	0.101	0.101	0.101	0.103	0.102	0.101	0.101	0.101	0.101	0.101	0.101	0.100	0.101	0.101	0.101	0.101	0.101	0.102	0.101	0.101	0.101	0.100	0.101	0.101	0.101	0.101	0.100	0.101	0.101	0.100	0.101
0.077	0.077	0.076	0.077	0.077	0.078	0.077	0.077	0.077	0.077	0.077	0.077	0.076	0.076	0.077	0.078	0.077	0.078	0.077	0.077	0.077	0.077	0.078	0.077	0.077	0.077	0.077	0.077	0.077	0.076	0.076	0.077	0.077	0.077	0.077	0.076	0.078	0.077	0.077	0.077	0.076	0.077	0.076	0.077	0.077	0.077	0.077	0.077	0.076	0.077
0.079	0.078	0.078	0.079	0.079	0.079	0.079	0.079	0.078	0.079	0.078	0.078	0.078	0.078	0.078	0.079	0.079	0.079	0.078	0.078	0.078	0.078	0.079	0.079	0.078	0.078	0.078	0.078	0.078	0.078	0.077	0.078	0.078	0.078	0.078	0.077	0.078	0.079	0.078	0.077	0.077	0.078	0.077	0.078	0.078	0.077	0.078	0.078	0.077	0.077
0.067	0.067	0.066	0.067	0.067	0.067	0.067	0.067	0.067	0.067	0.067	0.067	0.066	0.066	0.066	0.068	0.067	0.067	0.066	0.067	0.067	0.067	0.067	0.068	0.066	0.067	0.067	0.066	0.067	0.067	0.066	0.067	0.066	0.066	0.066	0.066	0.066	0.067	0.067	0.066	0.066	0.067	0.066	0.066	0.066	0.066	0.066	0.067	0.066	0.067
0.068	0.068	0.067	0.067	0.066	0.068	0.066	0.066	0.066	0.067	0.067	0.066	0.066	0.066	0.066	0.068	0.068	0.071	0.066	0.066	0.067	0.067	0.074	0.068	0.066	0.067	0.066	0.067	0.068	0.066	0.066	0.067	0.066	0.066	0.066	0.066	0.069	0.068	0.067	0.067	0.066	0.067	0.066	0.067	0.067	0.066	0.066	0.068	0.066	0.067
0.087	0.087	0.086	0.086	0.086	0.087	0.085	0.086	0.086	0.086	0.086	0.085	0.086	0.085	0.085	0.087	0.088	0.091	0.085	0.085	0.086	0.086	0.094	0.087	0.086	0.087	0.085	0.086	0.088	0.086	0.086	0.086	0.085	0.086	0.086	0.086	0.088	0.088	0.086	0.086	0.085	0.087	0.085	0.086	0.086	0.085	0.086	0.087	0.085	0.086
0.086	0.086	0.085	0.086	0.086	0.087	0.085	0.085	0.085	0.085	0.085	0.085	0.085	0.085	0.084	0.087	0.087	0.091	0.085	0.085	0.086	0.086	0.093	0.087	0.086	0.086	0.085	0.086	0.087	0.086	0.085	0.086	0.085	0.085	0.085	0.085	0.088	0.087	0.086	0.085	0.085	0.086	0.085	0.086	0.086	0.085	0.086	0.087	0.085	0.086
0.080	0.080	0.079	0.081	0.080	0.081	0.079	0.080	0.079	0.080	0.080	0.079	0.079	0.079	0.079	0.082	0.081	0.085	0.079	0.079	0.080	0.080	0.087	0.081	0.080	0.080	0.079	0.080	0.081	0.080	0.080	0.080	0.079	0.079	0.080	0.079	0.082	0.081	0.080	0.080	0.079	0.080	0.079	0.080	0.080	0.079	0.079	0.081	0.079	0.080
0.074	0.073	0.073	0.074	0.073	0.074	0.073	0.073	0.073	0.073	0.073	0.073	0.073	0.073	0.072	0.075	0.075	0.078	0.073	0.073	0.074	0.074	0.080	0.074	0.073	0.074	0.073	0.074	0.075	0.073	0.073	0.073	0.073	0.073	0.073	0.073	0.075	0.075	0.073	0.073	0.073	0.074	0.073	0.074	0.074	0.073	0.073	0.074	0.073	0.074
0.075	0.075	0.074	0.075	0.074	0.075	0.074	0.074	0.074	0.074	0.074	0.074	0.074	0.074	0.074	0.076	0.076	0.079	0.074	0.074	0.074	0.075	0.081	0.075	0.074	0.075	0.074	0.074	0.076	0.074	0.075	0.074	0.074	0.074	0.074	0.074	0.076	0.076	0.074	0.074	0.074	0.075	0.074	0.074	0.074	0.074	0.074	0.075	0.074	0.074
0.090	0.090	0.090	0.091	0.090	0.091	0.090	0.090	0.090	0.090	0.090	0.089	0.089	0.089	0.089	0.091	0.092	0.095	0.089	0.090	0.090	0.091	0.097	0.091	0.090	0.090	0.090	0.089	0.091	0.090	0.090	0.089	0.090	0.090	0.090	0.089	0.091	0.091	0.090	0.089	0.089	0.090	0.090	0.090	0.090	0.089	0.089	0.091	0.089	0.090
0.073	0.073	0.073	0.073	0.072	0.074	0.072	0.073	0.072	0.073	0.072	0.072	0.072	0.072	0.072	0.074	0.074	0.078	0.072	0.072	0.073	0.073	0.079	0.073	0.072	0.073	0.072	0.072	0.074	0.072	0.073	0.072	0.072	0.072	0.072	0.072	0.074	0.074	0.072	0.072	0.072	0.073	0.072	0.073	0.072	0.072	0.072	0.074	0.072	0.073
0.082	0.082	0.081	0.082	0.082	0.083	0.081	0.082	0.082	0.082	0.082	0.082	0.081	0.081	0.081	0.083	0.084	0.087	0.081	0.081	0.081	0.082	0.087	0.083	0.082	0.082	0.081	0.082	0.083	0.081	0.081	0.081	0.081	0.081	0.081	0.081	0.083	0.083	0.081	0.081	0.081	0.082	0.081	0.082	0.081	0.081	0.082	0.082	0.081	0.082
0.073	0.072	0.072	0.073	0.072	0.073	0.071	0.072	0.072	0.072	0.072	0.071	0.071	0.071	0.071	0.073	0.073	0.077	0.072	0.072	0.072	0.072	0.075	0.072	0.071	0.072	0.072	0.072	0.072	0.071	0.072	0.072	0.072	0.072	0.071	0.071	0.073	0.073	0.072	0.071	0.071	0.072	0.071	0.072	0.072	0.072	0.071	0.072	0.071	0.072
0.076	0.076	0.075	0.076	0.075	0.076	0.075	0.075	0.075	0.075	0.075	0.075	0.074	0.074	0.074	0.076	0.077	0.077	0.074	0.075	0.075	0.075	0.076	0.075	0.074	0.075	0.074	0.075	0.075	0.075	0.075	0.075	0.074	0.074	0.074	0.074	0.075	0.076	0.075	0.074	0.074	0.075	0.074	0.075	0.075	0.074	0.074	0.076	0.074	0.075
0.073	0.073	0.072	0.073	0.072	0.073	0.072	0.072	0.072	0.073	0.072	0.072	0.071	0.071	0.071	0.073	0.072	0.073	0.072	0.072	0.072	0.073	0.072	0.073	0.072	0.073	0.072	0.072	0.072	0.072	0.072	0.072	0.072	0.071	0.071	0.071	0.072	0.073	0.072	0.072	0.071	0.072	0.072	0.072	0.072	0.072	0.072	0.073	0.071	0.072
0.066	0.066	0.066	0.066	0.066	0.067	0.066	0.066	0.066	0.066	0.066	0.066	0.066	0.066	0.066	0.067	0.067	0.068	0.067	0.067	0.067	0.067	0.069	0.067	0.067	0.067	0.067	0.067	0.067	0.066	0.066	0.067	0.066	0.067	0.067	0.067	0.067	0.067	0.067	0.067	0.066	0.067	0.066	0.067	0.066	0.067	0.067	0.067	0.067	0.067
0.071	0.071	0.071	0.071	0.071	0.071	0.071	0.071	0.071	0.071	0.071	0.070	0.071	0.071	0.071	0.072	0.071	0.072	0.071	0.071	0.072	0.071	0.074	0.071	0.071	0.071	0.071	0.071	0.072	0.071	0.071	0.071	0.071	0.071	0.071	0.071	0.072	0.072	0.071	0.071	0.071	0.071	0.071	0.071	0.071	0.071	0.071	0.071	0.070	0.071
0.078	0.078	0.078	0.078	0.078	0.078	0.078	0.078	0.078	0.078	0.078	0.078	0.079	0.078	0.077	0.079	0.079	0.080	0.078	0.078	0.078	0.079	0.081	0.079	0.079	0.079	0.079	0.078	0.079	0.079	0.078	0.079	0.078	0.079	0.078	0.079	0.079	0.079	0.078	0.079	0.078	0.078	0.078	0.079	0.078	0.079	0.079	0.079	0.078	0.079
0.070	0.070	0.070	0.071	0.070	0.071	0.070	0.070	0.070	0.071	0.070	0.070	0.070	0.070	0.070	0.072	0.071	0.072	0.071	0.070	0.071	0.071	0.073	0.072	0.071	0.071	0.071	0.071	0.071	0.071	0.071	0.071	0.070	0.071	0.071	0.071	0.071	0.071	0.071	0.071	0.070	0.071	0.070	0.071	0.071	0.071	0.070	0.071	0.070	0.071
0.066	0.066	0.066	0.066	0.066	0.066	0.066	0.066	0.066	0.066	0.066	0.066	0.066	0.066	0.066	0.067	0.067	0.067	0.066	0.066	0.066	0.066	0.068	0.067	0.066	0.067	0.066	0.066	0.067	0.066	0.066	0.066	0.066	0.066	0.066	0.066	0.067	0.067	0.066	0.066	0.066	0.066	0.066	0.066	0.066	0.066	0.066	0.066	0.066	0.066
0.066	0.065	0.066	0.066	0.065	0.066	0.065	0.065	0.065	0.066	0.065	0.065	0.066	0.066	0.065	0.066	0.066	0.067	0.066	0.066	0.066	0.066	0.068	0.066	0.066	0.066	0.066	0.065	0.066	0.066	0.066	0.066	0.065	0.066	0.065	0.066	0.066	0.066	0.066	0.066	0.065	0.066	0.065	0.066	0.065	0.066	0.066	0.066	0.065	0.065
0.136	0.136	0.136	0.137	0.137	0.136	0.136	0.136	0.136	0.136	0.136	0.136	0.139	0.140	0.136	0.140	0.137	0.141	0.140	0.140	0.140	0.140	0.143	0.140	0.139	0.140	0.140	0.140	0.140	0.141	0.140	0.140	0.140	0.140	0.141	0.140	0.141	0.141	0.140	0.140	0.141	0.141	0.141	0.141	0.140	0.141	0.141	0.142	0.141	0.141
0.067	0.066	0.067	0.066	0.066	0.067	0.066	0.066	0.067	0.067	0.066	0.066	0.066	0.066	0.066	0.067	0.067	0.068	0.066	0.066	0.066	0.067	0.069	0.067	0.066	0.067	0.066	0.066	0.067	0.066	0.066	0.066	0.066	0.066	0.066	0.067	0.067	0.067	0.066	0.066	0.066	0.067	0.066	0.067	0.066	0.066	0.066	0.067	0.066	0.066
0.064	0.063	0.064	0.064	0.064	0.064	0.064	0.064	0.064	0.064	0.064	0.064	0.063	0.063	0.063	0.064	0.065	0.065	0.064	0.063	0.064	0.064	0.066	0.064	0.064	0.064	0.063	0.064	0.064	0.063	0.063	0.064	0.064	0.064	0.063	0.064	0.064	0.064	0.064	0.064	0.063	0.064	0.063	0.064	0.063	0.063	0.064	0.063	0.063	0.063
0.077	0.076	0.077	0.077	0.077	0.077	0.076	0.076	0.077	0.077	0.076	0.076	0.076	0.076	0.076	0.077	0.077	0.077	0.076	0.076	0.076	0.077	0.077	0.076	0.076	0.077	0.076	0.076	0.076	0.076	0.076	0.076	0.076	0.076	0.076	0.076	0.077	0.076	0.076	0.076	0.076	0.076	0.076	0.077	0.076	0.076	0.076	0.076	0.076	0.076
0.061	0.060	0.061	0.061	0.061	0.061	0.061	0.061	0.061	0.061	0.061	0.061	0.060	0.060	0.061	0.061	0.062	0.061	0.060	0.060	0.061	0.060	0.061	0.061	0.060	0.061	0.060	0.060	0.060	0.060	0.060	0.060	0.060	0.061	0.060	0.060	0.060	0.061	0.060	0.060	0.060	0.060	0.060	0.060	0.060	0.060	0.060	0.061	0.060	0.060
0.063	0.063	0.063	0.064	0.063	0.063	0.063	0.063	0.063	0.064	0.063	0.063	0.063	0.063	0.063	0.063	0.063	0.063	0.063	0.063	0.063	0.063	0.064	0.064	0.063	0.063	0.063	0.063	0.063	0.063	0.063	0.063	0.063	0.063	0.063	0.063	0.063	0.063	0.063	0.063	0.063	0.063	0.063	0.063	0.063	0.063	0.063	0.063	0.063	0.063
0.081	0.080	0.080	0.081	0.081	0.081	0.081	0.080	0.080	0.081	0.080	0.080	0.080	0.080	0.080	0.081	0.080	0.080	0.080	0.081	0.081	0.081	0.081	0.081	0.080	0.081	0.081	0.081	0.081	0.080	0.080	0.081	0.080	0.081	0.080	0.081	0.081	0.081	0.081	0.081	0.080	0.081	0.080	0.081	0.080	0.080	0.081	0.081	0.080	0.080
0.087	0.086	0.086	0.086	0.086	0.086	0.086	0.087	0.087	0.087	0.086	0.086	0.087	0.087	0.086	0.087	0.086	0.087	0.087	0.087	0.087	0.087	0.088	0.087	0.087	0.087	0.087	0.087	0.087	0.087	0.086	0.087	0.087	0.087	0.087	0.087	0.087	0.087	0.087	0.087	0.086	0.087	0.086	0.087	0.087	0.087	0.087	0.087	0.086	0.087
0.079	0.078	0.078	0.079	0.079	0.079	0.078	0.079	0.079	0.078	0.079	0.079	0.079	0.078	0.078	0.079	0.079	0.079	0.078	0.078	0.079	0.079	0.079	0.079	0.079	0.079	0.079	0.079	0.079	0.079	0.078	0.079	0.079	0.079	0.079	0.079	0.079	0.079	0.079	0.079	0.078	0.079	0.078	0.079	0.079	0.079	0.079	0.079	0.079	0.079
0.076	0.075	0.075	0.076	0.076	0.076	0.075	0.075	0.075	0.076	0.075	0.075	0.075	0.076	0.075	0.077	0.075	0.076	0.076	0.076	0.076	0.076	0.077	0.076	0.076	0.076	0.076	0.076	0.076	0.076	0.076	0.076	0.076	0.076	0.076	0.076	0.076	0.076	0.076	0.076	0.075	0.076	0.076	0.076	0.076	0.076	0.075	0.076	0.075	0.076
0.094	0.093	0.093	0.094	0.093	0.093	0.093	0.093	0.093	0.093	0.093	0.093	0.093	0.093	0.093	0.093	0.093	0.093	0.092	0.093	0.093	0.093	0.093	0.093	0.092	0.093	0.093	0.093	0.093	0.093	0.092	0.093	0.093	0.092	0.092	0.093	0.093	0.093	0.093	0.093	0.092	0.093	0.092	0.093	0.093	0.093	0.093	0.093	0.092	0.093
0.089	0.089	0.089	0.089	0.089	0.089	0.089	0.089	0.089	0.089	0.089	0.089	0.088	0.088	0.089	0.089	0.089	0.089	0.088	0.088	0.088	0.089	0.089	0.089	0.088	0.089	0.088	0.088	0.088	0.088	0.088	0.088	0.088	0.088	0.089	0.088	0.089	0.089	0.089	0.089	0.088	0.088	0.088	0.089	0.088	0.088	0.088	0.089	0.088	0.088
0.099	0.099	0.099	0.100	0.100	0.100	0.099	0.100	0.099	0.100	0.099	0.099	0.099	0.099	0.099	0.100	0.099	0.100	0.099	0.100	0.100	0.100	0.100	0.100	0.099	0.100	0.100	0.099	0.099	0.100	0.099	0.100	0.100	0.100	0.100	0.100	0.101	0.100	0.100	0.100	0.099	0.100	0.100	0.100	0.099	0.099	0.100	0.100	0.099	0.099
0.108	0.108	0.108	0.108	0.108	0.108	0.108	0.108	0.108	0.109	0.108	0.108	0.108	0.108	0.107	0.109	0.108	0.108	0.108	0.108	0.108	0.109	0.109	0.108	0.108	0.109	0.108	0.108	0.108	0.108	0.108	0.108	0.108	0.108	0.108	0.108	0.109	0.109	0.108	0.108	0.107	0.108	0.108	0.108	0.108	0.108	0.108	0.108	0.108	0.108
0.066	0.066	0.065	0.066	0.066	0.066	0.066	0.066	0.066	0.066	0.066	0.066	0.065	0.065	0.066	0.066	0.066	0.066	0.066	0.066	0.066	0.066	0.066	0.066	0.066	0.066	0.066	0.066	0.066	0.065	0.065	0.066	0.066	0.066	0.065	0.066	0.066	0.066	0.066	0.066	0.065	0.066	0.065	0.066	0.065	0.065	0.066	0.066	0.065	0.066
0.060	0.059	0.059	0.060	0.060	0.060	0.060	0.060	0.060	0.060	0.060	0.060	0.059	0.059	0.060	0.060	0.059	0.060	0.059	0.060	0.060	0.060	0.060	0.059	0.059	0.060	0.059	0.059	0.059	0.059	0.059	0.060	0.060	0.060	0.059	0.059	0.060	0.060	0.060	0.060	0.059	0.060	0.059	0.060	0.059	0.060	0.059	0.059	0.059	0.059
0.098	0.097	0.096	0.097	0.097	0.097	0.097	0.097	0.097	0.097	0.097	0.097	0.096	0.096	0.097	0.097	0.097	0.096	0.096	0.096	0.097	0.096	0.096	0.097	0.096	0.096	0.096	0.096	0.096	0.097	0.096	0.096	0.096	0.096	0.096	0.096	0.096	0.097	0.096	0.096	0.095	0.096	0.096	0.096	0.096	0.096	0.096	0.096	0.096	0.096
0.069	0.068	0.068	0.069	0.069	0.069	0.069	0.069	0.069	0.069	0.068	0.068	0.068	0.068	0.068	0.069	0.069	0.068	0.068	0.069	0.069	0.069	0.069	0.069	0.068	0.069	0.069	0.068	0.068	0.069	0.068	0.068	0.068	0.069	0.068	0.068	0.069	0.069	0.069	0.068	0.068	0.068	0.069	0.068	0.068	0.068	0.069	0.069	0.068	0.068
0.066	0.065	0.065	0.066	0.066	0.066	0.065	0.065	0.065	0.066	0.065	0.065	0.065	0.065	0.065	0.066	0.065	0.066	0.066	0.066	0.066	0.066	0.066	0.066	0.065	0.066	0.066	0.066	0.066	0.065	0.065	0.066	0.065	0.066	0.065	0.066	0.066	0.066	0.066	0.066	0.065	0.065	0.065	0.066	0.065	0.065	0.066	0.066	0.065	0.065
0.089	0.088	0.088	0.089	0.088	0.088	0.088	0.088	0.088	0.089	0.088	0.088	0.088	0.088	0.088	0.089	0.088	0.089	0.089	0.088	0.089	0.089	0.090	0.089	0.088	0.089	0.088	0.089	0.089	0.089	0.088	0.089	0.088	0.089	0.089	0.089	0.089	0.089	0.089	0.089	0.088	0.089	0.088	0.089	0.089	0.088	0.089	0.089	0.088	0.089
0.080	0.080	0.079	0.081	0.080	0.080	0.080	0.080	0.080	0.080	0.080	0.080	0.080	0.079	0.079	0.080	0.080	0.080	0.080	0.079	0.080	0.080	0.081	0.080	0.080	0.080	0.080	0.080	0.080	0.080	0.079	0.080	0.080	0.080	0.080	0.080	0.080	0.080	0.080	0.080	0.079	0.080	0.080	0.080	0.080	0.080	0.080	0.080	0.080	0.080
0.084	0.084	0.084	0.085	0.085	0.085	0.084	0.084	0.084	0.085	0.084	0.084	0.084	0.085	0.084	0.086	0.084	0.085	0.085	0.085	0.085	0.085	0.086	0.086	0.085	0.085	0.085	0.085	0.085	0.085	0.085	0.085	0.085	0.085	0.085	0.085	0.085	0.086	0.085	0.085	0.084	0.085	0.085	0.085	0.085	0.085	0.085	0.085	0.085	0.085
0.092	0.092	0.092	0.093	0.092	0.092	0.092	0.092	0.092	0.092	0.092	0.092	0.091	0.092	0.092	0.092	0.092	0.092	0.092	0.091	0.092	0.092	0.092	0.092	0.091	0.092	0.092	0.092	0.092	0.092	0.091	0.092	0.092	0.091	0.092	0.092	0.092	0.092	0.092	0.092	0.092	0.092	0.091	0.092	0.092	0.092	0.092	0.092	0.092	0.092
0.085	0.085	0.084	0.086	0.085	0.085	0.085	0.085	0.085	0.085	0.085	0.085	0.084	0.084	0.085	0.085	0.085	0.085	0.085	0.085	0.085	0.085	0.086	0.085	0.085	0.085	0.085	0.084	0.085	0.085	0.085	0.085	0.085	0.085	0.085	0.085	0.085	0.085	0.085	0.085	0.084	0.085	0.085	0.085	0.085	0.085	0.085	0.085	0.084	0.085
0.100	0.100	0.100	0.101	0.100	0.101	0.100	0.101	0.100	0.100	0.100	0.100	0.099	0.099	0.100	0.100	0.100	0.100	0.099	0.100	0.100	0.100	0.101	0.100	0.100	0.100	0.100	0.100	0.100	0.100	0.099	0.100	0.100	0.100	0.100	0.100	0.100	0.100	0.100	0.100	0.099	0.100	0.100	0.100	0.099	0.099	0.100	0.100	0.099	0.099
0.079	0.078	0.078	0.079	0.078	0.079	0.078	0.079	0.079	0.079	0.078	0.078	0.078	0.078	0.078	0.079	0.078	0.079	0.078	0.078	0.078	0.079	0.079	0.079	0.078	0.079	0.078	0.078	0.078	0.078	0.078	0.078	0.078	0.078	0.078	0.078	0.079	0.079	0.078	0.078	0.078	0.079	0.078	0.078	0.078	0.078	0.078	0.079	0.078	0.078
0.061	0.061	0.061	0.062	0.062	0.062	0.061	0.062	0.062	0.062	0.061	0.061	0.060	0.061	0.061	0.061	0.061	0.061	0.061	0.060	0.061	0.061	0.061	0.061	0.061	0.061	0.060	0.061	0.061	0.060	0.060	0.061	0.061	0.061	0.060	0.061	0.061	0.061	0.061	0.061	0.060	0.061	0.060	0.061	0.060	0.060	0.061	0.061	0.060	0.061
0.062	0.062	0.061	0.062	0.062	0.062	0.062	0.062	0.062	0.062	0.062	0.062	0.061	0.061	0.062	0.062	0.062	0.062	0.062	0.061	0.061	0.062	0.062	0.061	0.061	0.062	0.061	0.061	0.061	0.061	0.061	0.061	0.061	0.061	0.061	0.061	0.062	0.062	0.061	0.061	0.061	0.062	0.061	0.062	0.061	0.061	0.061	0.061	0.061	0.061
0.058	0.057	0.057	0.058	0.057	0.057	0.057	0.057	0.057	0.057	0.057	0.057	0.056	0.057	0.057	0.057	0.057	0.057	0.057	0.057	0.057	0.057	0.057	0.057	0.057	0.057	0.057	0.057	0.056	0.057	0.056	0.057	0.057	0.057	0.056	0.056	0.057	0.057	0.057	0.056	0.056	0.057	0.057	0.057	0.057	0.057	0.057	0.057	0.056	0.056
0.058	0.057	0.057	0.058	0.058	0.058	0.058	0.058	0.058	0.058	0.058	0.057	0.057	0.057	0.057	0.058	0.058	0.057	0.057	0.057	0.058	0.058	0.057	0.058	0.057	0.058	0.057	0.057	0.057	0.057	0.057	0.057	0.057	0.057	0.057	0.057	0.057	0.058	0.057	0.057	0.056	0.057	0.057	0.057	0.057	0.057	0.057	0.057	0.057	0.057
0.072	0.072	0.071	0.072	0.072	0.072	0.072	0.072	0.072	0.072	0.072	0.071	0.072	0.072	0.071	0.074	0.072	0.074	0.073	0.073	0.073	0.073	0.075	0.074	0.073	0.073	0.073	0.073	0.074	0.073	0.072	0.073	0.072	0.073	0.073	0.073	0.074	0.074	0.073	0.073	0.072	0.073	0.073	0.073	0.073	0.073	0.073	0.074	0.073	0.074
0.073	0.073	0.072	0.073	0.073	0.073	0.072	0.073	0.073	0.073	0.073	0.072	0.073	0.072	0.072	0.074	0.073	0.074	0.073	0.073	0.073	0.073	0.075	0.074	0.073	0.073	0.073	0.073	0.073	0.073	0.073	0.073	0.073	0.073	0.073	0.073	0.074	0.074	0.074	0.073	0.072	0.073	0.072	0.073	0.073	0.073	0.073	0.073	0.072	0.073
0.065	0.064	0.063	0.065	0.065	0.065	0.064	0.064	0.064	0.064	0.064	0.064	0.064	0.064	0.064	0.065	0.064	0.066	0.064	0.064	0.064	0.065	0.067	0.065	0.064	0.064	0.064	0.064	0.065	0.064	0.064	0.064	0.064	0.064	0.064	0.064	0.065	0.065	0.064	0.064	0.064	0.064	0.064	0.065	0.064	0.064	0.065	0.065	0.064	0.064
0.084	0.084	0.084	0.085	0.085	0.085	0.084	0.084	0.084	0.084	0.084	0.084	0.084	0.084	0.084	0.085	0.085	0.086	0.084	0.084	0.084	0.085	0.087	0.085	0.085	0.085	0.084	0.084	0.085	0.084	0.084	0.084	0.084	0.084	0.084	0.084	0.085	0.085	0.085	0.085	0.083	0.085	0.084	0.085	0.085	0.084	0.084	0.085	0.084	0.085
0.067	0.067	0.066	0.067	0.067	0.067	0.066	0.067	0.067	0.066	0.067	0.066	0.067	0.067	0.067	0.068	0.067	0.069	0.067	0.067	0.068	0.068	0.069	0.068	0.067	0.068	0.067	0.068	0.068	0.068	0.067	0.068	0.068	0.067	0.067	0.067	0.068	0.068	0.068	0.068	0.067	0.068	0.067	0.068	0.068	0.068	0.068	0.068	0.067	0.068
0.094	0.093	0.093	0.094	0.094	0.094	0.093	0.094	0.093	0.094	0.094	0.094	0.094	0.094	0.093	0.095	0.094	0.095	0.094	0.094	0.094	0.095	0.097	0.095	0.094	0.095	0.094	0.094	0.095	0.094	0.094	0.094	0.094	0.094	0.094	0.094	0.095	0.095	0.094	0.095	0.094	0.094	0.094	0.094	0.094	0.094	0.094	0.095	0.094	0.094
0.080	0.080	0.080	0.081	0.080	0.081	0.080	0.080	0.080	0.081	0.080	0.080	0.080	0.080	0.080	0.081	0.080	0.081	0.080	0.080	0.081	0.081	0.083	0.081	0.080	0.081	0.081	0.080	0.081	0.081	0.080	0.081	0.081	0.080	0.081	0.080	0.081	0.081	0.081	0.081	0.080	0.081	0.081	0.081	0.080	0.080	0.081	0.081	0.080	0.080
0.127	0.127	0.126	0.127	0.127	0.128	0.127	0.127	0.127	0.128	0.127	0.127	0.127	0.127	0.126	0.128	0.127	0.128	0.127	0.127	0.127	0.128	0.129	0.128	0.127	0.128	0.127	0.127	0.128	0.127	0.127	0.127	0.127	0.127	0.127	0.127	0.128	0.128	0.127	0.127	0.127	0.128	0.127	0.127	0.127	0.127	0.127	0.128	0.127	0.127
0.091	0.091	0.090	0.091	0.091	0.092	0.091	0.091	0.091	0.091	0.091	0.091	0.090	0.090	0.091	0.092	0.091	0.092	0.091	0.090	0.091	0.091	0.092	0.092	0.091	0.091	0.090	0.091	0.091	0.091	0.090	0.091	0.091	0.091	0.091	0.091	0.091	0.091	0.091	0.091	0.090	0.091	0.090	0.091	0.091	0.090	0.091	0.091	0.091	0.091
0.085	0.085	0.084	0.085	0.085	0.086	0.085	0.085	0.085	0.085	0.085	0.085	0.084	0.084	0.085	0.085	0.085	0.086	0.085	0.085	0.085	0.085	0.086	0.085	0.085	0.085	0.085	0.085	0.085	0.085	0.085	0.085	0.085	0.085	0.084	0.084	0.085	0.085	0.085	0.085	0.084	0.085	0.084	0.085	0.085	0.085	0.085	0.085	0.085	0.085
0.078	0.078	0.077	0.078	0.078	0.078	0.078	0.078	0.077	0.078	0.078	0.077	0.077	0.077	0.077	0.078	0.078	0.078	0.077	0.077	0.078	0.078	0.078	0.078	0.077	0.078	0.077	0.077	0.077	0.077	0.077	0.077	0.077	0.077	0.077	0.077	0.078	0.078	0.077	0.077	0.077	0.078	0.077	0.078	0.077	0.077	0.077	0.078	0.077	0.077
0.086	0.086	0.085	0.086	0.086	0.086	0.086	0.086	0.086	0.086	0.085	0.085	0.085	0.085	0.085	0.086	0.086	0.085	0.085	0.085	0.086	0.086	0.085	0.086	0.085	0.085	0.085	0.085	0.085	0.085	0.084	0.085	0.084	0.084	0.084	0.084	0.084	0.085	0.085	0.085	0.084	0.085	0.085	0.084	0.084	0.084	0.085	0.085	0.084	0.085
[truncated: 40 more columns]

## Sheet: MP58 20% eppendorf GTT 04
COL
90
8	12
12:30:44	12:30:51	12:30:57	12:31:03	12:31:09	12:31:16	12:31:22	12:31:28	12:31:34	12:31:41	12:31:47	12:31:53	12:31:59	12:32:06	12:32:12	12:32:18	12:32:24	12:32:31	12:32:37	12:32:43	12:32:49	12:32:56	12:33:02	12:33:08	12:33:14	12:33:21	12:33:27	12:33:33	12:33:39	12:33:46	12:33:52	12:33:58	12:34:04	12:34:11	12:34:17	12:34:23	12:34:30	12:34:36	12:34:42	12:34:48	12:34:55	12:35:01	12:35:07	12:35:14	12:35:20	12:35:26	12:35:32	12:35:39	12:35:45	12:35:51
2468	2507	2519	2478	2507	2495	2508	2498	2525	2493	2520	2515	2506	2481	2519	2511	2524	2526	2527	2555	2535	2516	2529	2536	2549	2510	2517	2500	2538	2515	2555	2531	2522	2541	2537	2561	2532	2542	2532	2538	2535	2559	2529	2536	2554	2582	2539	2546	2543	2527
0.070	0.070	0.069	0.069	0.069	0.070	0.069	0.071	0.070	0.069	0.070	0.070	0.070	0.070	0.070	0.070	0.070	0.070	0.070	0.070	0.070	0.070	0.070	0.073	0.071	0.070	0.070	0.070	0.070	0.070	0.070	0.070	0.071	0.070	0.070	0.070	0.070	0.070	0.070	0.070	0.070	0.070	0.070	0.070	0.070	0.070	0.070	0.070	0.070	0.070
2403	2412	2409	2406	2398	2401	2407	2396	2405	2423	2415	2423	2427	2404	2416	2401	2418	2435	2442	2413	2395	2402	2417	2431	2422	2416	2427	2420	2428	2413	2420	2442	2428	2429	2433	2444	2423	2433	2436	2443	2427	2441	2442	2424	2449	2433	2427	2428	2443	2457
0.082	0.082	0.081	0.081	0.081	0.082	0.081	0.082	0.081	0.081	0.081	0.082	0.081	0.082	0.082	0.082	0.082	0.082	0.082	0.081	0.082	0.082	0.082	0.085	0.082	0.081	0.082	0.082	0.082	0.082	0.081	0.082	0.083	0.081	0.082	0.081	0.081	0.082	0.081	0.081	0.081	0.081	0.081	0.081	0.082	0.081	0.082	0.081	0.082	0.082
2376	2377	2391	2374	2390	2365	2374	2366	2403	2354	2384	2381	2366	2377	2388	2404	2406	2378	2382	2390	2385	2386	2402	2377	2387	2391	2399	2396	2418	2390	2391	2406	2407	2402	2392	2407	2393	2398	2408	2395	2396	2395	2415	2396	2398	2401	2402	2404	2397	2409
0.118	0.118	0.117	0.117	0.117	0.117	0.117	0.118	0.117	0.117	0.117	0.118	0.118	0.118	0.118	0.118	0.118	0.119	0.118	0.117	0.117	0.117	0.118	0.120	0.119	0.117	0.117	0.118	0.118	0.118	0.117	0.118	0.119	0.118	0.117	0.118	0.117	0.119	0.117	0.117	0.117	0.118	0.117	0.118	0.118	0.118	0.117	0.118	0.117	0.118
0.094	0.094	0.094	0.094	0.094	0.094	0.094	0.095	0.094	0.094	0.094	0.095	0.094	0.095	0.095	0.094	0.094	0.095	0.094	0.094	0.095	0.094	0.095	0.096	0.095	0.094	0.094	0.095	0.095	0.094	0.094	0.095	0.095	0.094	0.094	0.095	0.094	0.095	0.094	0.094	0.094	0.094	0.094	0.094	0.095	0.094	0.095	0.094	0.094	0.095
0.087	0.088	0.087	0.087	0.087	0.088	0.087	0.088	0.087	0.087	0.087	0.088	0.088	0.088	0.088	0.088	0.087	0.088	0.087	0.087	0.087	0.087	0.087	0.089	0.088	0.087	0.087	0.087	0.088	0.087	0.087	0.088	0.088	0.088	0.087	0.087	0.087	0.087	0.087	0.087	0.087	0.087	0.087	0.087	0.088	0.088	0.088	0.087	0.087	0.088
0.057	0.057	0.057	0.057	0.057	0.058	0.057	0.058	0.057	0.057	0.057	0.058	0.057	0.058	0.058	0.058	0.058	0.058	0.058	0.057	0.057	0.057	0.058	0.059	0.058	0.057	0.057	0.058	0.057	0.058	0.057	0.058	0.058	0.057	0.057	0.057	0.057	0.058	0.057	0.057	0.057	0.057	0.057	0.057	0.057	0.057	0.057	0.057	0.057	0.058
0.065	0.064	0.064	0.064	0.064	0.065	0.064	0.065	0.064	0.064	0.064	0.064	0.064	0.065	0.065	0.064	0.064	0.064	0.064	0.064	0.064	0.064	0.064	0.066	0.065	0.064	0.064	0.064	0.064	0.064	0.064	0.065	0.064	0.064	0.064	0.064	0.064	0.065	0.064	0.064	0.064	0.064	0.064	0.064	0.064	0.064	0.064	0.064	0.064	0.065
0.064	0.063	0.063	0.063	0.063	0.064	0.063	0.064	0.063	0.063	0.063	0.064	0.063	0.063	0.064	0.064	0.063	0.064	0.063	0.064	0.063	0.063	0.064	0.064	0.064	0.063	0.064	0.063	0.063	0.064	0.063	0.064	0.064	0.064	0.063	0.063	0.063	0.064	0.063	0.063	0.063	0.063	0.063	0.063	0.064	0.063	0.063	0.063	0.063	0.063
0.081	0.081	0.080	0.081	0.081	0.082	0.081	0.081	0.081	0.081	0.081	0.082	0.081	0.081	0.082	0.081	0.081	0.082	0.081	0.081	0.081	0.081	0.081	0.080	0.081	0.081	0.081	0.081	0.081	0.081	0.081	0.081	0.081	0.081	0.081	0.081	0.081	0.081	0.080	0.081	0.081	0.081	0.080	0.081	0.081	0.081	0.081	0.081	0.080	0.081
0.073	0.073	0.072	0.073	0.072	0.073	0.072	0.073	0.073	0.072	0.072	0.074	0.072	0.073	0.073	0.073	0.073	0.073	0.073	0.073	0.073	0.073	0.073	0.078	0.074	0.073	0.073	0.073	0.073	0.073	0.073	0.073	0.074	0.073	0.072	0.073	0.073	0.073	0.073	0.073	0.072	0.073	0.072	0.073	0.073	0.073	0.073	0.073	0.072	0.073
0.074	0.074	0.074	0.073	0.073	0.074	0.073	0.075	0.074	0.073	0.074	0.075	0.074	0.074	0.074	0.075	0.074	0.074	0.074	0.074	0.074	0.074	0.074	0.079	0.075	0.073	0.074	0.074	0.074	0.074	0.074	0.074	0.075	0.074	0.074	0.074	0.073	0.074	0.074	0.074	0.074	0.074	0.073	0.074	0.074	0.074	0.074	0.074	0.074	0.074
0.077	0.077	0.077	0.077	0.077	0.078	0.077	0.078	0.077	0.077	0.077	0.078	0.077	0.078	0.078	0.078	0.077	0.078	0.077	0.077	0.077	0.078	0.077	0.083	0.078	0.077	0.078	0.078	0.078	0.078	0.077	0.078	0.078	0.078	0.077	0.077	0.077	0.078	0.077	0.078	0.077	0.077	0.077	0.077	0.077	0.077	0.077	0.077	0.077	0.078
0.079	0.079	0.078	0.078	0.078	0.079	0.078	0.079	0.078	0.078	0.078	0.079	0.078	0.079	0.079	0.079	0.078	0.079	0.078	0.078	0.079	0.079	0.079	0.084	0.080	0.078	0.079	0.079	0.079	0.079	0.078	0.080	0.079	0.079	0.078	0.078	0.078	0.079	0.078	0.078	0.078	0.078	0.078	0.078	0.079	0.078	0.079	0.078	0.078	0.079
0.083	0.083	0.082	0.082	0.082	0.083	0.082	0.083	0.082	0.082	0.082	0.083	0.082	0.083	0.083	0.083	0.083	0.083	0.082	0.082	0.083	0.083	0.083	0.088	0.084	0.082	0.082	0.083	0.082	0.083	0.082	0.083	0.083	0.083	0.082	0.082	0.082	0.083	0.082	0.082	0.082	0.082	0.082	0.083	0.083	0.082	0.082	0.082	0.082	0.083
0.092	0.093	0.092	0.092	0.092	0.092	0.092	0.093	0.092	0.092	0.092	0.093	0.093	0.093	0.093	0.093	0.092	0.094	0.093	0.092	0.092	0.092	0.093	0.097	0.094	0.092	0.092	0.093	0.093	0.093	0.092	0.093	0.094	0.093	0.092	0.093	0.092	0.094	0.092	0.092	0.092	0.093	0.092	0.093	0.093	0.093	0.093	0.092	0.092	0.093
0.083	0.083	0.083	0.082	0.082	0.084	0.082	0.083	0.082	0.082	0.083	0.084	0.083	0.083	0.083	0.083	0.083	0.083	0.083	0.083	0.083	0.083	0.083	0.087	0.084	0.083	0.083	0.083	0.083	0.083	0.083	0.083	0.084	0.083	0.083	0.083	0.083	0.083	0.082	0.083	0.083	0.083	0.082	0.083	0.083	0.083	0.083	0.083	0.082	0.083
0.079	0.079	0.079	0.079	0.078	0.080	0.078	0.079	0.079	0.078	0.079	0.080	0.079	0.079	0.079	0.080	0.078	0.079	0.079	0.079	0.079	0.079	0.079	0.082	0.080	0.078	0.079	0.079	0.080	0.079	0.079	0.080	0.080	0.079	0.078	0.078	0.078	0.079	0.078	0.078	0.079	0.079	0.078	0.079	0.079	0.079	0.079	0.078	0.078	0.079
0.091	0.091	0.091	0.090	0.091	0.092	0.091	0.091	0.091	0.090	0.090	0.091	0.091	0.092	0.091	0.092	0.091	0.091	0.091	0.091	0.090	0.091	0.091	0.094	0.092	0.090	0.091	0.091	0.091	0.091	0.090	0.091	0.092	0.091	0.090	0.091	0.091	0.091	0.091	0.091	0.090	0.090	0.090	0.091	0.091	0.091	0.091	0.090	0.090	0.091
0.077	0.077	0.076	0.077	0.076	0.078	0.076	0.077	0.076	0.076	0.076	0.077	0.076	0.077	0.077	0.077	0.076	0.077	0.076	0.076	0.077	0.077	0.076	0.080	0.078	0.077	0.076	0.076	0.076	0.077	0.077	0.077	0.077	0.077	0.076	0.077	0.076	0.077	0.077	0.076	0.076	0.076	0.076	0.077	0.076	0.076	0.076	0.076	0.076	0.077
0.076	0.076	0.076	0.076	0.076	0.077	0.076	0.077	0.076	0.075	0.076	0.077	0.076	0.076	0.077	0.077	0.075	0.077	0.076	0.076	0.076	0.076	0.076	0.077	0.077	0.076	0.076	0.076	0.076	0.076	0.076	0.076	0.076	0.076	0.076	0.076	0.076	0.076	0.076	0.076	0.075	0.076	0.075	0.076	0.076	0.076	0.076	0.075	0.075	0.076
0.075	0.076	0.075	0.076	0.075	0.077	0.075	0.076	0.075	0.075	0.075	0.076	0.075	0.076	0.076	0.076	0.076	0.076	0.075	0.075	0.076	0.076	0.076	0.075	0.076	0.076	0.075	0.076	0.075	0.076	0.075	0.076	0.076	0.076	0.076	0.075	0.075	0.076	0.075	0.076	0.075	0.076	0.075	0.075	0.075	0.075	0.076	0.075	0.075	0.076
2251	2235	2190	2185	2163	2156	2147	2134	2128	2125	2129	2128	2110	2100	2112	2101	2099	2107	2115	2118	2102	2119	2129	2129	2131	2131	2149	2138	2155	2143	2148	2155	2152	2157	2158	2152	2153	2165	2163	2165	2164	2155	2170	2169	2162	2168	2182	2174	2169	2164
0.082	0.082	0.081	0.081	0.081	0.082	0.081	0.082	0.082	0.081	0.082	0.082	0.081	0.082	0.082	0.082	0.082	0.082	0.082	0.082	0.082	0.082	0.082	0.083	0.082	0.081	0.082	0.082	0.082	0.081	0.082	0.082	0.082	0.082	0.082	0.082	0.082	0.082	0.082	0.082	0.082	0.081	0.082	0.082	0.082	0.082	0.082	0.082	0.082	0.082
0.062	0.062	0.062	0.062	0.062	0.062	0.062	0.062	0.062	0.062	0.062	0.062	0.062	0.062	0.063	0.063	0.062	0.063	0.062	0.062	0.062	0.062	0.062	0.063	0.062	0.062	0.062	0.062	0.063	0.062	0.061	0.062	0.062	0.063	0.062	0.062	0.062	0.063	0.062	0.062	0.062	0.062	0.062	0.062	0.062	0.062	0.062	0.062	0.062	0.063
0.083	0.083	0.083	0.083	0.083	0.083	0.083	0.083	0.083	0.083	0.083	0.084	0.083	0.083	0.084	0.083	0.083	0.084	0.083	0.083	0.084	0.083	0.084	0.085	0.083	0.083	0.083	0.083	0.083	0.083	0.083	0.084	0.083	0.083	0.083	0.083	0.083	0.084	0.083	0.083	0.083	0.083	0.083	0.083	0.083	0.083	0.083	0.083	0.083	0.083
0.094	0.093	0.093	0.093	0.093	0.094	0.093	0.094	0.093	0.093	0.093	0.094	0.093	0.093	0.094	0.094	0.093	0.093	0.093	0.093	0.093	0.093	0.094	0.094	0.094	0.092	0.093	0.093	0.093	0.093	0.093	0.093	0.094	0.094	0.093	0.093	0.093	0.093	0.093	0.092	0.093	0.093	0.093	0.093	0.094	0.093	0.093	0.093	0.093	0.094
0.075	0.075	0.075	0.075	0.075	0.075	0.075	0.076	0.075	0.075	0.075	0.076	0.075	0.076	0.076	0.076	0.076	0.076	0.076	0.075	0.075	0.075	0.076	0.076	0.076	0.075	0.075	0.076	0.075	0.075	0.075	0.076	0.076	0.076	0.075	0.075	0.075	0.076	0.075	0.075	0.075	0.075	0.075	0.075	0.076	0.076	0.075	0.075	0.075	0.076
0.071	0.071	0.070	0.070	0.070	0.070	0.070	0.071	0.070	0.070	0.071	0.071	0.071	0.071	0.071	0.071	0.071	0.071	0.071	0.071	0.071	0.071	0.071	0.072	0.071	0.071	0.071	0.071	0.071	0.070	0.071	0.071	0.071	0.070	0.071	0.071	0.071	0.071	0.071	0.071	0.071	0.071	0.070	0.071	0.071	0.071	0.071	0.071	0.071	0.071
0.102	0.103	0.103	0.103	0.103	0.104	0.103	0.103	0.103	0.103	0.103	0.104	0.103	0.103	0.104	0.103	0.103	0.103	0.103	0.103	0.103	0.103	0.102	0.103	0.103	0.102	0.103	0.102	0.103	0.102	0.103	0.103	0.103	0.103	0.102	0.103	0.102	0.103	0.103	0.102	0.103	0.103	0.103	0.103	0.103	0.103	0.103	0.102	0.103	0.103
0.100	0.100	0.100	0.100	0.100	0.101	0.100	0.101	0.101	0.101	0.101	0.101	0.101	0.101	0.101	0.101	0.101	0.101	0.101	0.101	0.101	0.101	0.101	0.102	0.101	0.100	0.101	0.101	0.101	0.101	0.101	0.101	0.102	0.101	0.101	0.101	0.101	0.101	0.101	0.101	0.101	0.100	0.101	0.101	0.101	0.101	0.101	0.100	0.101	0.101
0.077	0.076	0.076	0.076	0.076	0.077	0.076	0.077	0.076	0.076	0.076	0.077	0.077	0.077	0.077	0.077	0.077	0.077	0.077	0.077	0.077	0.077	0.077	0.077	0.077	0.077	0.076	0.076	0.077	0.077	0.077	0.077	0.077	0.077	0.077	0.077	0.076	0.077	0.077	0.076	0.077	0.077	0.076	0.077	0.077	0.076	0.076	0.077	0.076	0.077
0.078	0.078	0.078	0.078	0.078	0.079	0.078	0.079	0.078	0.078	0.078	0.078	0.078	0.078	0.079	0.079	0.078	0.079	0.078	0.078	0.078	0.078	0.078	0.078	0.078	0.078	0.078	0.078	0.078	0.078	0.078	0.078	0.078	0.078	0.078	0.077	0.078	0.078	0.078	0.078	0.078	0.078	0.078	0.078	0.078	0.078	0.078	0.077	0.078	0.078
0.066	0.066	0.066	0.067	0.066	0.067	0.066	0.067	0.067	0.066	0.067	0.067	0.066	0.067	0.067	0.067	0.066	0.067	0.067	0.067	0.067	0.067	0.067	0.066	0.067	0.066	0.066	0.067	0.067	0.066	0.066	0.067	0.067	0.066	0.067	0.066	0.066	0.067	0.066	0.066	0.066	0.067	0.066	0.066	0.067	0.066	0.067	0.066	0.066	0.067
0.067	0.067	0.066	0.067	0.066	0.067	0.066	0.067	0.066	0.066	0.066	0.068	0.066	0.067	0.067	0.067	0.067	0.067	0.067	0.066	0.066	0.067	0.067	0.072	0.068	0.066	0.066	0.066	0.066	0.067	0.066	0.067	0.068	0.066	0.066	0.066	0.066	0.067	0.066	0.066	0.066	0.066	0.066	0.066	0.066	0.067	0.066	0.066	0.066	0.067
0.086	0.087	0.086	0.085	0.085	0.087	0.085	0.087	0.086	0.086	0.086	0.087	0.085	0.086	0.087	0.087	0.086	0.087	0.086	0.086	0.086	0.086	0.086	0.092	0.088	0.086	0.086	0.086	0.086	0.086	0.086	0.087	0.088	0.086	0.086	0.086	0.086	0.086	0.086	0.086	0.086	0.086	0.085	0.086	0.086	0.086	0.086	0.086	0.086	0.087
0.086	0.085	0.085	0.085	0.085	0.086	0.085	0.086	0.085	0.085	0.085	0.086	0.085	0.086	0.086	0.086	0.085	0.086	0.085	0.085	0.085	0.085	0.086	0.091	0.087	0.085	0.085	0.086	0.086	0.086	0.084	0.086	0.087	0.086	0.085	0.085	0.085	0.086	0.085	0.085	0.085	0.085	0.085	0.085	0.085	0.085	0.085	0.085	0.085	0.086
0.080	0.080	0.079	0.079	0.079	0.081	0.079	0.080	0.079	0.079	0.079	0.081	0.079	0.080	0.080	0.080	0.080	0.081	0.079	0.079	0.080	0.080	0.080	0.086	0.081	0.079	0.079	0.080	0.080	0.080	0.079	0.080	0.081	0.079	0.079	0.079	0.079	0.080	0.079	0.079	0.079	0.079	0.079	0.079	0.080	0.079	0.080	0.079	0.079	0.080
0.074	0.074	0.072	0.073	0.072	0.074	0.073	0.073	0.073	0.073	0.072	0.074	0.073	0.073	0.074	0.074	0.073	0.073	0.073	0.073	0.073	0.073	0.074	0.079	0.075	0.072	0.073	0.073	0.073	0.074	0.073	0.074	0.074	0.073	0.073	0.073	0.073	0.074	0.073	0.072	0.073	0.073	0.073	0.073	0.073	0.073	0.073	0.072	0.073	0.074
0.074	0.075	0.074	0.074	0.074	0.075	0.073	0.074	0.074	0.074	0.073	0.075	0.074	0.074	0.075	0.075	0.074	0.075	0.074	0.074	0.074	0.074	0.075	0.079	0.076	0.074	0.074	0.074	0.074	0.074	0.073	0.075	0.075	0.074	0.073	0.074	0.074	0.075	0.074	0.074	0.073	0.074	0.074	0.074	0.074	0.074	0.074	0.074	0.074	0.074
0.090	0.090	0.090	0.089	0.089	0.090	0.089	0.090	0.089	0.089	0.090	0.091	0.090	0.090	0.090	0.090	0.090	0.090	0.090	0.090	0.090	0.090	0.090	0.094	0.091	0.090	0.090	0.090	0.090	0.090	0.090	0.090	0.091	0.089	0.090	0.090	0.090	0.090	0.089	0.090	0.090	0.090	0.089	0.090	0.090	0.090	0.090	0.089	0.089	0.090
0.072	0.073	0.072	0.072	0.072	0.073	0.072	0.073	0.072	0.072	0.072	0.074	0.072	0.073	0.073	0.073	0.072	0.073	0.072	0.072	0.072	0.072	0.072	0.076	0.074	0.072	0.072	0.072	0.073	0.073	0.072	0.073	0.073	0.073	0.072	0.072	0.072	0.073	0.072	0.072	0.072	0.072	0.072	0.072	0.073	0.073	0.072	0.072	0.072	0.073
0.081	0.081	0.081	0.081	0.081	0.082	0.081	0.082	0.081	0.081	0.081	0.082	0.081	0.082	0.082	0.082	0.082	0.082	0.081	0.081	0.081	0.081	0.082	0.085	0.083	0.081	0.081	0.082	0.081	0.082	0.081	0.082	0.082	0.081	0.081	0.081	0.081	0.082	0.081	0.081	0.081	0.081	0.081	0.081	0.081	0.081	0.081	0.081	0.081	0.082
0.072	0.072	0.071	0.071	0.071	0.073	0.071	0.072	0.071	0.071	0.071	0.072	0.071	0.073	0.072	0.072	0.072	0.072	0.072	0.071	0.072	0.072	0.072	0.075	0.073	0.072	0.071	0.071	0.072	0.072	0.072	0.072	0.072	0.071	0.071	0.072	0.071	0.072	0.072	0.071	0.071	0.072	0.071	0.072	0.072	0.071	0.071	0.071	0.071	0.072
0.075	0.075	0.074	0.075	0.075	0.076	0.075	0.076	0.075	0.074	0.075	0.076	0.075	0.075	0.076	0.076	0.075	0.076	0.075	0.075	0.075	0.075	0.075	0.076	0.076	0.075	0.075	0.075	0.075	0.075	0.075	0.076	0.075	0.075	0.075	0.075	0.074	0.076	0.075	0.074	0.074	0.075	0.074	0.075	0.075	0.075	0.075	0.074	0.075	0.075
0.072	0.072	0.071	0.072	0.072	0.074	0.072	0.072	0.072	0.072	0.072	0.073	0.071	0.072	0.073	0.072	0.072	0.073	0.072	0.072	0.072	0.072	0.072	0.072	0.073	0.072	0.072	0.072	0.072	0.073	0.071	0.072	0.072	0.072	0.072	0.072	0.072	0.072	0.071	0.072	0.071	0.072	0.071	0.072	0.072	0.072	0.072	0.072	0.071	0.072
0.067	0.066	0.067	0.067	0.066	0.066	0.066	0.067	0.066	0.066	0.066	0.067	0.066	0.067	0.067	0.067	0.066	0.067	0.067	0.067	0.067	0.067	0.067	0.068	0.067	0.066	0.067	0.067	0.067	0.067	0.067	0.067	0.067	0.067	0.066	0.066	0.067	0.067	0.067	0.066	0.066	0.067	0.067	0.067	0.067	0.067	0.067	0.067	0.066	0.067
0.071	0.071	0.071	0.071	0.070	0.071	0.071	0.072	0.071	0.071	0.071	0.072	0.071	0.071	0.072	0.071	0.071	0.071	0.071	0.071	0.071	0.071	0.071	0.073	0.072	0.071	0.071	0.071	0.071	0.071	0.071	0.071	0.072	0.071	0.071	0.071	0.071	0.071	0.071	0.071	0.071	0.071	0.071	0.071	0.071	0.071	0.071	0.071	0.071	0.072
0.079	0.078	0.078	0.078	0.078	0.078	0.078	0.079	0.078	0.078	0.078	0.079	0.078	0.078	0.079	0.079	0.079	0.079	0.079	0.078	0.079	0.079	0.079	0.080	0.079	0.079	0.079	0.079	0.079	0.079	0.078	0.079	0.079	0.079	0.079	0.078	0.078	0.079	0.079	0.079	0.078	0.078	0.079	0.079	0.078	0.078	0.079	0.079	0.079	0.079
0.071	0.070	0.070	0.070	0.070	0.071	0.070	0.071	0.070	0.070	0.070	0.071	0.070	0.071	0.071	0.071	0.070	0.071	0.071	0.070	0.071	0.070	0.071	0.073	0.071	0.070	0.071	0.071	0.071	0.070	0.070	0.071	0.071	0.071	0.070	0.070	0.070	0.071	0.070	0.070	0.070	0.070	0.070	0.070	0.071	0.070	0.071	0.070	0.070	0.071
0.066	0.066	0.066	0.066	0.065	0.067	0.066	0.067	0.066	0.066	0.066	0.067	0.066	0.066	0.067	0.067	0.066	0.066	0.066	0.066	0.066	0.066	0.066	0.068	0.067	0.065	0.066	0.066	0.066	0.066	0.066	0.066	0.066	0.066	0.066	0.066	0.066	0.067	0.066	0.065	0.066	0.066	0.066	0.066	0.066	0.066	0.066	0.065	0.066	0.066
0.065	0.066	0.066	0.065	0.065	0.065	0.065	0.066	0.065	0.065	0.065	0.066	0.066	0.066	0.066	0.066	0.066	0.066	0.066	0.066	0.065	0.065	0.066	0.067	0.066	0.066	0.065	0.066	0.066	0.065	0.066	0.066	0.066	0.066	0.065	0.066	0.065	0.066	0.065	0.065	0.065	0.066	0.065	0.066	0.066	0.066	0.066	0.065	0.065	0.066
0.140	0.139	0.139	0.139	0.139	0.136	0.139	0.140	0.139	0.139	0.139	0.140	0.140	0.139	0.140	0.140	0.140	0.140	0.139	0.140	0.140	0.140	0.140	0.142	0.141	0.140	0.141	0.141	0.141	0.141	0.141	0.142	0.141	0.140	0.141	0.141	0.141	0.142	0.141	0.140	0.141	0.141	0.140	0.142	0.141	0.141	0.142	0.141	0.142	0.142
0.066	0.066	0.066	0.066	0.066	0.067	0.066	0.067	0.066	0.066	0.066	0.067	0.066	0.066	0.067	0.067	0.066	0.067	0.066	0.066	0.066	0.066	0.066	0.067	0.067	0.066	0.066	0.066	0.067	0.066	0.066	0.067	0.067	0.067	0.066	0.066	0.066	0.066	0.066	0.066	0.066	0.066	0.066	0.067	0.066	0.067	0.067	0.066	0.066	0.067
0.063	0.063	0.063	0.063	0.063	0.064	0.063	0.064	0.063	0.063	0.063	0.064	0.064	0.064	0.064	0.064	0.064	0.064	0.064	0.064	0.063	0.064	0.064	0.065	0.064	0.063	0.064	0.064	0.064	0.063	0.063	0.064	0.064	0.063	0.063	0.063	0.063	0.064	0.064	0.064	0.063	0.063	0.063	0.064	0.064	0.064	0.063	0.063	0.063	0.064
0.076	0.076	0.076	0.076	0.075	0.077	0.076	0.077	0.076	0.076	0.076	0.076	0.076	0.077	0.077	0.076	0.076	0.076	0.076	0.076	0.076	0.076	0.076	0.077	0.077	0.076	0.076	0.076	0.076	0.076	0.076	0.076	0.077	0.076	0.076	0.076	0.076	0.077	0.076	0.076	0.076	0.076	0.076	0.077	0.076	0.076	0.076	0.076	0.076	0.077
0.061	0.060	0.061	0.060	0.060	0.062	0.060	0.062	0.060	0.060	0.060	0.061	0.061	0.060	0.061	0.061	0.060	0.061	0.061	0.061	0.061	0.061	0.061	0.061	0.061	0.060	0.061	0.061	0.061	0.061	0.061	0.061	0.061	0.061	0.061	0.060	0.060	0.061	0.061	0.060	0.060	0.061	0.060	0.061	0.061	0.061	0.061	0.060	0.061	0.061
0.063	0.063	0.062	0.063	0.062	0.064	0.063	0.064	0.063	0.063	0.063	0.063	0.063	0.063	0.064	0.063	0.063	0.063	0.063	0.063	0.063	0.063	0.063	0.063	0.063	0.063	0.063	0.063	0.063	0.063	0.063	0.063	0.063	0.063	0.063	0.063	0.063	0.063	0.063	0.063	0.062	0.063	0.062	0.063	0.063	0.063	0.063	0.063	0.063	0.063
0.081	0.080	0.081	0.081	0.080	0.081	0.080	0.081	0.081	0.080	0.080	0.081	0.081	0.081	0.081	0.081	0.081	0.081	0.081	0.081	0.081	0.081	0.081	0.080	0.081	0.081	0.080	0.081	0.081	0.081	0.081	0.081	0.081	0.081	0.081	0.081	0.081	0.081	0.081	0.081	0.081	0.081	0.081	0.081	0.081	0.081	0.080	0.080	0.081	0.081
0.087	0.087	0.087	0.087	0.087	0.087	0.087	0.088	0.087	0.087	0.087	0.088	0.087	0.087	0.088	0.087	0.087	0.088	0.088	0.087	0.087	0.087	0.087	0.087	0.088	0.087	0.087	0.087	0.087	0.087	0.087	0.088	0.088	0.087	0.087	0.087	0.087	0.087	0.087	0.087	0.088	0.087	0.087	0.087	0.087	0.088	0.087	0.087	0.087	0.087
0.079	0.078	0.078	0.079	0.078	0.079	0.078	0.079	0.079	0.078	0.078	0.079	0.078	0.079	0.079	0.079	0.079	0.079	0.079	0.079	0.079	0.079	0.079	0.078	0.079	0.078	0.078	0.079	0.079	0.078	0.078	0.079	0.079	0.079	0.079	0.078	0.078	0.079	0.078	0.079	0.078	0.078	0.078	0.078	0.079	0.078	0.078	0.078	0.078	0.079
0.076	0.076	0.076	0.076	0.076	0.076	0.075	0.076	0.075	0.075	0.076	0.076	0.075	0.076	0.076	0.076	0.076	0.077	0.076	0.075	0.076	0.076	0.076	0.076	0.076	0.075	0.076	0.076	0.076	0.075	0.075	0.076	0.076	0.076	0.076	0.075	0.075	0.076	0.075	0.075	0.075	0.075	0.076	0.075	0.076	0.075	0.076	0.075	0.076	0.076
0.094	0.094	0.093	0.094	0.093	0.094	0.094	0.094	0.094	0.094	0.094	0.094	0.094	0.094	0.094	0.094	0.094	0.094	0.094	0.094	0.094	0.094	0.094	0.094	0.094	0.093	0.094	0.094	0.094	0.094	0.093	0.094	0.094	0.094	0.094	0.094	0.093	0.094	0.094	0.093	0.093	0.093	0.094	0.094	0.094	0.094	0.094	0.093	0.094	0.094
0.088	0.089	0.088	0.088	0.088	0.089	0.088	0.089	0.088	0.088	0.089	0.089	0.089	0.088	0.089	0.089	0.089	0.089	0.089	0.089	0.088	0.088	0.089	0.088	0.089	0.088	0.088	0.089	0.089	0.088	0.088	0.089	0.089	0.089	0.088	0.089	0.088	0.089	0.088	0.088	0.088	0.089	0.088	0.089	0.088	0.089	0.088	0.088	0.088	0.089
0.099	0.099	0.099	0.099	0.099	0.099	0.099	0.100	0.099	0.098	0.099	0.100	0.099	0.099	0.100	0.100	0.100	0.099	0.099	0.100	0.099	0.099	0.100	0.099	0.099	0.099	0.099	0.099	0.100	0.099	0.099	0.099	0.099	0.099	0.099	0.099	0.099	0.099	0.099	0.099	0.099	0.099	0.099	0.099	0.100	0.100	0.099	0.099	0.099	0.100
0.108	0.108	0.108	0.108	0.108	0.108	0.108	0.109	0.108	0.108	0.108	0.109	0.108	0.108	0.109	0.108	0.108	0.109	0.108	0.108	0.108	0.108	0.108	0.107	0.108	0.108	0.108	0.108	0.109	0.108	0.108	0.108	0.108	0.109	0.108	0.108	0.108	0.108	0.108	0.108	0.108	0.108	0.108	0.108	0.108	0.108	0.108	0.107	0.108	0.108
0.065	0.066	0.066	0.066	0.066	0.066	0.066	0.066	0.065	0.066	0.066	0.066	0.066	0.066	0.066	0.066	0.066	0.066	0.066	0.066	0.066	0.066	0.066	0.065	0.066	0.066	0.066	0.066	0.066	0.065	0.065	0.066	0.066	0.066	0.065	0.065	0.066	0.066	0.066	0.066	0.065	0.065	0.065	0.066	0.066	0.066	0.065	0.065	0.065	0.066
0.060	0.060	0.060	0.060	0.059	0.061	0.060	0.060	0.060	0.059	0.060	0.060	0.059	0.060	0.060	0.060	0.060	0.060	0.060	0.060	0.060	0.060	0.060	0.059	0.060	0.060	0.059	0.059	0.060	0.059	0.060	0.060	0.060	0.060	0.060	0.060	0.059	0.060	0.060	0.059	0.060	0.059	0.059	0.060	0.060	0.059	0.059	0.059	0.059	0.060
0.097	0.096	0.096	0.096	0.097	0.098	0.097	0.097	0.097	0.096	0.097	0.097	0.097	0.097	0.097	0.097	0.097	0.097	0.097	0.097	0.097	0.097	0.097	0.096	0.097	0.096	0.097	0.097	0.097	0.097	0.097	0.097	0.097	0.097	0.097	0.096	0.096	0.097	0.097	0.096	0.096	0.096	0.096	0.096	0.097	0.097	0.097	0.096	0.096	0.096
0.068	0.068	0.068	0.069	0.068	0.069	0.068	0.069	0.068	0.068	0.069	0.069	0.068	0.069	0.069	0.068	0.069	0.069	0.069	0.069	0.069	0.069	0.068	0.068	0.069	0.068	0.068	0.069	0.069	0.069	0.068	0.069	0.069	0.068	0.069	0.068	0.068	0.069	0.068	0.068	0.068	0.068	0.068	0.069	0.069	0.068	0.069	0.068	0.068	0.069
0.066	0.065	0.065	0.066	0.065	0.065	0.065	0.066	0.066	0.065	0.065	0.066	0.065	0.066	0.066	0.066	0.066	0.066	0.066	0.066	0.066	0.066	0.066	0.065	0.066	0.065	0.066	0.065	0.066	0.066	0.066	0.066	0.066	0.066	0.065	0.065	0.066	0.066	0.066	0.065	0.065	0.066	0.065	0.066	0.066	0.066	0.065	0.066	0.065	0.066
0.089	0.089	0.088	0.088	0.088	0.088	0.088	0.090	0.089	0.088	0.089	0.089	0.089	0.089	0.089	0.089	0.089	0.089	0.089	0.089	0.089	0.089	0.089	0.089	0.089	0.088	0.089	0.089	0.089	0.088	0.088	0.089	0.089	0.089	0.089	0.089	0.088	0.089	0.089	0.089	0.089	0.088	0.088	0.089	0.089	0.089	0.089	0.089	0.089	0.089
0.080	0.080	0.080	0.080	0.080	0.080	0.080	0.080	0.080	0.079	0.080	0.080	0.080	0.080	0.081	0.080	0.080	0.080	0.080	0.080	0.080	0.080	0.080	0.080	0.080	0.079	0.080	0.080	0.080	0.079	0.079	0.080	0.080	0.080	0.080	0.079	0.080	0.080	0.080	0.080	0.079	0.079	0.080	0.080	0.080	0.080	0.080	0.080	0.079	0.080
0.085	0.085	0.085	0.085	0.084	0.085	0.084	0.085	0.085	0.084	0.084	0.085	0.085	0.085	0.085	0.085	0.085	0.086	0.085	0.085	0.086	0.085	0.086	0.085	0.085	0.085	0.085	0.085	0.085	0.085	0.085	0.085	0.085	0.085	0.085	0.084	0.085	0.086	0.085	0.085	0.085	0.085	0.085	0.085	0.085	0.085	0.085	0.085	0.085	0.085
0.092	0.092	0.091	0.092	0.091	0.092	0.092	0.092	0.092	0.091	0.091	0.092	0.092	0.092	0.092	0.092	0.092	0.092	0.092	0.091	0.092	0.092	0.092	0.092	0.092	0.091	0.092	0.092	0.092	0.091	0.091	0.092	0.092	0.092	0.091	0.091	0.091	0.092	0.091	0.091	0.091	0.091	0.091	0.092	0.092	0.091	0.092	0.091	0.091	0.092
0.084	0.085	0.084	0.085	0.084	0.085	0.085	0.085	0.085	0.084	0.085	0.085	0.085	0.085	0.085	0.085	0.085	0.086	0.085	0.085	0.085	0.084	0.085	0.085	0.085	0.085	0.085	0.086	0.085	0.084	0.085	0.085	0.085	0.085	0.084	0.085	0.085	0.086	0.085	0.085	0.085	0.085	0.085	0.085	0.085	0.085	0.084	0.085	0.085	0.085
0.099	0.100	0.100	0.099	0.100	0.100	0.100	0.100	0.100	0.099	0.100	0.100	0.100	0.100	0.101	0.100	0.100	0.100	0.100	0.100	0.100	0.100	0.100	0.100	0.100	0.100	0.100	0.100	0.100	0.099	0.100	0.100	0.100	0.099	0.100	0.100	0.100	0.100	0.099	0.100	0.100	0.100	0.099	0.100	0.100	0.100	0.100	0.099	0.099	0.100
0.078	0.078	0.078	0.078	0.078	0.079	0.078	0.079	0.078	0.078	0.078	0.079	0.078	0.078	0.079	0.079	0.078	0.079	0.078	0.078	0.078	0.078	0.078	0.078	0.078	0.078	0.078	0.078	0.079	0.078	0.078	0.078	0.078	0.079	0.078	0.078	0.078	0.078	0.078	0.078	0.078	0.078	0.078	0.078	0.078	0.079	0.078	0.078	0.078	0.078
0.061	0.061	0.061	0.061	0.061	0.062	0.061	0.061	0.061	0.061	0.061	0.061	0.061	0.061	0.062	0.061	0.061	0.061	0.061	0.061	0.061	0.061	0.061	0.061	0.061	0.061	0.061	0.061	0.061	0.060	0.060	0.061	0.061	0.061	0.060	0.060	0.061	0.061	0.061	0.061	0.060	0.060	0.060	0.061	0.061	0.061	0.060	0.060	0.060	0.061
0.062	0.061	0.061	0.062	0.061	0.062	0.061	0.062	0.061	0.061	0.061	0.062	0.061	0.062	0.062	0.062	0.062	0.062	0.062	0.061	0.062	0.061	0.062	0.061	0.061	0.061	0.061	0.061	0.061	0.061	0.061	0.061	0.061	0.061	0.061	0.061	0.061	0.062	0.061	0.061	0.061	0.061	0.061	0.061	0.061	0.061	0.061	0.061	0.061	0.062
0.057	0.057	0.057	0.057	0.057	0.057	0.057	0.058	0.057	0.056	0.057	0.057	0.057	0.057	0.057	0.057	0.057	0.057	0.057	0.057	0.057	0.057	0.057	0.057	0.057	0.057	0.057	0.057	0.057	0.057	0.057	0.057	0.057	0.057	0.057	0.056	0.057	0.057	0.057	0.056	0.057	0.057	0.056	0.057	0.057	0.057	0.057	0.056	0.057	0.057
0.057	0.057	0.056	0.057	0.057	0.058	0.057	0.057	0.057	0.057	0.057	0.057	0.057	0.057	0.057	0.057	0.057	0.057	0.057	0.057	0.057	0.057	0.057	0.056	0.057	0.057	0.057	0.057	0.057	0.057	0.057	0.057	0.057	0.057	0.057	0.057	0.057	0.057	0.057	0.057	0.057	0.057	0.056	0.057	0.057	0.057	0.057	0.057	0.057	0.057
0.073	0.072	0.072	0.073	0.072	0.072	0.072	0.073	0.073	0.072	0.072	0.073	0.072	0.073	0.073	0.073	0.073	0.073	0.073	0.073	0.073	0.073	0.074	0.073	0.073	0.073	0.073	0.073	0.073	0.073	0.073	0.073	0.073	0.073	0.072	0.073	0.073	0.073	0.073	0.073	0.073	0.073	0.073	0.073	0.073	0.073	0.073	0.073	0.073	0.073
0.073	0.073	0.073	0.073	0.073	0.073	0.073	0.074	0.073	0.073	0.073	0.073	0.073	0.073	0.073	0.073	0.073	0.073	0.073	0.073	0.073	0.073	0.073	0.074	0.073	0.073	0.073	0.073	0.073	0.073	0.073	0.073	0.074	0.073	0.073	0.073	0.072	0.073	0.073	0.073	0.073	0.073	0.073	0.073	0.073	0.073	0.073	0.073	0.073	0.073
0.065	0.064	0.064	0.064	0.064	0.065	0.064	0.065	0.064	0.064	0.064	0.064	0.064	0.065	0.065	0.065	0.064	0.065	0.064	0.064	0.064	0.064	0.065	0.065	0.064	0.064	0.064	0.064	0.065	0.064	0.064	0.064	0.065	0.065	0.065	0.064	0.064	0.065	0.064	0.064	0.064	0.064	0.064	0.064	0.064	0.064	0.064	0.064	0.064	0.065
0.085	0.084	0.084	0.084	0.084	0.085	0.084	0.085	0.084	0.084	0.084	0.085	0.084	0.084	0.085	0.085	0.085	0.085	0.084	0.084	0.085	0.085	0.085	0.085	0.084	0.084	0.084	0.085	0.084	0.084	0.084	0.085	0.085	0.084	0.084	0.084	0.084	0.085	0.084	0.084	0.084	0.084	0.084	0.084	0.085	0.084	0.084	0.084	0.084	0.084
0.068	0.067	0.066	0.067	0.067	0.067	0.067	0.067	0.067	0.067	0.067	0.068	0.067	0.067	0.068	0.068	0.067	0.067	0.067	0.067	0.067	0.067	0.068	0.068	0.068	0.067	0.068	0.068	0.068	0.067	0.067	0.068	0.068	0.068	0.067	0.067	0.067	0.068	0.067	0.067	0.067	0.067	0.067	0.068	0.067	0.067	0.067	0.067	0.067	0.067
0.093	0.094	0.093	0.093	0.093	0.093	0.093	0.094	0.094	0.094	0.093	0.094	0.094	0.094	0.094	0.094	0.094	0.095	0.094	0.094	0.093	0.093	0.094	0.094	0.094	0.093	0.094	0.094	0.094	0.093	0.093	0.094	0.095	0.094	0.093	0.094	0.093	0.095	0.093	0.094	0.094	0.094	0.093	0.094	0.094	0.094	0.094	0.093	0.093	0.094
0.080	0.080	0.080	0.080	0.080	0.080	0.080	0.081	0.080	0.080	0.080	0.081	0.080	0.080	0.081	0.080	0.080	0.080	0.080	0.080	0.080	0.080	0.081	0.081	0.081	0.081	0.080	0.080	0.081	0.080	0.080	0.080	0.081	0.080	0.080	0.080	0.080	0.081	0.080	0.080	0.080	0.080	0.080	0.080	0.080	0.080	0.080	0.080	0.080	0.080
0.127	0.127	0.127	0.127	0.127	0.127	0.127	0.127	0.127	0.127	0.127	0.128	0.127	0.127	0.128	0.128	0.127	0.128	0.127	0.127	0.127	0.127	0.127	0.127	0.127	0.127	0.127	0.127	0.128	0.127	0.127	0.127	0.127	0.127	0.127	0.127	0.127	0.127	0.127	0.127	0.127	0.127	0.127	0.127	0.127	0.128	0.127	0.127	0.127	0.127
0.090	0.090	0.090	0.090	0.091	0.091	0.091	0.091	0.090	0.090	0.090	0.091	0.091	0.091	0.091	0.091	0.091	0.091	0.091	0.091	0.090	0.091	0.091	0.091	0.091	0.090	0.091	0.091	0.091	0.090	0.090	0.091	0.091	0.091	0.090	0.090	0.091	0.091	0.091	0.091	0.090	0.090	0.090	0.091	0.091	0.091	0.090	0.090	0.090	0.091
0.085	0.084	0.084	0.085	0.084	0.085	0.085	0.085	0.084	0.084	0.084	0.085	0.084	0.085	0.085	0.085	0.085	0.085	0.085	0.084	0.084	0.085	0.085	0.085	0.085	0.085	0.084	0.084	0.085	0.084	0.085	0.085	0.085	0.085	0.085	0.085	0.084	0.085	0.085	0.085	0.085	0.085	0.084	0.085	0.085	0.084	0.085	0.084	0.084	0.085
0.078	0.077	0.077	0.077	0.077	0.078	0.077	0.078	0.077	0.077	0.077	0.078	0.078	0.077	0.078	0.078	0.077	0.078	0.077	0.078	0.077	0.078	0.078	0.077	0.078	0.077	0.078	0.078	0.078	0.077	0.078	0.078	0.078	0.078	0.077	0.077	0.077	0.078	0.077	0.077	0.077	0.077	0.077	0.078	0.078	0.078	0.077	0.077	0.077	0.078
0.084	0.084	0.084	0.085	0.084	0.086	0.084	0.085	0.085	0.085	0.085	0.085	0.084	0.085	0.085	0.085	0.085	0.085	0.085	0.085	0.085	0.085	0.085	0.084	0.085	0.085	0.085	0.085	0.085	0.085	0.084	0.085	0.085	0.085	0.085	0.084	0.084	0.085	0.084	0.085	0.084	0.085	0.084	0.085	0.085	0.085	0.085	0.084	0.084	0.085
[truncated: 40 more columns]

## Sheet: MP58 20% eppendorf GTT 05
COL
90
8	12
12:41:50	12:41:56	12:42:03	12:42:09	12:42:15	12:42:21	12:42:28	12:42:34	12:42:40	12:42:46	12:42:53	12:42:59	12:43:05	12:43:11	12:43:18	12:43:24	12:43:30	12:43:36	12:43:43	12:43:49	12:43:55	12:44:01	12:44:08	12:44:14	12:44:20	12:44:26	12:44:33	12:44:39	12:44:45	12:44:52	12:44:58	12:45:04	12:45:10	12:45:17	12:45:23	12:45:29	12:45:35	12:45:41	12:45:48	12:45:54	12:46:00	12:46:06	12:46:13	12:46:19	12:46:25	12:46:31	12:46:38	12:46:44	12:46:50	12:46:56
2597	2604	2625	2598	2607	2628	2638	2619	2590	2609	2634	2607	2606	2604	2603	2606	2610	2613	2614	2640	2614	2633	2616	2591	2626	2652	2606	2670	2607	2655	2603	2667	2677	2623	2614	2596	2672	2645	2659	2642	2661	2645	2699	2670	2668	2653	2664	2633	2633	2653
0.070	0.070	0.070	0.069	0.070	0.070	0.070	0.070	0.070	0.071	0.070	0.071	0.070	0.070	0.070	0.072	0.070	0.070	0.070	0.070	0.070	0.070	0.071	0.069	0.070	0.071	0.070	0.070	0.070	0.070	0.069	0.076	0.070	0.070	0.070	0.070	0.070	0.071	0.070	0.070	0.071	0.071	0.070	0.071	0.070	0.070	0.070	0.070	0.070	0.070
2497	2493	2493	2481	2477	2485	2487	2465	2508	2461	2498	2499	2504	2521	2504	2503	2497	2506	2510	2497	2510	2503	2510	2516	2512	2513	2503	2523	2504	2526	2500	2550	2528	2514	2506	2507	2567	2520	2529	2523	2550	2538	2530	2535	2536	2525	2533	2529	2536	2524
0.081	0.082	0.082	0.082	0.082	0.081	0.081	0.081	0.083	0.082	0.081	0.082	0.081	0.082	0.082	0.083	0.081	0.082	0.082	0.081	0.082	0.082	0.083	0.081	0.081	0.083	0.082	0.082	0.082	0.082	0.082	0.087	0.082	0.082	0.081	0.082	0.082	0.082	0.082	0.082	0.083	0.082	0.082	0.082	0.082	0.081	0.081	0.082	0.081	0.082
2451	2455	2462	2443	2454	2451	2458	2453	2471	2440	2470	2461	2454	2456	2478	2475	2449	2462	2456	2458	2454	2472	2463	2461	2470	2475	2460	2458	2469	2478	2467	2493	2499	2475	2470	2461	2501	2472	2476	2486	2480	2488	2490	2491	2487	2464	2497	2505	2509	2496
0.118	0.117	0.118	0.118	0.118	0.118	0.117	0.118	0.118	0.119	0.117	0.118	0.117	0.118	0.118	0.119	0.118	0.118	0.118	0.117	0.118	0.118	0.119	0.117	0.117	0.119	0.118	0.118	0.118	0.118	0.117	0.123	0.118	0.118	0.118	0.118	0.118	0.118	0.117	0.118	0.119	0.119	0.118	0.118	0.118	0.118	0.118	0.118	0.117	0.118
0.094	0.094	0.094	0.094	0.095	0.094	0.094	0.094	0.095	0.096	0.094	0.095	0.094	0.094	0.094	0.096	0.094	0.094	0.094	0.094	0.095	0.094	0.095	0.094	0.094	0.095	0.094	0.095	0.095	0.095	0.095	0.100	0.094	0.095	0.094	0.094	0.095	0.095	0.094	0.095	0.096	0.095	0.094	0.095	0.094	0.094	0.094	0.095	0.094	0.095
0.088	0.088	0.088	0.087	0.088	0.087	0.087	0.088	0.088	0.089	0.087	0.088	0.087	0.088	0.087	0.089	0.087	0.087	0.088	0.088	0.088	0.087	0.088	0.087	0.087	0.089	0.087	0.087	0.088	0.088	0.087	0.094	0.088	0.087	0.087	0.088	0.088	0.088	0.087	0.088	0.089	0.088	0.087	0.088	0.087	0.087	0.087	0.088	0.087	0.088
0.058	0.058	0.058	0.057	0.058	0.057	0.057	0.057	0.059	0.058	0.057	0.059	0.057	0.057	0.057	0.059	0.057	0.058	0.057	0.057	0.058	0.058	0.058	0.057	0.057	0.058	0.057	0.057	0.057	0.057	0.057	0.063	0.058	0.058	0.057	0.058	0.058	0.058	0.057	0.058	0.059	0.058	0.057	0.058	0.057	0.057	0.057	0.058	0.057	0.058
0.065	0.064	0.064	0.064	0.065	0.064	0.064	0.064	0.065	0.065	0.064	0.065	0.064	0.064	0.065	0.066	0.064	0.065	0.065	0.064	0.064	0.065	0.065	0.064	0.064	0.065	0.064	0.065	0.064	0.065	0.064	0.070	0.064	0.064	0.064	0.064	0.064	0.064	0.064	0.065	0.065	0.065	0.064	0.065	0.064	0.064	0.064	0.065	0.064	0.064
0.064	0.063	0.063	0.063	0.064	0.063	0.063	0.063	0.064	0.064	0.063	0.064	0.063	0.063	0.063	0.065	0.063	0.063	0.063	0.063	0.063	0.063	0.064	0.063	0.063	0.064	0.063	0.063	0.063	0.063	0.064	0.068	0.064	0.064	0.063	0.064	0.064	0.064	0.063	0.064	0.065	0.064	0.063	0.064	0.063	0.063	0.063	0.063	0.063	0.064
0.081	0.081	0.081	0.081	0.081	0.081	0.081	0.081	0.082	0.082	0.081	0.082	0.081	0.081	0.081	0.082	0.081	0.081	0.081	0.081	0.081	0.081	0.082	0.081	0.080	0.082	0.081	0.081	0.081	0.082	0.081	0.084	0.081	0.081	0.081	0.081	0.081	0.082	0.081	0.081	0.082	0.082	0.081	0.082	0.081	0.081	0.080	0.081	0.081	0.081
0.073	0.073	0.073	0.073	0.074	0.073	0.072	0.073	0.073	0.074	0.073	0.074	0.073	0.073	0.073	0.075	0.073	0.073	0.073	0.073	0.073	0.073	0.074	0.072	0.073	0.074	0.073	0.073	0.073	0.073	0.072	0.082	0.073	0.073	0.072	0.072	0.073	0.074	0.073	0.073	0.075	0.074	0.073	0.074	0.073	0.073	0.072	0.073	0.072	0.073
0.074	0.074	0.074	0.073	0.075	0.074	0.073	0.074	0.074	0.075	0.074	0.075	0.074	0.074	0.073	0.077	0.074	0.074	0.074	0.074	0.074	0.073	0.075	0.073	0.073	0.075	0.073	0.074	0.073	0.074	0.073	0.082	0.074	0.074	0.074	0.073	0.074	0.075	0.074	0.073	0.076	0.074	0.074	0.074	0.074	0.074	0.073	0.074	0.073	0.074
0.078	0.077	0.077	0.077	0.078	0.077	0.077	0.077	0.078	0.078	0.077	0.079	0.077	0.077	0.077	0.080	0.077	0.078	0.078	0.078	0.077	0.078	0.079	0.077	0.077	0.078	0.077	0.077	0.077	0.078	0.077	0.086	0.077	0.078	0.077	0.077	0.078	0.078	0.077	0.077	0.079	0.078	0.077	0.078	0.077	0.077	0.077	0.078	0.077	0.078
0.078	0.079	0.079	0.078	0.079	0.078	0.078	0.078	0.079	0.079	0.078	0.080	0.078	0.079	0.078	0.081	0.078	0.079	0.079	0.078	0.079	0.079	0.080	0.078	0.078	0.080	0.078	0.079	0.078	0.079	0.078	0.087	0.079	0.079	0.078	0.078	0.079	0.079	0.079	0.079	0.080	0.079	0.079	0.079	0.079	0.078	0.078	0.079	0.078	0.078
0.083	0.082	0.082	0.082	0.083	0.082	0.082	0.083	0.083	0.084	0.082	0.083	0.082	0.082	0.082	0.085	0.082	0.083	0.082	0.082	0.082	0.082	0.083	0.082	0.082	0.083	0.082	0.082	0.082	0.083	0.082	0.091	0.082	0.083	0.082	0.082	0.083	0.083	0.082	0.083	0.084	0.083	0.083	0.083	0.082	0.082	0.082	0.082	0.082	0.082
0.093	0.092	0.093	0.092	0.093	0.093	0.092	0.093	0.093	0.094	0.092	0.093	0.092	0.092	0.093	0.095	0.092	0.093	0.092	0.092	0.092	0.092	0.094	0.092	0.092	0.094	0.092	0.093	0.092	0.093	0.091	0.101	0.093	0.093	0.092	0.092	0.093	0.093	0.092	0.093	0.094	0.094	0.092	0.093	0.093	0.093	0.093	0.093	0.092	0.092
0.082	0.083	0.082	0.083	0.084	0.083	0.083	0.083	0.084	0.084	0.082	0.084	0.082	0.083	0.083	0.086	0.082	0.083	0.083	0.083	0.083	0.082	0.084	0.082	0.082	0.084	0.082	0.083	0.083	0.083	0.083	0.091	0.083	0.083	0.083	0.083	0.083	0.084	0.083	0.083	0.085	0.083	0.083	0.084	0.083	0.083	0.082	0.083	0.082	0.083
0.079	0.079	0.079	0.078	0.079	0.079	0.078	0.079	0.079	0.080	0.078	0.080	0.078	0.079	0.079	0.082	0.079	0.079	0.079	0.079	0.079	0.079	0.080	0.078	0.078	0.080	0.078	0.079	0.079	0.079	0.079	0.088	0.079	0.079	0.079	0.079	0.079	0.080	0.079	0.079	0.081	0.080	0.079	0.080	0.079	0.078	0.078	0.079	0.078	0.079
0.091	0.091	0.091	0.091	0.092	0.091	0.091	0.091	0.092	0.092	0.091	0.092	0.090	0.091	0.091	0.094	0.091	0.091	0.091	0.090	0.091	0.091	0.092	0.090	0.090	0.092	0.090	0.091	0.091	0.091	0.091	0.099	0.091	0.091	0.091	0.091	0.091	0.092	0.090	0.092	0.094	0.091	0.090	0.091	0.091	0.090	0.090	0.091	0.090	0.091
0.077	0.076	0.077	0.076	0.077	0.076	0.076	0.076	0.077	0.078	0.076	0.078	0.076	0.076	0.077	0.080	0.077	0.077	0.077	0.076	0.076	0.077	0.078	0.076	0.076	0.077	0.076	0.077	0.076	0.077	0.076	0.085	0.076	0.077	0.076	0.077	0.077	0.077	0.076	0.077	0.079	0.077	0.077	0.077	0.076	0.076	0.076	0.077	0.076	0.077
0.076	0.076	0.076	0.076	0.076	0.076	0.075	0.076	0.077	0.077	0.075	0.076	0.075	0.076	0.076	0.079	0.076	0.076	0.076	0.076	0.075	0.076	0.077	0.076	0.076	0.077	0.075	0.076	0.076	0.076	0.076	0.083	0.076	0.077	0.075	0.077	0.076	0.077	0.076	0.077	0.078	0.077	0.076	0.077	0.076	0.075	0.075	0.076	0.075	0.076
0.076	0.075	0.076	0.076	0.076	0.076	0.075	0.075	0.077	0.077	0.075	0.076	0.075	0.075	0.076	0.077	0.075	0.075	0.075	0.075	0.075	0.075	0.077	0.075	0.075	0.077	0.075	0.076	0.075	0.076	0.076	0.079	0.076	0.076	0.075	0.076	0.076	0.076	0.075	0.076	0.077	0.077	0.075	0.076	0.075	0.075	0.075	0.076	0.075	0.076
2150	2148	2148	2157	2158	2155	2159	2160	2155	2166	2151	2152	2156	2158	2157	2155	2175	2159	2166	2150	2165	2153	2172	2157	2163	2161	2161	2159	2158	2163	2162	2169	2151	2170	2165	2162	2165	2172	2168	2158	2143	2160	2162	2159	2181	2168	2168	2169	2165	2170
0.082	0.082	0.082	0.081	0.082	0.082	0.082	0.082	0.082	0.083	0.082	0.083	0.081	0.082	0.082	0.083	0.082	0.082	0.082	0.082	0.082	0.082	0.082	0.081	0.082	0.083	0.082	0.082	0.082	0.082	0.081	0.085	0.082	0.082	0.082	0.082	0.082	0.082	0.082	0.082	0.082	0.082	0.082	0.082	0.082	0.081	0.082	0.082	0.082	0.082
2201	2202	2175	2145	2142	2148	2126	2113	2109	2107	2098	2096	2098	2091	2104	2107	2091	2097	2097	2098	2104	2100	2110	2112	2115	2118	2118	2121	2128	2123	2140	2136	2140	2153	2149	2152	2155	2161	2163	2154	2156	2152	2159	2160	2162	2160	2159	2160	2151	2157
0.083	0.083	0.084	0.083	0.083	0.083	0.083	0.083	0.084	0.084	0.083	0.084	0.083	0.083	0.083	0.084	0.083	0.083	0.084	0.083	0.084	0.083	0.084	0.083	0.083	0.084	0.083	0.083	0.083	0.084	0.083	0.087	0.084	0.084	0.083	0.083	0.084	0.084	0.083	0.084	0.083	0.084	0.083	0.084	0.084	0.083	0.083	0.084	0.083	0.083
0.094	0.094	0.094	0.094	0.093	0.093	0.093	0.094	0.095	0.095	0.094	0.094	0.094	0.093	0.093	0.094	0.093	0.094	0.094	0.093	0.094	0.093	0.094	0.093	0.093	0.094	0.093	0.093	0.093	0.094	0.094	0.097	0.093	0.094	0.093	0.094	0.094	0.093	0.093	0.095	0.094	0.094	0.094	0.094	0.093	0.093	0.093	0.093	0.093	0.094
0.075	0.075	0.076	0.076	0.075	0.076	0.075	0.076	0.076	0.076	0.075	0.076	0.075	0.075	0.076	0.077	0.076	0.076	0.076	0.076	0.076	0.076	0.076	0.075	0.075	0.076	0.076	0.076	0.076	0.076	0.076	0.079	0.076	0.076	0.076	0.076	0.075	0.076	0.075	0.076	0.076	0.076	0.076	0.076	0.076	0.076	0.076	0.076	0.075	0.076
0.071	0.071	0.071	0.070	0.071	0.071	0.071	0.071	0.071	0.072	0.071	0.072	0.070	0.071	0.071	0.072	0.071	0.071	0.071	0.071	0.071	0.071	0.071	0.070	0.071	0.072	0.071	0.071	0.071	0.071	0.071	0.074	0.071	0.071	0.071	0.071	0.071	0.071	0.071	0.071	0.071	0.071	0.071	0.071	0.071	0.071	0.071	0.071	0.070	0.071
0.103	0.103	0.103	0.103	0.102	0.103	0.102	0.103	0.104	0.104	0.102	0.103	0.102	0.103	0.103	0.104	0.103	0.102	0.103	0.103	0.103	0.103	0.103	0.102	0.102	0.104	0.102	0.103	0.103	0.103	0.104	0.106	0.103	0.103	0.103	0.104	0.103	0.103	0.103	0.104	0.104	0.103	0.103	0.104	0.103	0.103	0.103	0.103	0.102	0.104
0.101	0.101	0.101	0.101	0.101	0.101	0.101	0.101	0.101	0.101	0.101	0.102	0.101	0.101	0.101	0.102	0.101	0.101	0.101	0.101	0.101	0.101	0.101	0.101	0.100	0.102	0.101	0.101	0.101	0.101	0.101	0.104	0.101	0.101	0.101	0.101	0.101	0.102	0.101	0.101	0.101	0.101	0.101	0.102	0.101	0.101	0.101	0.101	0.100	0.101
0.077	0.076	0.077	0.076	0.077	0.076	0.076	0.076	0.077	0.078	0.076	0.077	0.076	0.077	0.077	0.078	0.077	0.077	0.077	0.076	0.077	0.077	0.077	0.076	0.076	0.077	0.077	0.077	0.077	0.077	0.077	0.080	0.077	0.077	0.077	0.077	0.077	0.077	0.077	0.077	0.077	0.077	0.077	0.078	0.077	0.077	0.076	0.077	0.076	0.077
0.078	0.078	0.078	0.078	0.078	0.078	0.077	0.077	0.079	0.079	0.078	0.078	0.077	0.078	0.078	0.079	0.078	0.078	0.078	0.078	0.078	0.078	0.079	0.078	0.078	0.079	0.078	0.078	0.078	0.078	0.079	0.081	0.078	0.078	0.078	0.079	0.078	0.078	0.078	0.079	0.079	0.079	0.078	0.079	0.078	0.078	0.078	0.078	0.077	0.079
0.067	0.066	0.067	0.067	0.066	0.067	0.066	0.066	0.067	0.068	0.066	0.067	0.066	0.067	0.067	0.067	0.066	0.066	0.067	0.066	0.067	0.066	0.067	0.067	0.066	0.068	0.067	0.067	0.067	0.067	0.067	0.068	0.067	0.067	0.066	0.067	0.066	0.067	0.067	0.067	0.067	0.067	0.066	0.067	0.067	0.066	0.066	0.067	0.066	0.067
0.067	0.067	0.067	0.066	0.067	0.066	0.066	0.066	0.068	0.068	0.066	0.067	0.066	0.066	0.067	0.070	0.066	0.067	0.067	0.066	0.067	0.066	0.068	0.066	0.066	0.068	0.066	0.066	0.066	0.066	0.066	0.076	0.067	0.067	0.066	0.066	0.067	0.068	0.066	0.067	0.069	0.068	0.066	0.067	0.067	0.066	0.066	0.067	0.066	0.067
0.086	0.086	0.086	0.085	0.087	0.086	0.086	0.086	0.087	0.087	0.085	0.087	0.086	0.085	0.086	0.089	0.086	0.086	0.086	0.086	0.086	0.086	0.087	0.085	0.085	0.087	0.085	0.086	0.085	0.086	0.085	0.096	0.086	0.086	0.086	0.086	0.087	0.087	0.086	0.086	0.089	0.087	0.086	0.087	0.086	0.085	0.085	0.086	0.085	0.086
0.086	0.085	0.086	0.085	0.086	0.085	0.085	0.085	0.086	0.087	0.085	0.087	0.085	0.085	0.085	0.088	0.085	0.085	0.086	0.085	0.085	0.085	0.087	0.085	0.085	0.086	0.085	0.085	0.085	0.085	0.085	0.095	0.085	0.086	0.085	0.085	0.086	0.086	0.085	0.086	0.087	0.086	0.085	0.086	0.085	0.085	0.085	0.086	0.085	0.086
0.079	0.080	0.080	0.079	0.080	0.079	0.079	0.079	0.081	0.081	0.079	0.081	0.079	0.080	0.080	0.083	0.079	0.080	0.080	0.079	0.080	0.079	0.081	0.079	0.079	0.081	0.079	0.079	0.079	0.080	0.079	0.089	0.080	0.080	0.079	0.079	0.080	0.080	0.080	0.080	0.082	0.081	0.080	0.080	0.080	0.079	0.079	0.080	0.079	0.079
0.073	0.073	0.073	0.073	0.073	0.073	0.072	0.073	0.074	0.075	0.072	0.074	0.073	0.072	0.072	0.076	0.073	0.073	0.073	0.073	0.073	0.072	0.074	0.072	0.072	0.074	0.072	0.073	0.073	0.073	0.073	0.082	0.073	0.073	0.072	0.072	0.073	0.073	0.072	0.073	0.075	0.074	0.073	0.074	0.073	0.072	0.072	0.073	0.072	0.073
0.074	0.073	0.074	0.074	0.075	0.074	0.074	0.074	0.075	0.075	0.073	0.075	0.073	0.073	0.074	0.077	0.074	0.074	0.074	0.074	0.074	0.074	0.075	0.073	0.073	0.075	0.074	0.074	0.074	0.074	0.073	0.083	0.074	0.074	0.074	0.074	0.074	0.075	0.073	0.074	0.076	0.075	0.074	0.075	0.074	0.074	0.073	0.074	0.073	0.074
0.089	0.089	0.089	0.090	0.090	0.089	0.090	0.089	0.091	0.091	0.089	0.091	0.089	0.089	0.090	0.093	0.089	0.089	0.090	0.090	0.090	0.089	0.091	0.089	0.089	0.091	0.089	0.090	0.089	0.090	0.090	0.099	0.090	0.090	0.089	0.090	0.090	0.091	0.089	0.090	0.093	0.090	0.089	0.090	0.090	0.089	0.089	0.090	0.089	0.090
0.072	0.072	0.073	0.072	0.073	0.072	0.072	0.072	0.074	0.074	0.072	0.073	0.072	0.072	0.072	0.076	0.072	0.072	0.072	0.072	0.072	0.072	0.074	0.072	0.072	0.074	0.072	0.072	0.072	0.073	0.072	0.082	0.073	0.072	0.072	0.073	0.073	0.073	0.072	0.073	0.075	0.073	0.072	0.073	0.072	0.072	0.072	0.073	0.071	0.073
0.081	0.081	0.081	0.081	0.082	0.081	0.081	0.081	0.083	0.082	0.081	0.083	0.081	0.081	0.081	0.085	0.081	0.082	0.081	0.081	0.081	0.081	0.083	0.081	0.080	0.082	0.081	0.081	0.081	0.081	0.081	0.091	0.082	0.081	0.081	0.081	0.082	0.082	0.081	0.082	0.084	0.082	0.081	0.082	0.081	0.081	0.080	0.082	0.080	0.082
0.072	0.071	0.072	0.071	0.072	0.071	0.071	0.071	0.073	0.073	0.071	0.073	0.071	0.071	0.072	0.075	0.071	0.072	0.072	0.071	0.071	0.072	0.073	0.071	0.071	0.073	0.071	0.072	0.072	0.072	0.071	0.081	0.071	0.072	0.071	0.071	0.072	0.072	0.071	0.072	0.074	0.073	0.072	0.073	0.071	0.071	0.071	0.072	0.071	0.072
0.075	0.075	0.075	0.075	0.075	0.075	0.074	0.075	0.076	0.076	0.075	0.076	0.074	0.074	0.075	0.078	0.075	0.075	0.075	0.075	0.074	0.074	0.076	0.074	0.074	0.076	0.075	0.075	0.075	0.075	0.075	0.083	0.075	0.076	0.074	0.076	0.075	0.076	0.075	0.076	0.078	0.076	0.075	0.076	0.075	0.074	0.074	0.075	0.074	0.076
0.072	0.071	0.072	0.072	0.072	0.072	0.071	0.071	0.074	0.073	0.071	0.072	0.071	0.072	0.072	0.074	0.071	0.071	0.072	0.072	0.072	0.072	0.073	0.072	0.071	0.073	0.072	0.072	0.072	0.072	0.072	0.076	0.072	0.072	0.071	0.072	0.072	0.073	0.072	0.072	0.074	0.073	0.071	0.072	0.072	0.071	0.071	0.072	0.071	0.072
0.067	0.067	0.066	0.066	0.067	0.067	0.066	0.066	0.066	0.067	0.066	0.067	0.066	0.067	0.067	0.067	0.066	0.067	0.067	0.066	0.067	0.067	0.067	0.066	0.066	0.067	0.067	0.067	0.067	0.067	0.066	0.070	0.067	0.067	0.066	0.066	0.066	0.067	0.066	0.067	0.067	0.067	0.067	0.067	0.067	0.066	0.066	0.067	0.066	0.066
0.071	0.071	0.071	0.070	0.072	0.071	0.071	0.071	0.071	0.072	0.070	0.071	0.071	0.071	0.071	0.072	0.071	0.071	0.071	0.071	0.071	0.071	0.071	0.070	0.071	0.071	0.071	0.071	0.071	0.071	0.070	0.074	0.071	0.071	0.071	0.071	0.071	0.071	0.071	0.071	0.072	0.071	0.072	0.071	0.071	0.071	0.071	0.071	0.071	0.071
0.079	0.078	0.078	0.077	0.079	0.078	0.078	0.078	0.078	0.079	0.078	0.079	0.078	0.079	0.079	0.079	0.078	0.079	0.079	0.079	0.079	0.079	0.079	0.078	0.078	0.079	0.079	0.079	0.078	0.079	0.078	0.082	0.079	0.079	0.078	0.078	0.079	0.079	0.078	0.078	0.079	0.078	0.079	0.079	0.079	0.078	0.078	0.079	0.078	0.078
0.070	0.071	0.071	0.070	0.071	0.070	0.070	0.070	0.071	0.071	0.070	0.071	0.070	0.071	0.071	0.071	0.070	0.071	0.071	0.070	0.071	0.071	0.071	0.070	0.070	0.071	0.071	0.070	0.070	0.071	0.070	0.073	0.070	0.071	0.070	0.070	0.071	0.071	0.070	0.071	0.071	0.071	0.071	0.071	0.071	0.070	0.070	0.071	0.070	0.070
0.066	0.066	0.066	0.066	0.066	0.066	0.066	0.066	0.067	0.067	0.066	0.067	0.066	0.066	0.066	0.067	0.066	0.066	0.066	0.066	0.066	0.066	0.066	0.066	0.066	0.066	0.066	0.066	0.066	0.066	0.066	0.069	0.066	0.066	0.066	0.066	0.066	0.066	0.066	0.067	0.067	0.067	0.067	0.067	0.066	0.066	0.066	0.066	0.065	0.066
0.066	0.065	0.066	0.065	0.066	0.066	0.065	0.066	0.066	0.066	0.065	0.066	0.065	0.065	0.066	0.066	0.066	0.066	0.065	0.066	0.065	0.065	0.066	0.065	0.065	0.066	0.066	0.066	0.066	0.066	0.065	0.068	0.065	0.066	0.065	0.065	0.065	0.066	0.065	0.066	0.066	0.066	0.066	0.066	0.065	0.065	0.066	0.066	0.065	0.065
0.141	0.141	0.141	0.137	0.142	0.141	0.141	0.140	0.138	0.142	0.141	0.141	0.140	0.141	0.141	0.142	0.142	0.142	0.143	0.142	0.142	0.141	0.142	0.141	0.141	0.142	0.141	0.142	0.142	0.144	0.139	0.145	0.142	0.142	0.141	0.138	0.142	0.142	0.141	0.138	0.139	0.142	0.142	0.142	0.141	0.141	0.141	0.141	0.141	0.138
0.066	0.066	0.066	0.066	0.067	0.066	0.066	0.066	0.067	0.067	0.066	0.067	0.066	0.066	0.066	0.067	0.066	0.066	0.066	0.066	0.066	0.066	0.067	0.066	0.066	0.067	0.066	0.066	0.066	0.067	0.066	0.069	0.067	0.066	0.066	0.067	0.066	0.067	0.066	0.067	0.068	0.067	0.067	0.067	0.066	0.066	0.066	0.067	0.066	0.067
0.063	0.063	0.063	0.064	0.064	0.063	0.063	0.063	0.064	0.064	0.063	0.064	0.063	0.064	0.064	0.064	0.063	0.064	0.063	0.063	0.063	0.064	0.064	0.063	0.063	0.064	0.063	0.063	0.063	0.064	0.063	0.066	0.064	0.064	0.064	0.064	0.064	0.064	0.063	0.064	0.065	0.064	0.063	0.064	0.063	0.063	0.063	0.064	0.063	0.063
0.077	0.076	0.076	0.076	0.077	0.076	0.076	0.076	0.077	0.077	0.076	0.077	0.076	0.076	0.077	0.078	0.076	0.077	0.076	0.076	0.076	0.077	0.077	0.076	0.076	0.076	0.076	0.077	0.076	0.077	0.077	0.079	0.076	0.076	0.076	0.077	0.076	0.076	0.076	0.077	0.077	0.077	0.077	0.077	0.076	0.076	0.076	0.077	0.076	0.076
0.061	0.061	0.061	0.061	0.061	0.061	0.060	0.061	0.061	0.061	0.060	0.061	0.060	0.060	0.061	0.062	0.061	0.061	0.061	0.060	0.060	0.060	0.061	0.061	0.060	0.061	0.061	0.061	0.061	0.061	0.061	0.063	0.061	0.061	0.060	0.062	0.061	0.061	0.061	0.062	0.062	0.061	0.061	0.061	0.061	0.060	0.060	0.061	0.060	0.061
0.063	0.062	0.063	0.063	0.063	0.063	0.063	0.063	0.064	0.064	0.063	0.063	0.062	0.063	0.064	0.063	0.063	0.063	0.063	0.063	0.063	0.063	0.063	0.063	0.062	0.064	0.063	0.063	0.063	0.064	0.063	0.064	0.063	0.063	0.063	0.063	0.063	0.063	0.063	0.063	0.064	0.063	0.063	0.063	0.063	0.062	0.063	0.063	0.062	0.063
0.081	0.081	0.081	0.081	0.081	0.080	0.080	0.081	0.081	0.081	0.081	0.081	0.081	0.081	0.081	0.080	0.080	0.081	0.081	0.080	0.081	0.081	0.081	0.080	0.080	0.081	0.081	0.081	0.081	0.081	0.080	0.082	0.081	0.081	0.081	0.081	0.081	0.081	0.081	0.081	0.080	0.081	0.081	0.081	0.081	0.081	0.081	0.081	0.080	0.081
0.088	0.087	0.087	0.087	0.087	0.087	0.087	0.087	0.087	0.088	0.087	0.088	0.087	0.087	0.087	0.087	0.087	0.087	0.087	0.088	0.087	0.087	0.087	0.087	0.087	0.087	0.087	0.087	0.087	0.088	0.086	0.088	0.087	0.087	0.087	0.087	0.087	0.087	0.088	0.087	0.086	0.087	0.088	0.087	0.087	0.087	0.087	0.088	0.087	0.087
0.079	0.078	0.079	0.078	0.078	0.078	0.078	0.079	0.079	0.079	0.078	0.079	0.078	0.079	0.079	0.078	0.078	0.078	0.079	0.079	0.079	0.079	0.079	0.078	0.078	0.079	0.079	0.079	0.078	0.079	0.079	0.079	0.078	0.079	0.078	0.079	0.078	0.079	0.079	0.079	0.078	0.078	0.079	0.079	0.079	0.078	0.078	0.079	0.078	0.079
0.075	0.076	0.076	0.075	0.075	0.075	0.075	0.075	0.076	0.076	0.075	0.076	0.075	0.076	0.076	0.076	0.075	0.076	0.076	0.075	0.076	0.076	0.075	0.075	0.075	0.076	0.076	0.075	0.076	0.076	0.075	0.076	0.076	0.076	0.075	0.075	0.076	0.076	0.076	0.076	0.075	0.076	0.076	0.076	0.076	0.075	0.075	0.076	0.075	0.075
0.094	0.094	0.094	0.094	0.094	0.094	0.094	0.094	0.095	0.095	0.094	0.095	0.094	0.094	0.094	0.094	0.094	0.094	0.094	0.094	0.094	0.094	0.094	0.094	0.094	0.094	0.094	0.094	0.094	0.095	0.094	0.095	0.094	0.094	0.094	0.095	0.094	0.094	0.094	0.095	0.094	0.095	0.094	0.095	0.094	0.094	0.094	0.094	0.094	0.094
0.089	0.088	0.089	0.089	0.088	0.088	0.088	0.089	0.089	0.089	0.088	0.089	0.088	0.088	0.089	0.088	0.088	0.088	0.089	0.088	0.089	0.089	0.088	0.088	0.088	0.089	0.089	0.089	0.088	0.089	0.088	0.089	0.088	0.088	0.088	0.089	0.088	0.089	0.088	0.089	0.088	0.089	0.089	0.089	0.089	0.088	0.088	0.089	0.088	0.089
0.099	0.099	0.099	0.099	0.099	0.098	0.099	0.099	0.099	0.100	0.099	0.100	0.099	0.099	0.099	0.099	0.099	0.099	0.099	0.099	0.100	0.099	0.099	0.099	0.099	0.099	0.099	0.100	0.099	0.100	0.099	0.100	0.099	0.099	0.099	0.099	0.099	0.099	0.100	0.099	0.099	0.100	0.099	0.100	0.100	0.099	0.100	0.100	0.099	0.099
0.108	0.108	0.108	0.108	0.108	0.108	0.108	0.108	0.108	0.109	0.108	0.109	0.108	0.108	0.108	0.108	0.108	0.108	0.108	0.108	0.108	0.108	0.108	0.107	0.108	0.109	0.108	0.108	0.108	0.108	0.108	0.109	0.109	0.108	0.108	0.109	0.108	0.108	0.108	0.108	0.108	0.108	0.108	0.109	0.108	0.107	0.108	0.109	0.108	0.109
0.066	0.066	0.066	0.066	0.066	0.065	0.065	0.065	0.067	0.066	0.065	0.066	0.065	0.066	0.066	0.065	0.066	0.066	0.066	0.065	0.066	0.066	0.066	0.065	0.065	0.066	0.065	0.065	0.066	0.066	0.065	0.066	0.066	0.065	0.066	0.066	0.066	0.066	0.066	0.066	0.065	0.066	0.065	0.066	0.066	0.065	0.065	0.066	0.065	0.066
0.060	0.059	0.060	0.060	0.060	0.059	0.059	0.060	0.060	0.061	0.059	0.060	0.059	0.060	0.060	0.060	0.060	0.060	0.060	0.060	0.060	0.060	0.060	0.059	0.059	0.060	0.060	0.060	0.060	0.060	0.060	0.061	0.060	0.060	0.060	0.060	0.059	0.059	0.060	0.060	0.059	0.060	0.060	0.060	0.060	0.060	0.059	0.060	0.059	0.060
0.097	0.096	0.096	0.097	0.096	0.096	0.096	0.096	0.097	0.097	0.096	0.097	0.096	0.096	0.097	0.097	0.096	0.097	0.097	0.096	0.096	0.096	0.097	0.096	0.096	0.097	0.097	0.096	0.097	0.097	0.097	0.097	0.097	0.097	0.096	0.098	0.097	0.096	0.097	0.097	0.097	0.097	0.097	0.097	0.097	0.096	0.096	0.097	0.096	0.097
0.068	0.068	0.069	0.068	0.068	0.068	0.068	0.068	0.069	0.069	0.068	0.069	0.068	0.069	0.069	0.068	0.068	0.068	0.069	0.068	0.068	0.069	0.068	0.069	0.068	0.069	0.069	0.069	0.068	0.069	0.069	0.069	0.069	0.068	0.068	0.069	0.068	0.069	0.069	0.068	0.068	0.069	0.068	0.069	0.068	0.068	0.068	0.069	0.068	0.069
0.066	0.066	0.066	0.066	0.065	0.066	0.065	0.066	0.066	0.066	0.065	0.066	0.066	0.066	0.066	0.066	0.065	0.066	0.066	0.065	0.066	0.066	0.066	0.065	0.066	0.066	0.066	0.066	0.066	0.066	0.065	0.067	0.066	0.066	0.066	0.065	0.066	0.066	0.066	0.066	0.065	0.066	0.066	0.066	0.066	0.066	0.066	0.066	0.065	0.066
0.089	0.089	0.089	0.088	0.088	0.089	0.088	0.088	0.089	0.089	0.089	0.089	0.088	0.088	0.088	0.089	0.088	0.089	0.089	0.089	0.089	0.088	0.089	0.088	0.089	0.089	0.088	0.089	0.089	0.089	0.088	0.090	0.088	0.089	0.089	0.089	0.089	0.089	0.089	0.089	0.088	0.089	0.089	0.089	0.089	0.089	0.088	0.089	0.088	0.089
0.080	0.080	0.080	0.080	0.080	0.080	0.080	0.080	0.080	0.080	0.079	0.080	0.080	0.080	0.080	0.080	0.080	0.080	0.081	0.080	0.080	0.080	0.080	0.079	0.080	0.080	0.080	0.080	0.080	0.080	0.080	0.081	0.080	0.080	0.080	0.080	0.080	0.080	0.080	0.081	0.080	0.080	0.080	0.080	0.080	0.080	0.080	0.080	0.080	0.080
0.085	0.085	0.085	0.085	0.085	0.085	0.085	0.085	0.085	0.085	0.085	0.085	0.085	0.085	0.085	0.085	0.085	0.085	0.086	0.085	0.085	0.085	0.085	0.085	0.085	0.086	0.085	0.085	0.085	0.085	0.084	0.086	0.085	0.086	0.085	0.085	0.085	0.085	0.085	0.085	0.084	0.085	0.085	0.086	0.086	0.085	0.085	0.086	0.085	0.085
0.091	0.092	0.092	0.092	0.091	0.092	0.092	0.092	0.092	0.093	0.092	0.092	0.092	0.092	0.092	0.092	0.092	0.092	0.092	0.092	0.092	0.092	0.092	0.092	0.092	0.092	0.091	0.092	0.092	0.092	0.092	0.093	0.092	0.092	0.092	0.092	0.092	0.091	0.092	0.093	0.092	0.092	0.093	0.093	0.092	0.092	0.092	0.092	0.091	0.092
0.085	0.084	0.085	0.085	0.084	0.085	0.085	0.085	0.085	0.085	0.085	0.085	0.085	0.085	0.085	0.085	0.085	0.085	0.085	0.085	0.085	0.085	0.085	0.084	0.084	0.086	0.085	0.085	0.085	0.085	0.085	0.086	0.085	0.085	0.085	0.085	0.085	0.085	0.085	0.086	0.085	0.085	0.085	0.086	0.085	0.085	0.085	0.085	0.085	0.085
0.099	0.099	0.099	0.100	0.099	0.099	0.100	0.099	0.100	0.100	0.099	0.100	0.099	0.099	0.100	0.100	0.099	0.099	0.100	0.100	0.100	0.099	0.099	0.099	0.099	0.100	0.099	0.100	0.100	0.100	0.100	0.101	0.099	0.100	0.100	0.100	0.100	0.100	0.100	0.101	0.100	0.100	0.100	0.100	0.100	0.100	0.100	0.100	0.099	0.100
0.078	0.078	0.078	0.078	0.078	0.078	0.078	0.078	0.079	0.079	0.078	0.078	0.078	0.078	0.078	0.078	0.078	0.078	0.078	0.078	0.078	0.078	0.078	0.077	0.078	0.079	0.078	0.078	0.078	0.078	0.078	0.080	0.079	0.078	0.078	0.079	0.078	0.078	0.078	0.079	0.078	0.079	0.078	0.079	0.079	0.078	0.078	0.079	0.078	0.079
0.061	0.061	0.061	0.062	0.061	0.061	0.061	0.061	0.062	0.061	0.061	0.062	0.061	0.061	0.061	0.061	0.061	0.061	0.061	0.061	0.061	0.061	0.061	0.060	0.060	0.061	0.060	0.061	0.061	0.061	0.061	0.062	0.061	0.061	0.061	0.061	0.061	0.061	0.061	0.062	0.061	0.061	0.060	0.061	0.061	0.060	0.060	0.061	0.060	0.061
0.062	0.061	0.062	0.062	0.061	0.061	0.061	0.061	0.062	0.062	0.061	0.062	0.061	0.061	0.062	0.062	0.062	0.062	0.062	0.061	0.061	0.062	0.062	0.061	0.061	0.062	0.061	0.062	0.062	0.062	0.062	0.063	0.061	0.061	0.062	0.062	0.061	0.061	0.062	0.062	0.061	0.062	0.062	0.062	0.062	0.061	0.061	0.062	0.061	0.062
0.057	0.057	0.057	0.057	0.057	0.057	0.056	0.057	0.057	0.058	0.057	0.057	0.056	0.057	0.057	0.057	0.057	0.057	0.057	0.057	0.057	0.057	0.057	0.057	0.057	0.058	0.057	0.057	0.057	0.057	0.057	0.058	0.057	0.057	0.057	0.057	0.057	0.057	0.057	0.058	0.057	0.057	0.057	0.057	0.057	0.057	0.057	0.057	0.056	0.057
0.057	0.056	0.057	0.057	0.057	0.057	0.057	0.057	0.058	0.058	0.057	0.057	0.057	0.057	0.057	0.057	0.057	0.057	0.057	0.057	0.057	0.057	0.057	0.057	0.056	0.058	0.057	0.057	0.057	0.058	0.057	0.058	0.057	0.057	0.057	0.058	0.057	0.057	0.057	0.058	0.057	0.057	0.057	0.057	0.057	0.057	0.057	0.057	0.056	0.058
0.073	0.073	0.073	0.072	0.073	0.072	0.072	0.073	0.072	0.074	0.072	0.073	0.072	0.073	0.073	0.073	0.073	0.073	0.073	0.072	0.073	0.073	0.073	0.072	0.072	0.073	0.072	0.073	0.073	0.073	0.072	0.076	0.073	0.073	0.073	0.072	0.073	0.073	0.073	0.072	0.072	0.074	0.073	0.073	0.074	0.073	0.072	0.073	0.072	0.072
0.073	0.073	0.073	0.072	0.073	0.073	0.073	0.073	0.073	0.074	0.073	0.073	0.073	0.073	0.073	0.074	0.072	0.073	0.073	0.074	0.073	0.073	0.073	0.072	0.073	0.074	0.073	0.073	0.073	0.073	0.073	0.076	0.073	0.073	0.073	0.073	0.073	0.073	0.073	0.073	0.073	0.073	0.073	0.073	0.073	0.073	0.073	0.073	0.073	0.073
0.065	0.064	0.065	0.064	0.064	0.064	0.064	0.064	0.065	0.065	0.064	0.065	0.064	0.064	0.064	0.065	0.064	0.065	0.065	0.064	0.064	0.064	0.065	0.064	0.064	0.064	0.064	0.064	0.064	0.064	0.065	0.067	0.064	0.064	0.064	0.064	0.064	0.065	0.064	0.065	0.064	0.064	0.064	0.065	0.064	0.064	0.064	0.065	0.064	0.065
0.084	0.084	0.085	0.084	0.084	0.084	0.084	0.084	0.085	0.085	0.084	0.085	0.084	0.084	0.084	0.085	0.084	0.084	0.085	0.084	0.085	0.085	0.085	0.084	0.084	0.085	0.084	0.084	0.085	0.084	0.084	0.087	0.085	0.085	0.084	0.084	0.084	0.085	0.084	0.085	0.084	0.085	0.084	0.085	0.085	0.084	0.084	0.085	0.084	0.084
0.067	0.067	0.067	0.066	0.067	0.067	0.067	0.067	0.067	0.068	0.067	0.067	0.067	0.066	0.066	0.068	0.066	0.067	0.067	0.066	0.067	0.066	0.067	0.067	0.066	0.067	0.067	0.067	0.067	0.067	0.066	0.070	0.067	0.067	0.067	0.066	0.067	0.067	0.067	0.067	0.066	0.067	0.067	0.067	0.067	0.066	0.066	0.067	0.066	0.066
0.094	0.093	0.094	0.093	0.094	0.094	0.094	0.094	0.094	0.094	0.094	0.094	0.093	0.093	0.094	0.094	0.094	0.094	0.094	0.094	0.094	0.094	0.094	0.093	0.093	0.095	0.094	0.094	0.094	0.094	0.093	0.097	0.094	0.094	0.094	0.093	0.094	0.094	0.094	0.094	0.093	0.095	0.094	0.094	0.094	0.094	0.094	0.094	0.094	0.094
0.080	0.080	0.080	0.080	0.080	0.080	0.080	0.080	0.081	0.081	0.080	0.081	0.080	0.080	0.080	0.081	0.080	0.080	0.080	0.080	0.081	0.080	0.080	0.080	0.080	0.081	0.080	0.081	0.080	0.081	0.080	0.083	0.080	0.080	0.081	0.080	0.080	0.080	0.080	0.080	0.080	0.081	0.080	0.081	0.080	0.080	0.080	0.080	0.079	0.080
0.127	0.127	0.127	0.127	0.127	0.127	0.127	0.127	0.127	0.128	0.127	0.127	0.127	0.127	0.127	0.128	0.127	0.127	0.127	0.127	0.127	0.127	0.127	0.126	0.127	0.128	0.127	0.127	0.127	0.128	0.127	0.130	0.128	0.127	0.127	0.128	0.127	0.127	0.127	0.127	0.127	0.127	0.127	0.128	0.127	0.126	0.127	0.127	0.126	0.127
0.090	0.091	0.091	0.091	0.091	0.090	0.090	0.090	0.092	0.091	0.090	0.091	0.091	0.090	0.091	0.091	0.091	0.091	0.091	0.090	0.091	0.091	0.091	0.090	0.090	0.091	0.090	0.091	0.091	0.090	0.091	0.093	0.091	0.091	0.091	0.091	0.091	0.091	0.091	0.091	0.091	0.091	0.090	0.091	0.091	0.090	0.090	0.091	0.090	0.091
0.085	0.084	0.085	0.084	0.084	0.084	0.084	0.084	0.085	0.086	0.084	0.085	0.084	0.084	0.085	0.086	0.084	0.085	0.085	0.084	0.085	0.085	0.085	0.084	0.084	0.085	0.084	0.085	0.085	0.085	0.085	0.087	0.085	0.085	0.085	0.085	0.084	0.084	0.085	0.085	0.084	0.085	0.084	0.085	0.084	0.084	0.084	0.085	0.084	0.085
0.078	0.078	0.078	0.077	0.077	0.077	0.077	0.077	0.078	0.078	0.077	0.078	0.077	0.077	0.078	0.078	0.078	0.078	0.078	0.077	0.078	0.077	0.078	0.077	0.077	0.078	0.077	0.077	0.078	0.077	0.078	0.080	0.078	0.078	0.077	0.078	0.078	0.078	0.077	0.078	0.078	0.078	0.077	0.078	0.077	0.077	0.077	0.077	0.076	0.077
0.084	0.084	0.085	0.085	0.085	0.085	0.085	0.084	0.086	0.086	0.084	0.085	0.084	0.085	0.085	0.085	0.084	0.084	0.085	0.084	0.085	0.085	0.085	0.085	0.084	0.086	0.085	0.085	0.085	0.085	0.086	0.086	0.085	0.085	0.084	0.085	0.084	0.085	0.085	0.085	0.085	0.085	0.084	0.085	0.085	0.084	0.084	0.085	0.084	0.085
[truncated: 40 more columns]

## Sheet: MP58 20% eppendorf GTT 06
COL
90
8	12
12:52:26	12:52:32	12:52:38	12:52:45	12:52:51	12:52:57	12:53:03	12:53:10	12:53:16	12:53:22	12:53:28	12:53:35	12:53:41	12:53:47	12:53:53	12:54:00	12:54:06	12:54:12	12:54:18	12:54:25	12:54:31	12:54:37	12:54:43	12:54:50	12:54:56	12:55:02	12:55:08	12:55:15	12:55:21	12:55:27	12:55:34	12:55:40	12:55:46	12:55:52	12:55:59	12:56:05	12:56:11	12:56:17	12:56:24	12:56:30	12:56:36	12:56:43	12:56:49	12:56:55	12:57:01	12:57:08	12:57:14	12:57:20	12:57:27	12:57:33
2681	2697	2672	2664	2673	2681	2675	2697	2690	2684	2670	2723	2673	2711	2678	2692	2698	2702	2693	2684	2703	2717	2727	2695	2724	2729	2714	2714	2722	2693	2702	2665	2675	2717	2714	2742	2773	2733	2717	2720	2717	2689	2733	2733	2717	2730	2757	2722	2725	2719
0.070	0.069	0.071	0.069	0.070	0.070	0.070	0.070	0.070	0.070	0.069	0.076	0.070	0.071	0.070	0.071	0.070	0.071	0.070	0.070	0.070	0.070	0.071	0.070	0.071	0.069	0.070	0.076	0.070	0.070	0.070	0.070	0.070	0.069	0.070	0.073	0.069	0.070	0.070	0.070	0.070	0.070	0.069	0.070	0.070	0.070	0.075	0.070	0.069	0.070
2563	2574	2596	2561	2568	2589	2584	2589	2588	2584	2559	2610	2590	2610	2589	2593	2602	2636	2612	2596	2600	2635	2603	2611	2613	2600	2628	2618	2600	2589	2599	2616	2618	2607	2593	2634	2633	2604	2624	2592	2617	2630	2606	2622	2648	2649	2620	2642	2649	2645
0.081	0.082	0.083	0.081	0.082	0.083	0.082	0.083	0.082	0.083	0.082	0.088	0.083	0.084	0.082	0.083	0.082	0.084	0.082	0.082	0.082	0.083	0.083	0.082	0.083	0.082	0.083	0.088	0.081	0.082	0.082	0.083	0.082	0.081	0.082	0.085	0.082	0.082	0.082	0.082	0.082	0.082	0.082	0.082	0.082	0.083	0.087	0.082	0.082	0.082
2516	2529	2521	2531	2527	2535	2534	2533	2540	2524	2527	2560	2544	2561	2543	2542	2560	2553	2566	2535	2539	2573	2560	2542	2567	2547	2551	2561	2539	2558	2567	2548	2557	2579	2581	2567	2541	2533	2576	2577	2551	2552	2569	2574	2570	2587	2585	2572	2578	2553
0.117	0.117	0.119	0.117	0.117	0.118	0.117	0.117	0.118	0.118	0.117	0.124	0.118	0.119	0.118	0.118	0.118	0.119	0.118	0.117	0.118	0.118	0.119	0.118	0.119	0.117	0.118	0.123	0.117	0.117	0.118	0.118	0.117	0.117	0.118	0.121	0.117	0.118	0.118	0.117	0.118	0.118	0.117	0.118	0.118	0.118	0.123	0.117	0.117	0.118
0.094	0.094	0.096	0.094	0.095	0.096	0.094	0.095	0.094	0.095	0.094	0.101	0.095	0.096	0.094	0.095	0.094	0.096	0.095	0.094	0.095	0.095	0.096	0.095	0.096	0.094	0.095	0.100	0.094	0.094	0.094	0.095	0.094	0.094	0.095	0.097	0.094	0.095	0.095	0.094	0.095	0.094	0.094	0.095	0.094	0.095	0.099	0.094	0.094	0.094
0.087	0.086	0.089	0.087	0.087	0.088	0.087	0.087	0.087	0.087	0.087	0.094	0.087	0.089	0.087	0.088	0.087	0.089	0.088	0.088	0.088	0.088	0.089	0.088	0.089	0.087	0.088	0.093	0.087	0.087	0.088	0.088	0.087	0.087	0.088	0.090	0.087	0.088	0.088	0.087	0.088	0.088	0.087	0.088	0.087	0.087	0.092	0.087	0.087	0.087
0.057	0.057	0.059	0.057	0.058	0.058	0.058	0.057	0.057	0.058	0.057	0.064	0.058	0.059	0.058	0.058	0.057	0.059	0.057	0.058	0.058	0.058	0.058	0.058	0.059	0.058	0.058	0.063	0.057	0.057	0.058	0.058	0.057	0.057	0.057	0.060	0.057	0.058	0.058	0.057	0.058	0.057	0.057	0.057	0.057	0.058	0.062	0.057	0.057	0.057
0.064	0.064	0.066	0.064	0.064	0.065	0.065	0.064	0.064	0.065	0.065	0.071	0.065	0.066	0.064	0.065	0.064	0.066	0.064	0.065	0.065	0.065	0.066	0.065	0.066	0.064	0.065	0.069	0.064	0.064	0.064	0.065	0.064	0.064	0.064	0.067	0.064	0.065	0.065	0.064	0.065	0.064	0.064	0.064	0.064	0.065	0.069	0.064	0.064	0.065
0.063	0.063	0.065	0.063	0.064	0.065	0.063	0.063	0.064	0.063	0.064	0.067	0.064	0.065	0.064	0.064	0.063	0.065	0.064	0.064	0.064	0.064	0.064	0.064	0.065	0.063	0.064	0.066	0.063	0.063	0.063	0.064	0.063	0.063	0.063	0.066	0.063	0.064	0.064	0.063	0.064	0.063	0.064	0.063	0.064	0.064	0.066	0.063	0.063	0.063
0.081	0.080	0.082	0.080	0.081	0.082	0.081	0.081	0.081	0.081	0.081	0.082	0.081	0.082	0.081	0.082	0.080	0.083	0.081	0.082	0.081	0.081	0.081	0.081	0.082	0.081	0.081	0.082	0.081	0.081	0.081	0.081	0.081	0.080	0.081	0.084	0.081	0.081	0.082	0.081	0.081	0.081	0.081	0.081	0.081	0.081	0.081	0.081	0.081	0.081
0.073	0.072	0.074	0.072	0.072	0.073	0.072	0.073	0.072	0.073	0.072	0.082	0.073	0.075	0.072	0.073	0.072	0.074	0.073	0.073	0.073	0.073	0.073	0.073	0.074	0.073	0.073	0.082	0.072	0.073	0.072	0.073	0.072	0.072	0.072	0.077	0.072	0.073	0.073	0.073	0.073	0.073	0.072	0.073	0.073	0.073	0.079	0.073	0.072	0.073
0.073	0.073	0.075	0.073	0.074	0.074	0.073	0.074	0.073	0.074	0.073	0.083	0.074	0.076	0.074	0.075	0.073	0.075	0.073	0.074	0.074	0.074	0.075	0.074	0.075	0.073	0.074	0.083	0.073	0.073	0.073	0.074	0.073	0.073	0.073	0.078	0.073	0.074	0.074	0.073	0.074	0.073	0.073	0.073	0.073	0.074	0.080	0.074	0.073	0.074
0.077	0.077	0.079	0.076	0.077	0.078	0.077	0.077	0.077	0.077	0.077	0.086	0.077	0.079	0.077	0.078	0.076	0.079	0.077	0.077	0.078	0.078	0.078	0.078	0.079	0.077	0.077	0.086	0.077	0.077	0.077	0.078	0.077	0.077	0.077	0.081	0.077	0.077	0.077	0.077	0.078	0.077	0.077	0.077	0.077	0.077	0.083	0.077	0.076	0.077
0.078	0.078	0.079	0.078	0.078	0.079	0.078	0.079	0.078	0.079	0.078	0.087	0.078	0.080	0.078	0.079	0.078	0.080	0.078	0.078	0.078	0.079	0.079	0.079	0.080	0.078	0.079	0.087	0.077	0.078	0.078	0.079	0.078	0.078	0.078	0.083	0.078	0.079	0.078	0.078	0.079	0.078	0.078	0.079	0.078	0.079	0.084	0.078	0.078	0.078
0.082	0.082	0.083	0.081	0.082	0.083	0.082	0.081	0.082	0.082	0.081	0.091	0.082	0.084	0.082	0.083	0.082	0.084	0.082	0.082	0.082	0.083	0.083	0.082	0.084	0.082	0.082	0.092	0.081	0.082	0.082	0.083	0.082	0.081	0.082	0.087	0.082	0.082	0.083	0.082	0.083	0.082	0.082	0.082	0.082	0.082	0.088	0.082	0.081	0.082
0.092	0.091	0.094	0.092	0.092	0.093	0.092	0.092	0.092	0.092	0.091	0.101	0.092	0.094	0.092	0.093	0.092	0.094	0.092	0.092	0.092	0.093	0.093	0.092	0.094	0.092	0.092	0.101	0.092	0.091	0.092	0.093	0.092	0.092	0.092	0.096	0.092	0.092	0.092	0.092	0.093	0.092	0.091	0.092	0.092	0.092	0.098	0.092	0.091	0.092
0.083	0.083	0.084	0.083	0.083	0.084	0.083	0.083	0.082	0.083	0.083	0.092	0.083	0.085	0.083	0.084	0.083	0.085	0.083	0.083	0.083	0.084	0.084	0.083	0.084	0.083	0.083	0.092	0.083	0.083	0.083	0.083	0.083	0.082	0.083	0.087	0.083	0.084	0.083	0.082	0.083	0.083	0.083	0.083	0.083	0.083	0.089	0.083	0.082	0.083
0.078	0.078	0.080	0.078	0.079	0.080	0.079	0.079	0.078	0.078	0.078	0.088	0.079	0.081	0.078	0.080	0.078	0.081	0.079	0.079	0.079	0.079	0.080	0.079	0.080	0.078	0.079	0.088	0.078	0.078	0.079	0.080	0.078	0.078	0.079	0.083	0.079	0.079	0.079	0.078	0.080	0.079	0.078	0.079	0.079	0.079	0.085	0.078	0.078	0.079
0.090	0.090	0.093	0.091	0.091	0.092	0.091	0.091	0.090	0.091	0.091	0.100	0.091	0.093	0.091	0.092	0.091	0.093	0.091	0.092	0.092	0.092	0.092	0.091	0.093	0.091	0.091	0.100	0.090	0.091	0.091	0.092	0.091	0.091	0.091	0.095	0.091	0.091	0.092	0.091	0.092	0.091	0.091	0.091	0.091	0.091	0.097	0.091	0.091	0.090
0.076	0.076	0.078	0.076	0.077	0.077	0.077	0.077	0.076	0.077	0.076	0.085	0.077	0.078	0.076	0.077	0.076	0.078	0.076	0.077	0.077	0.077	0.078	0.077	0.078	0.077	0.077	0.084	0.076	0.077	0.076	0.077	0.076	0.076	0.076	0.081	0.077	0.077	0.077	0.076	0.077	0.077	0.076	0.077	0.077	0.077	0.082	0.076	0.076	0.077
0.075	0.075	0.078	0.076	0.076	0.077	0.076	0.076	0.076	0.076	0.076	0.081	0.076	0.078	0.076	0.077	0.076	0.078	0.076	0.076	0.076	0.077	0.076	0.077	0.078	0.076	0.076	0.080	0.076	0.076	0.076	0.077	0.076	0.076	0.076	0.080	0.076	0.076	0.076	0.076	0.077	0.076	0.077	0.076	0.076	0.076	0.080	0.076	0.076	0.076
0.075	0.075	0.077	0.075	0.076	0.077	0.076	0.076	0.076	0.076	0.076	0.078	0.076	0.078	0.076	0.077	0.075	0.078	0.076	0.076	0.076	0.076	0.076	0.076	0.077	0.076	0.076	0.078	0.075	0.076	0.076	0.076	0.076	0.075	0.076	0.080	0.075	0.076	0.076	0.076	0.076	0.076	0.076	0.076	0.075	0.076	0.076	0.076	0.075	0.076
2199	2190	2189	2193	2187	2191	2176	2192	2189	2196	2188	2188	2200	2180	2201	2196	2187	2181	2186	2195	2206	2183	2193	2197	2191	2188	2185	2201	2177	2208	2203	2186	2193	2200	2206	2179	2191	2188	2206	2210	2192	2196	2184	2185	2200	2198	2205	2198	2199	2203
0.081	0.081	0.083	0.082	0.082	0.082	0.081	0.082	0.082	0.082	0.082	0.085	0.082	0.083	0.082	0.082	0.082	0.083	0.082	0.082	0.082	0.082	0.082	0.082	0.082	0.082	0.082	0.085	0.082	0.082	0.082	0.082	0.081	0.081	0.082	0.084	0.082	0.082	0.082	0.082	0.082	0.082	0.082	0.082	0.082	0.082	0.084	0.082	0.082	0.082
2178	2184	2199	2181	2168	2182	2175	2182	2185	2194	2176	2175	2182	2168	2180	2191	2171	2180	2164	2183	2182	2183	2204	2179	2170	2189	2179	2185	2185	2185	2182	2176	2188	2184	2190	2201	2207	2197	2190	2190	2192	2197	2189	2195	2200	2183	2200	2180	2176	2195
0.083	0.083	0.084	0.083	0.083	0.084	0.083	0.084	0.083	0.084	0.083	0.087	0.083	0.085	0.083	0.084	0.083	0.084	0.083	0.083	0.083	0.084	0.084	0.083	0.084	0.084	0.084	0.086	0.083	0.083	0.083	0.084	0.083	0.083	0.083	0.085	0.083	0.084	0.084	0.083	0.083	0.083	0.083	0.083	0.084	0.084	0.086	0.083	0.083	0.083
2218	2204	2185	2160	2135	2137	2111	2115	2105	2088	2086	2081	2089	2082	2087	2093	2095	2099	2096	2102	2105	2114	2115	2122	2130	2132	2142	2144	2140	2140	2142	2155	2166	2146	2146	2155	2153	2154	2148	2159	2160	2158	2153	2154	2163	2161	2163	2161	2157	2162
0.075	0.075	0.077	0.076	0.076	0.077	0.075	0.076	0.076	0.076	0.076	0.079	0.076	0.077	0.076	0.076	0.076	0.077	0.076	0.076	0.076	0.077	0.077	0.076	0.077	0.076	0.077	0.079	0.076	0.076	0.076	0.077	0.076	0.076	0.076	0.078	0.076	0.076	0.077	0.076	0.076	0.076	0.075	0.076	0.076	0.076	0.079	0.075	0.075	0.076
0.071	0.071	0.071	0.071	0.071	0.072	0.070	0.071	0.070	0.071	0.071	0.074	0.071	0.072	0.071	0.071	0.070	0.072	0.071	0.070	0.071	0.071	0.071	0.071	0.071	0.071	0.071	0.074	0.071	0.071	0.071	0.071	0.070	0.070	0.071	0.072	0.070	0.071	0.071	0.070	0.070	0.071	0.071	0.071	0.071	0.071	0.073	0.070	0.070	0.071
0.102	0.102	0.104	0.103	0.103	0.104	0.103	0.103	0.103	0.103	0.103	0.107	0.103	0.104	0.103	0.104	0.103	0.105	0.103	0.103	0.103	0.104	0.104	0.103	0.104	0.103	0.104	0.107	0.103	0.103	0.103	0.104	0.103	0.103	0.103	0.105	0.103	0.104	0.104	0.103	0.103	0.103	0.103	0.104	0.104	0.104	0.106	0.103	0.103	0.103
0.100	0.100	0.101	0.100	0.101	0.101	0.100	0.100	0.100	0.101	0.100	0.104	0.101	0.102	0.101	0.101	0.100	0.101	0.101	0.101	0.101	0.101	0.101	0.101	0.101	0.101	0.101	0.104	0.100	0.101	0.101	0.101	0.100	0.101	0.101	0.102	0.101	0.101	0.101	0.100	0.101	0.100	0.101	0.101	0.101	0.101	0.103	0.101	0.101	0.100
0.076	0.076	0.077	0.076	0.077	0.077	0.076	0.077	0.076	0.077	0.077	0.080	0.077	0.078	0.077	0.077	0.076	0.077	0.077	0.077	0.076	0.077	0.077	0.077	0.077	0.077	0.077	0.080	0.076	0.077	0.077	0.077	0.076	0.076	0.076	0.078	0.077	0.077	0.077	0.076	0.077	0.077	0.076	0.077	0.077	0.077	0.079	0.076	0.076	0.077
0.077	0.078	0.079	0.078	0.078	0.079	0.078	0.078	0.079	0.078	0.078	0.080	0.079	0.080	0.078	0.079	0.078	0.079	0.078	0.078	0.078	0.079	0.078	0.078	0.079	0.078	0.078	0.079	0.078	0.078	0.078	0.079	0.078	0.078	0.078	0.080	0.078	0.079	0.079	0.078	0.078	0.079	0.079	0.079	0.078	0.078	0.080	0.078	0.078	0.079
0.066	0.066	0.067	0.066	0.067	0.068	0.067	0.066	0.067	0.067	0.067	0.068	0.067	0.068	0.067	0.067	0.066	0.068	0.067	0.067	0.067	0.067	0.067	0.067	0.067	0.067	0.067	0.067	0.066	0.067	0.067	0.067	0.067	0.066	0.066	0.068	0.066	0.067	0.067	0.067	0.066	0.067	0.067	0.067	0.067	0.067	0.067	0.067	0.067	0.067
0.067	0.066	0.069	0.066	0.066	0.067	0.066	0.066	0.067	0.067	0.066	0.077	0.067	0.069	0.066	0.068	0.066	0.069	0.067	0.067	0.067	0.068	0.068	0.067	0.069	0.066	0.067	0.077	0.066	0.067	0.067	0.067	0.066	0.066	0.066	0.072	0.066	0.066	0.067	0.067	0.068	0.067	0.066	0.067	0.066	0.067	0.074	0.067	0.066	0.066
0.085	0.085	0.088	0.085	0.086	0.087	0.086	0.086	0.086	0.086	0.085	0.096	0.086	0.088	0.086	0.087	0.086	0.088	0.086	0.086	0.086	0.086	0.087	0.086	0.088	0.085	0.086	0.096	0.085	0.086	0.086	0.086	0.085	0.085	0.086	0.091	0.085	0.086	0.086	0.085	0.087	0.086	0.085	0.085	0.085	0.086	0.094	0.086	0.085	0.086
0.085	0.085	0.087	0.084	0.085	0.086	0.085	0.085	0.085	0.085	0.085	0.095	0.086	0.087	0.085	0.086	0.084	0.087	0.085	0.085	0.086	0.086	0.086	0.086	0.087	0.085	0.085	0.096	0.085	0.085	0.085	0.086	0.085	0.085	0.085	0.090	0.085	0.085	0.085	0.085	0.086	0.085	0.085	0.085	0.085	0.085	0.093	0.085	0.084	0.085
0.079	0.079	0.081	0.079	0.080	0.081	0.079	0.080	0.080	0.080	0.080	0.090	0.080	0.082	0.080	0.081	0.079	0.082	0.079	0.080	0.080	0.081	0.081	0.080	0.082	0.080	0.080	0.090	0.079	0.079	0.080	0.080	0.080	0.079	0.080	0.085	0.079	0.080	0.080	0.079	0.081	0.080	0.079	0.080	0.079	0.080	0.087	0.079	0.079	0.079
0.073	0.072	0.075	0.072	0.072	0.074	0.072	0.072	0.072	0.073	0.072	0.083	0.073	0.074	0.073	0.073	0.072	0.074	0.072	0.073	0.073	0.073	0.074	0.073	0.075	0.072	0.073	0.083	0.072	0.072	0.072	0.074	0.072	0.072	0.072	0.078	0.072	0.073	0.073	0.072	0.074	0.073	0.072	0.073	0.073	0.073	0.080	0.073	0.072	0.073
0.073	0.073	0.076	0.073	0.074	0.075	0.074	0.074	0.074	0.074	0.074	0.084	0.074	0.076	0.074	0.075	0.073	0.076	0.074	0.074	0.075	0.075	0.075	0.074	0.076	0.074	0.074	0.084	0.073	0.073	0.074	0.075	0.074	0.073	0.074	0.079	0.074	0.074	0.074	0.074	0.076	0.074	0.073	0.074	0.074	0.074	0.082	0.074	0.073	0.074
0.089	0.089	0.092	0.089	0.090	0.091	0.089	0.090	0.089	0.090	0.090	0.100	0.090	0.092	0.090	0.091	0.090	0.092	0.090	0.090	0.090	0.091	0.091	0.090	0.092	0.090	0.090	0.100	0.090	0.090	0.090	0.091	0.090	0.089	0.090	0.095	0.089	0.090	0.090	0.089	0.091	0.090	0.090	0.090	0.090	0.090	0.097	0.089	0.089	0.090
0.072	0.071	0.074	0.072	0.072	0.074	0.072	0.073	0.072	0.072	0.072	0.083	0.072	0.074	0.072	0.074	0.072	0.074	0.072	0.072	0.073	0.073	0.074	0.073	0.075	0.072	0.073	0.083	0.072	0.072	0.072	0.073	0.072	0.072	0.073	0.077	0.072	0.073	0.072	0.072	0.073	0.072	0.072	0.073	0.072	0.072	0.080	0.072	0.072	0.073
0.080	0.080	0.083	0.081	0.081	0.082	0.081	0.081	0.081	0.081	0.081	0.092	0.081	0.083	0.081	0.082	0.081	0.083	0.081	0.082	0.082	0.082	0.082	0.081	0.083	0.081	0.081	0.091	0.080	0.081	0.081	0.082	0.081	0.081	0.081	0.086	0.081	0.081	0.082	0.081	0.082	0.081	0.081	0.081	0.081	0.081	0.089	0.081	0.081	0.080
0.071	0.071	0.074	0.071	0.072	0.073	0.072	0.072	0.071	0.072	0.072	0.081	0.072	0.073	0.071	0.072	0.071	0.073	0.071	0.072	0.072	0.072	0.073	0.072	0.074	0.071	0.072	0.080	0.071	0.072	0.072	0.072	0.071	0.071	0.071	0.077	0.071	0.072	0.072	0.071	0.073	0.072	0.071	0.072	0.071	0.072	0.079	0.071	0.071	0.072
0.074	0.074	0.077	0.075	0.075	0.077	0.075	0.075	0.076	0.075	0.075	0.081	0.076	0.077	0.075	0.076	0.075	0.077	0.075	0.075	0.076	0.076	0.075	0.075	0.078	0.075	0.075	0.079	0.075	0.075	0.075	0.076	0.075	0.075	0.075	0.080	0.075	0.076	0.075	0.075	0.076	0.075	0.076	0.075	0.075	0.075	0.080	0.075	0.075	0.076
0.071	0.071	0.074	0.071	0.072	0.074	0.073	0.072	0.072	0.072	0.072	0.074	0.073	0.074	0.072	0.073	0.072	0.075	0.072	0.073	0.073	0.073	0.072	0.073	0.075	0.072	0.073	0.074	0.072	0.072	0.072	0.073	0.072	0.071	0.072	0.077	0.072	0.072	0.073	0.072	0.072	0.072	0.072	0.072	0.072	0.073	0.073	0.072	0.072	0.072
0.067	0.066	0.067	0.066	0.066	0.066	0.066	0.066	0.066	0.067	0.066	0.070	0.067	0.067	0.066	0.066	0.066	0.067	0.067	0.066	0.066	0.067	0.067	0.066	0.067	0.066	0.067	0.070	0.066	0.066	0.066	0.066	0.066	0.066	0.066	0.068	0.066	0.066	0.067	0.066	0.066	0.067	0.066	0.067	0.066	0.067	0.069	0.067	0.066	0.066
0.071	0.070	0.071	0.071	0.071	0.071	0.070	0.071	0.071	0.071	0.071	0.074	0.071	0.072	0.071	0.071	0.071	0.072	0.071	0.071	0.071	0.071	0.071	0.071	0.071	0.071	0.071	0.074	0.070	0.071	0.071	0.071	0.071	0.070	0.071	0.072	0.071	0.071	0.071	0.071	0.071	0.071	0.071	0.071	0.071	0.071	0.073	0.071	0.071	0.071
0.078	0.078	0.078	0.077	0.078	0.078	0.078	0.078	0.078	0.078	0.078	0.081	0.079	0.079	0.078	0.078	0.077	0.079	0.078	0.078	0.078	0.078	0.078	0.078	0.078	0.078	0.078	0.081	0.078	0.078	0.078	0.078	0.078	0.078	0.078	0.079	0.078	0.078	0.078	0.078	0.078	0.078	0.078	0.078	0.078	0.078	0.080	0.078	0.077	0.078
0.070	0.070	0.070	0.070	0.070	0.071	0.070	0.070	0.070	0.070	0.070	0.073	0.070	0.071	0.070	0.070	0.070	0.071	0.070	0.070	0.070	0.070	0.070	0.070	0.070	0.070	0.070	0.073	0.069	0.070	0.070	0.070	0.070	0.070	0.070	0.071	0.070	0.071	0.070	0.070	0.070	0.070	0.070	0.070	0.070	0.071	0.072	0.070	0.070	0.070
0.066	0.066	0.066	0.066	0.066	0.067	0.066	0.065	0.066	0.066	0.066	0.070	0.066	0.067	0.066	0.066	0.066	0.067	0.066	0.066	0.066	0.066	0.067	0.066	0.067	0.066	0.066	0.070	0.066	0.066	0.066	0.066	0.066	0.065	0.066	0.068	0.066	0.066	0.066	0.066	0.066	0.066	0.066	0.066	0.066	0.066	0.068	0.066	0.065	0.066
0.065	0.065	0.066	0.065	0.065	0.066	0.065	0.065	0.065	0.066	0.065	0.068	0.065	0.066	0.065	0.065	0.065	0.066	0.065	0.065	0.065	0.066	0.066	0.065	0.066	0.065	0.066	0.068	0.065	0.065	0.065	0.066	0.065	0.065	0.065	0.067	0.065	0.065	0.066	0.065	0.066	0.065	0.065	0.065	0.065	0.066	0.067	0.065	0.065	0.065
0.143	0.139	0.140	0.140	0.140	0.140	0.140	0.141	0.140	0.141	0.140	0.144	0.138	0.140	0.138	0.138	0.137	0.138	0.138	0.137	0.137	0.138	0.139	0.138	0.138	0.138	0.138	0.141	0.138	0.138	0.139	0.138	0.138	0.138	0.138	0.140	0.138	0.139	0.139	0.138	0.138	0.138	0.138	0.139	0.139	0.139	0.141	0.139	0.138	0.139
0.066	0.065	0.066	0.066	0.067	0.067	0.066	0.067	0.066	0.066	0.066	0.069	0.066	0.067	0.066	0.067	0.066	0.067	0.066	0.067	0.066	0.067	0.067	0.066	0.067	0.066	0.067	0.070	0.066	0.066	0.066	0.067	0.066	0.066	0.066	0.068	0.066	0.067	0.066	0.066	0.066	0.066	0.066	0.067	0.066	0.066	0.068	0.066	0.066	0.066
0.063	0.063	0.064	0.063	0.064	0.064	0.064	0.063	0.063	0.064	0.063	0.067	0.064	0.064	0.064	0.064	0.063	0.064	0.063	0.064	0.064	0.064	0.064	0.064	0.064	0.064	0.064	0.066	0.063	0.063	0.064	0.064	0.063	0.063	0.063	0.065	0.063	0.064	0.064	0.063	0.064	0.063	0.064	0.064	0.063	0.064	0.065	0.064	0.063	0.063
0.076	0.076	0.077	0.076	0.077	0.077	0.076	0.077	0.076	0.077	0.077	0.080	0.077	0.077	0.077	0.076	0.076	0.077	0.077	0.077	0.077	0.077	0.077	0.077	0.077	0.077	0.077	0.080	0.076	0.077	0.077	0.077	0.076	0.076	0.076	0.078	0.077	0.077	0.077	0.076	0.077	0.077	0.076	0.077	0.077	0.077	0.078	0.076	0.076	0.077
0.060	0.061	0.061	0.061	0.061	0.062	0.061	0.061	0.061	0.061	0.061	0.063	0.061	0.062	0.061	0.061	0.061	0.062	0.062	0.061	0.061	0.062	0.061	0.061	0.062	0.061	0.061	0.063	0.061	0.061	0.061	0.061	0.061	0.061	0.061	0.063	0.061	0.062	0.061	0.061	0.061	0.061	0.062	0.061	0.061	0.061	0.063	0.061	0.061	0.061
0.063	0.062	0.063	0.063	0.063	0.064	0.063	0.063	0.063	0.063	0.063	0.064	0.063	0.064	0.063	0.063	0.062	0.064	0.063	0.064	0.063	0.063	0.064	0.063	0.063	0.063	0.064	0.064	0.063	0.063	0.063	0.063	0.063	0.062	0.063	0.065	0.063	0.063	0.063	0.063	0.063	0.063	0.063	0.063	0.063	0.063	0.063	0.063	0.063	0.063
0.080	0.080	0.081	0.080	0.081	0.081	0.080	0.081	0.080	0.081	0.081	0.082	0.081	0.082	0.081	0.081	0.080	0.081	0.081	0.080	0.080	0.081	0.081	0.081	0.081	0.081	0.081	0.081	0.081	0.081	0.081	0.081	0.081	0.080	0.080	0.081	0.080	0.081	0.081	0.081	0.080	0.081	0.080	0.081	0.081	0.081	0.081	0.081	0.080	0.080
0.087	0.087	0.087	0.086	0.087	0.087	0.086	0.087	0.087	0.087	0.087	0.088	0.087	0.087	0.087	0.087	0.086	0.088	0.087	0.087	0.086	0.087	0.087	0.087	0.087	0.087	0.087	0.087	0.087	0.087	0.087	0.087	0.087	0.086	0.087	0.088	0.087	0.087	0.087	0.087	0.086	0.087	0.086	0.086	0.087	0.088	0.087	0.087	0.087	0.087
0.078	0.078	0.079	0.078	0.079	0.079	0.078	0.078	0.078	0.078	0.079	0.079	0.079	0.079	0.078	0.079	0.078	0.079	0.078	0.078	0.079	0.079	0.078	0.078	0.078	0.078	0.079	0.079	0.079	0.079	0.078	0.079	0.078	0.078	0.078	0.079	0.078	0.079	0.079	0.078	0.078	0.079	0.078	0.078	0.078	0.079	0.079	0.078	0.078	0.078
0.075	0.075	0.075	0.075	0.076	0.076	0.075	0.076	0.075	0.076	0.076	0.076	0.076	0.076	0.075	0.075	0.075	0.076	0.075	0.075	0.075	0.076	0.075	0.075	0.075	0.075	0.076	0.076	0.075	0.075	0.076	0.076	0.076	0.075	0.075	0.076	0.075	0.076	0.075	0.075	0.075	0.076	0.075	0.075	0.076	0.076	0.076	0.075	0.075	0.075
0.094	0.094	0.095	0.094	0.095	0.095	0.094	0.094	0.095	0.095	0.095	0.096	0.095	0.095	0.095	0.094	0.094	0.095	0.094	0.095	0.095	0.095	0.095	0.094	0.095	0.094	0.095	0.096	0.094	0.095	0.094	0.095	0.094	0.094	0.094	0.095	0.094	0.095	0.095	0.094	0.094	0.095	0.094	0.094	0.095	0.095	0.095	0.094	0.094	0.094
0.088	0.088	0.089	0.088	0.089	0.089	0.088	0.088	0.088	0.089	0.089	0.090	0.088	0.089	0.089	0.089	0.088	0.089	0.089	0.089	0.089	0.089	0.089	0.089	0.089	0.089	0.089	0.089	0.089	0.089	0.089	0.089	0.089	0.089	0.089	0.090	0.089	0.089	0.089	0.089	0.089	0.089	0.088	0.089	0.089	0.090	0.089	0.088	0.088	0.089
0.099	0.099	0.099	0.099	0.099	0.100	0.098	0.099	0.098	0.099	0.099	0.100	0.099	0.099	0.099	0.099	0.099	0.100	0.099	0.099	0.099	0.099	0.100	0.099	0.098	0.099	0.099	0.100	0.099	0.099	0.099	0.099	0.099	0.098	0.099	0.099	0.099	0.100	0.099	0.099	0.098	0.099	0.099	0.099	0.099	0.100	0.099	0.098	0.098	0.099
0.107	0.107	0.108	0.108	0.108	0.109	0.108	0.108	0.108	0.108	0.108	0.109	0.108	0.108	0.108	0.108	0.108	0.109	0.108	0.108	0.108	0.108	0.109	0.108	0.108	0.108	0.108	0.109	0.108	0.108	0.108	0.109	0.108	0.107	0.108	0.108	0.108	0.108	0.108	0.108	0.107	0.108	0.108	0.108	0.108	0.108	0.108	0.107	0.108	0.108
0.065	0.065	0.066	0.065	0.066	0.066	0.065	0.065	0.065	0.066	0.066	0.066	0.066	0.066	0.066	0.066	0.066	0.066	0.066	0.066	0.066	0.066	0.066	0.066	0.066	0.066	0.066	0.066	0.065	0.065	0.066	0.066	0.066	0.065	0.066	0.066	0.065	0.066	0.066	0.066	0.065	0.066	0.066	0.066	0.065	0.066	0.065	0.065	0.065	0.065
0.060	0.060	0.060	0.059	0.060	0.060	0.060	0.060	0.060	0.060	0.060	0.061	0.060	0.060	0.060	0.060	0.060	0.060	0.060	0.060	0.060	0.060	0.061	0.060	0.060	0.060	0.060	0.061	0.060	0.060	0.060	0.060	0.060	0.060	0.060	0.060	0.060	0.060	0.060	0.060	0.059	0.060	0.060	0.060	0.060	0.061	0.059	0.059	0.060	0.060
0.096	0.096	0.097	0.097	0.097	0.098	0.096	0.097	0.097	0.097	0.097	0.098	0.097	0.098	0.097	0.098	0.097	0.098	0.097	0.097	0.097	0.098	0.097	0.097	0.097	0.097	0.097	0.097	0.097	0.097	0.097	0.097	0.097	0.097	0.097	0.098	0.097	0.098	0.097	0.097	0.097	0.098	0.098	0.097	0.097	0.097	0.097	0.097	0.097	0.097
0.068	0.068	0.069	0.068	0.069	0.069	0.069	0.069	0.068	0.069	0.069	0.069	0.069	0.069	0.069	0.069	0.068	0.070	0.069	0.069	0.069	0.069	0.069	0.068	0.068	0.069	0.069	0.069	0.068	0.069	0.069	0.069	0.069	0.068	0.068	0.069	0.068	0.069	0.069	0.069	0.068	0.069	0.069	0.069	0.068	0.069	0.068	0.068	0.068	0.069
0.066	0.065	0.066	0.065	0.065	0.066	0.065	0.065	0.065	0.066	0.066	0.067	0.066	0.067	0.066	0.066	0.065	0.066	0.066	0.065	0.065	0.066	0.066	0.066	0.066	0.066	0.066	0.067	0.065	0.066	0.066	0.066	0.065	0.065	0.065	0.066	0.065	0.066	0.066	0.066	0.065	0.066	0.065	0.066	0.066	0.066	0.066	0.066	0.065	0.066
0.088	0.088	0.089	0.088	0.088	0.088	0.088	0.088	0.088	0.089	0.088	0.090	0.089	0.089	0.089	0.089	0.088	0.089	0.089	0.089	0.088	0.089	0.089	0.089	0.088	0.088	0.089	0.089	0.088	0.089	0.089	0.089	0.088	0.088	0.088	0.089	0.088	0.089	0.088	0.088	0.088	0.089	0.088	0.088	0.089	0.089	0.089	0.088	0.088	0.089
0.079	0.080	0.080	0.079	0.080	0.080	0.080	0.080	0.080	0.080	0.080	0.081	0.080	0.080	0.080	0.080	0.079	0.080	0.080	0.080	0.080	0.080	0.080	0.080	0.080	0.080	0.080	0.081	0.080	0.080	0.080	0.080	0.080	0.079	0.079	0.080	0.080	0.080	0.080	0.080	0.079	0.080	0.080	0.080	0.080	0.080	0.080	0.079	0.079	0.080
0.085	0.085	0.084	0.084	0.085	0.086	0.084	0.085	0.085	0.085	0.085	0.086	0.085	0.086	0.085	0.085	0.085	0.085	0.085	0.085	0.084	0.085	0.085	0.085	0.085	0.085	0.086	0.086	0.084	0.085	0.085	0.085	0.085	0.085	0.085	0.085	0.085	0.086	0.085	0.085	0.084	0.085	0.085	0.085	0.085	0.086	0.086	0.084	0.085	0.085
0.091	0.092	0.092	0.092	0.092	0.092	0.092	0.092	0.092	0.092	0.092	0.094	0.092	0.093	0.093	0.092	0.092	0.093	0.092	0.092	0.092	0.092	0.092	0.092	0.092	0.092	0.092	0.094	0.092	0.093	0.092	0.093	0.092	0.092	0.092	0.093	0.092	0.093	0.093	0.092	0.092	0.092	0.092	0.092	0.092	0.092	0.093	0.092	0.091	0.092
0.084	0.084	0.085	0.085	0.085	0.085	0.085	0.085	0.085	0.085	0.085	0.086	0.085	0.086	0.085	0.085	0.085	0.086	0.085	0.085	0.085	0.086	0.086	0.085	0.085	0.085	0.086	0.086	0.085	0.085	0.086	0.086	0.085	0.085	0.085	0.086	0.085	0.086	0.086	0.085	0.085	0.085	0.085	0.085	0.085	0.086	0.086	0.085	0.085	0.085
0.099	0.099	0.100	0.099	0.100	0.101	0.100	0.100	0.099	0.100	0.100	0.101	0.100	0.101	0.100	0.100	0.100	0.101	0.100	0.100	0.100	0.101	0.101	0.101	0.100	0.100	0.100	0.101	0.100	0.100	0.100	0.100	0.100	0.100	0.100	0.101	0.100	0.101	0.101	0.100	0.099	0.100	0.100	0.100	0.100	0.101	0.100	0.100	0.099	0.100
0.077	0.077	0.078	0.078	0.078	0.079	0.078	0.078	0.078	0.078	0.078	0.080	0.078	0.079	0.079	0.078	0.078	0.079	0.078	0.078	0.078	0.079	0.079	0.079	0.078	0.078	0.079	0.079	0.078	0.078	0.078	0.079	0.078	0.078	0.078	0.079	0.078	0.079	0.078	0.078	0.078	0.078	0.078	0.079	0.078	0.078	0.079	0.078	0.078	0.078
0.060	0.061	0.062	0.061	0.062	0.062	0.061	0.061	0.061	0.061	0.061	0.063	0.061	0.062	0.062	0.061	0.061	0.062	0.061	0.061	0.062	0.062	0.061	0.062	0.061	0.062	0.061	0.062	0.061	0.061	0.062	0.061	0.061	0.061	0.061	0.062	0.061	0.062	0.062	0.061	0.060	0.061	0.061	0.061	0.061	0.061	0.061	0.061	0.061	0.061
0.061	0.062	0.062	0.061	0.062	0.062	0.062	0.062	0.062	0.062	0.062	0.063	0.062	0.062	0.062	0.062	0.062	0.062	0.062	0.062	0.061	0.062	0.062	0.062	0.062	0.062	0.062	0.063	0.062	0.062	0.062	0.062	0.061	0.062	0.061	0.062	0.062	0.062	0.062	0.061	0.061	0.062	0.062	0.062	0.062	0.062	0.062	0.061	0.061	0.062
0.056	0.057	0.057	0.057	0.057	0.058	0.057	0.057	0.057	0.057	0.057	0.058	0.057	0.058	0.057	0.057	0.057	0.058	0.057	0.057	0.057	0.058	0.057	0.057	0.058	0.057	0.057	0.057	0.057	0.057	0.057	0.057	0.057	0.057	0.057	0.058	0.057	0.058	0.057	0.057	0.056	0.057	0.058	0.057	0.057	0.057	0.057	0.057	0.057	0.057
0.057	0.057	0.057	0.057	0.058	0.058	0.058	0.057	0.057	0.058	0.058	0.058	0.058	0.058	0.058	0.058	0.057	0.058	0.057	0.058	0.058	0.058	0.058	0.058	0.057	0.058	0.058	0.057	0.057	0.058	0.058	0.058	0.058	0.057	0.057	0.058	0.057	0.058	0.058	0.057	0.057	0.058	0.058	0.058	0.057	0.058	0.057	0.057	0.057	0.057
0.073	0.072	0.073	0.072	0.072	0.073	0.072	0.072	0.072	0.072	0.072	0.076	0.072	0.073	0.072	0.073	0.072	0.073	0.073	0.072	0.072	0.073	0.073	0.072	0.073	0.072	0.073	0.075	0.072	0.072	0.072	0.072	0.072	0.071	0.072	0.074	0.072	0.072	0.072	0.072	0.071	0.072	0.072	0.072	0.072	0.072	0.074	0.072	0.071	0.072
0.072	0.072	0.074	0.072	0.072	0.073	0.072	0.072	0.073	0.073	0.072	0.076	0.073	0.074	0.073	0.073	0.072	0.074	0.073	0.073	0.072	0.073	0.073	0.073	0.073	0.072	0.073	0.075	0.073	0.073	0.073	0.073	0.072	0.072	0.073	0.074	0.073	0.073	0.073	0.072	0.072	0.073	0.072	0.073	0.073	0.073	0.075	0.072	0.072	0.073
0.064	0.064	0.065	0.063	0.064	0.065	0.064	0.064	0.064	0.064	0.064	0.067	0.065	0.065	0.064	0.065	0.063	0.065	0.064	0.064	0.064	0.065	0.065	0.064	0.064	0.064	0.064	0.067	0.064	0.064	0.064	0.065	0.064	0.064	0.064	0.066	0.064	0.064	0.064	0.064	0.064	0.064	0.064	0.064	0.064	0.064	0.066	0.064	0.064	0.064
0.084	0.084	0.084	0.084	0.084	0.085	0.084	0.085	0.084	0.085	0.084	0.087	0.084	0.085	0.084	0.085	0.084	0.085	0.084	0.084	0.084	0.085	0.085	0.084	0.085	0.084	0.085	0.087	0.084	0.084	0.084	0.084	0.084	0.084	0.084	0.086	0.084	0.085	0.084	0.084	0.084	0.084	0.084	0.084	0.084	0.085	0.086	0.084	0.084	0.084
0.067	0.066	0.067	0.066	0.066	0.067	0.066	0.066	0.066	0.066	0.066	0.070	0.066	0.067	0.067	0.066	0.067	0.067	0.067	0.066	0.066	0.067	0.067	0.067	0.067	0.066	0.066	0.069	0.066	0.067	0.066	0.067	0.066	0.066	0.066	0.068	0.066	0.067	0.067	0.066	0.066	0.067	0.067	0.067	0.067	0.067	0.069	0.066	0.066	0.066
0.093	0.092	0.094	0.093	0.093	0.094	0.093	0.093	0.093	0.094	0.093	0.096	0.093	0.094	0.094	0.094	0.093	0.094	0.094	0.093	0.093	0.094	0.094	0.093	0.094	0.094	0.094	0.096	0.093	0.093	0.094	0.094	0.093	0.093	0.094	0.095	0.093	0.093	0.094	0.093	0.093	0.093	0.093	0.094	0.093	0.094	0.095	0.093	0.093	0.093
0.080	0.080	0.081	0.080	0.080	0.081	0.080	0.080	0.079	0.080	0.080	0.083	0.080	0.081	0.080	0.080	0.080	0.081	0.080	0.080	0.080	0.081	0.081	0.080	0.080	0.080	0.080	0.083	0.080	0.081	0.080	0.080	0.080	0.079	0.080	0.082	0.080	0.081	0.081	0.080	0.080	0.080	0.080	0.080	0.080	0.081	0.082	0.080	0.079	0.080
0.126	0.126	0.127	0.126	0.127	0.127	0.127	0.127	0.126	0.127	0.126	0.130	0.127	0.128	0.127	0.127	0.127	0.128	0.127	0.127	0.126	0.128	0.128	0.127	0.128	0.127	0.127	0.130	0.127	0.127	0.127	0.128	0.127	0.126	0.127	0.128	0.127	0.127	0.127	0.127	0.127	0.127	0.127	0.127	0.127	0.127	0.129	0.127	0.126	0.127
0.089	0.090	0.091	0.090	0.090	0.091	0.090	0.090	0.090	0.090	0.090	0.093	0.090	0.091	0.090	0.091	0.090	0.091	0.090	0.091	0.091	0.091	0.091	0.091	0.091	0.091	0.090	0.093	0.090	0.090	0.091	0.091	0.090	0.090	0.090	0.092	0.090	0.091	0.091	0.090	0.090	0.090	0.090	0.091	0.090	0.090	0.092	0.090	0.090	0.090
0.084	0.084	0.085	0.084	0.084	0.085	0.084	0.084	0.084	0.084	0.084	0.087	0.084	0.085	0.084	0.084	0.084	0.085	0.085	0.084	0.084	0.085	0.085	0.085	0.085	0.084	0.084	0.087	0.084	0.085	0.085	0.085	0.084	0.084	0.084	0.086	0.085	0.085	0.084	0.084	0.084	0.084	0.084	0.085	0.085	0.085	0.086	0.084	0.084	0.085
0.076	0.077	0.078	0.077	0.078	0.078	0.077	0.077	0.077	0.077	0.078	0.079	0.077	0.078	0.077	0.078	0.077	0.078	0.078	0.078	0.077	0.078	0.078	0.078	0.078	0.077	0.078	0.078	0.077	0.077	0.077	0.078	0.077	0.077	0.077	0.079	0.077	0.078	0.078	0.077	0.077	0.077	0.078	0.078	0.077	0.078	0.078	0.077	0.077	0.078
0.084	0.084	0.086	0.084	0.085	0.086	0.085	0.085	0.085	0.085	0.085	0.086	0.085	0.086	0.086	0.086	0.085	0.087	0.085	0.086	0.085	0.085	0.086	0.085	0.085	0.085	0.086	0.085	0.085	0.085	0.085	0.085	0.085	0.084	0.085	0.087	0.085	0.085	0.085	0.085	0.084	0.085	0.085	0.085	0.085	0.085	0.085	0.085	0.085	0.085
[truncated: 40 more columns]

## Sheet: MP58 20%HU eppendorf GTT 07
COL
90
8	12
13:02:49	13:02:56	13:03:02	13:03:08	13:03:14	13:03:20	13:03:27	13:03:33	13:03:39	13:03:45	13:03:52	13:03:58	13:04:04	13:04:10	13:04:17	13:04:23	13:04:29	13:04:35	13:04:42	13:04:48	13:04:54	13:05:00	13:05:07	13:05:13	13:05:19	13:05:26	13:05:32	13:05:38	13:05:44	13:05:51	13:05:57	13:06:03	13:06:09	13:06:16	13:06:22	13:06:28	13:06:34	13:06:41	13:06:47	13:06:53	13:07:00	13:07:06	13:07:12	13:07:18	13:07:25	13:07:31	13:07:37	13:07:43	13:07:50	13:07:56
2787	2759	2767	2787	2833	2760	2773	2781	2796	2812	2796	2767	2771	2804	2794	2812	2818	2776	2746	2769	2822	2800	2808	2784	2841	2813	2783	2781	2836	2766	2841	2763	2841	2810	2784	2792	2815	2832	2830	2854	2869	2811	2842	2786	2858	2822	2850	2846	2815	2852
0.071	0.071	0.071	0.071	0.071	0.071	0.071	0.071	0.071	0.073	0.071	0.071	0.072	0.072	0.072	0.071	0.072	0.071	0.072	0.072	0.072	0.073	0.072	0.072	0.071	0.074	0.071	0.071	0.072	0.075	0.071	0.071	0.071	0.071	0.071	0.072	0.071	0.071	0.071	0.071	0.073	0.071	0.072	0.072	0.071	0.071	0.072	0.072	0.071	0.071
2684	2680	2654	2684	2700	2681	2668	2680	2683	2693	2695	2711	2694	2680	2713	2691	2694	2675	2724	2725	2706	2700	2693	2748	2724	2766	2681	2703	2702	2737	2727	2719	2756	2712	2707	2731	2737	2739	2703	2719	2738	2716	2747	2727	2744	2739	2738	2744	2761	2739
0.083	0.083	0.083	0.083	0.083	0.084	0.083	0.082	0.083	0.084	0.083	0.083	0.084	0.084	0.083	0.083	0.083	0.083	0.083	0.083	0.083	0.084	0.084	0.084	0.083	0.086	0.083	0.083	0.083	0.087	0.083	0.082	0.083	0.083	0.083	0.083	0.083	0.083	0.083	0.083	0.085	0.083	0.083	0.083	0.083	0.083	0.084	0.083	0.083	0.083
2625	2656	2627	2616	2640	2626	2613	2602	2605	2634	2627	2637	2653	2626	2664	2644	2662	2653	2686	2656	2638	2632	2646	2660	2654	2652	2640	2670	2668	2657	2667	2652	2651	2649	2674	2677	2670	2677	2670	2642	2667	2698	2671	2662	2684	2724	2717	2654	2662	2691
0.119	0.118	0.119	0.119	0.119	0.119	0.119	0.119	0.119	0.121	0.119	0.119	0.120	0.119	0.120	0.119	0.119	0.119	0.119	0.119	0.119	0.119	0.120	0.120	0.119	0.122	0.119	0.119	0.120	0.123	0.119	0.119	0.119	0.119	0.119	0.119	0.119	0.119	0.119	0.119	0.120	0.119	0.119	0.119	0.119	0.119	0.120	0.120	0.119	0.119
0.095	0.095	0.096	0.095	0.095	0.096	0.096	0.095	0.095	0.097	0.096	0.096	0.097	0.096	0.096	0.096	0.096	0.096	0.096	0.096	0.096	0.096	0.097	0.097	0.096	0.098	0.096	0.095	0.096	0.099	0.096	0.095	0.096	0.096	0.096	0.096	0.095	0.096	0.096	0.096	0.098	0.096	0.096	0.096	0.096	0.096	0.096	0.096	0.096	0.096
0.088	0.088	0.088	0.088	0.088	0.088	0.088	0.088	0.088	0.090	0.089	0.088	0.088	0.089	0.089	0.088	0.089	0.088	0.088	0.088	0.089	0.089	0.089	0.089	0.088	0.091	0.088	0.088	0.088	0.092	0.088	0.088	0.088	0.088	0.089	0.088	0.088	0.088	0.088	0.088	0.090	0.088	0.088	0.088	0.088	0.088	0.089	0.089	0.089	0.088
0.057	0.058	0.058	0.057	0.058	0.058	0.058	0.058	0.058	0.060	0.058	0.058	0.058	0.059	0.058	0.058	0.058	0.058	0.058	0.058	0.058	0.058	0.058	0.058	0.058	0.061	0.058	0.058	0.058	0.062	0.058	0.057	0.058	0.058	0.058	0.057	0.058	0.058	0.058	0.058	0.059	0.058	0.057	0.058	0.057	0.058	0.058	0.058	0.058	0.058
0.065	0.065	0.065	0.065	0.065	0.065	0.065	0.065	0.065	0.067	0.065	0.065	0.065	0.065	0.066	0.065	0.065	0.065	0.065	0.065	0.065	0.065	0.066	0.066	0.065	0.067	0.065	0.065	0.065	0.068	0.065	0.065	0.065	0.065	0.065	0.065	0.065	0.065	0.065	0.065	0.066	0.065	0.065	0.066	0.065	0.065	0.066	0.065	0.065	0.065
0.064	0.064	0.064	0.064	0.064	0.064	0.064	0.063	0.064	0.065	0.064	0.064	0.064	0.064	0.064	0.064	0.064	0.064	0.064	0.064	0.064	0.064	0.064	0.064	0.064	0.067	0.064	0.063	0.064	0.067	0.064	0.064	0.064	0.064	0.064	0.064	0.064	0.064	0.064	0.064	0.065	0.064	0.063	0.064	0.064	0.064	0.064	0.065	0.064	0.064
0.081	0.081	0.081	0.081	0.081	0.081	0.081	0.081	0.081	0.083	0.081	0.081	0.082	0.082	0.082	0.081	0.081	0.081	0.081	0.082	0.081	0.082	0.081	0.082	0.081	0.084	0.081	0.081	0.082	0.082	0.081	0.081	0.081	0.081	0.081	0.081	0.081	0.081	0.081	0.081	0.081	0.081	0.081	0.081	0.081	0.081	0.082	0.082	0.082	0.081
0.072	0.072	0.073	0.073	0.072	0.073	0.072	0.072	0.072	0.075	0.073	0.072	0.074	0.073	0.073	0.072	0.073	0.073	0.072	0.073	0.073	0.075	0.073	0.073	0.072	0.076	0.072	0.072	0.073	0.079	0.072	0.073	0.072	0.072	0.072	0.073	0.073	0.072	0.072	0.073	0.075	0.073	0.073	0.073	0.073	0.072	0.073	0.073	0.072	0.072
0.073	0.073	0.073	0.073	0.073	0.074	0.073	0.073	0.073	0.076	0.073	0.074	0.075	0.074	0.074	0.073	0.074	0.074	0.073	0.074	0.074	0.076	0.074	0.074	0.074	0.078	0.074	0.074	0.074	0.080	0.073	0.074	0.074	0.074	0.074	0.074	0.074	0.074	0.073	0.074	0.076	0.074	0.074	0.074	0.073	0.073	0.074	0.074	0.074	0.073
0.076	0.077	0.077	0.077	0.076	0.077	0.076	0.077	0.076	0.079	0.077	0.077	0.078	0.077	0.077	0.077	0.077	0.077	0.077	0.077	0.077	0.079	0.078	0.078	0.077	0.081	0.077	0.077	0.077	0.083	0.077	0.078	0.077	0.077	0.077	0.077	0.077	0.077	0.077	0.077	0.079	0.078	0.077	0.077	0.077	0.077	0.078	0.078	0.077	0.077
0.078	0.078	0.078	0.078	0.078	0.078	0.078	0.077	0.077	0.080	0.078	0.078	0.079	0.079	0.078	0.078	0.078	0.078	0.078	0.078	0.078	0.081	0.079	0.079	0.078	0.082	0.078	0.078	0.079	0.084	0.078	0.079	0.078	0.078	0.078	0.079	0.078	0.078	0.078	0.078	0.080	0.079	0.078	0.078	0.079	0.078	0.079	0.079	0.078	0.078
0.082	0.082	0.082	0.082	0.082	0.083	0.082	0.081	0.082	0.085	0.082	0.082	0.084	0.083	0.083	0.082	0.082	0.082	0.082	0.082	0.082	0.084	0.083	0.083	0.082	0.086	0.082	0.082	0.082	0.088	0.082	0.082	0.082	0.082	0.083	0.083	0.082	0.082	0.082	0.082	0.085	0.083	0.083	0.083	0.082	0.082	0.083	0.083	0.082	0.082
0.092	0.092	0.092	0.092	0.091	0.092	0.092	0.092	0.092	0.094	0.092	0.092	0.093	0.092	0.092	0.092	0.092	0.092	0.092	0.093	0.092	0.092	0.093	0.093	0.092	0.095	0.092	0.092	0.093	0.098	0.092	0.092	0.092	0.092	0.092	0.092	0.092	0.092	0.091	0.092	0.094	0.093	0.093	0.092	0.092	0.091	0.093	0.093	0.092	0.091
0.082	0.083	0.083	0.083	0.082	0.083	0.083	0.082	0.082	0.085	0.083	0.083	0.084	0.083	0.083	0.082	0.083	0.083	0.083	0.083	0.083	0.083	0.084	0.084	0.083	0.086	0.083	0.083	0.083	0.089	0.083	0.083	0.083	0.083	0.083	0.083	0.083	0.083	0.083	0.083	0.085	0.083	0.083	0.083	0.083	0.082	0.083	0.083	0.083	0.083
0.078	0.078	0.079	0.078	0.078	0.079	0.078	0.078	0.078	0.081	0.079	0.078	0.079	0.079	0.079	0.078	0.079	0.079	0.078	0.079	0.079	0.079	0.080	0.080	0.078	0.082	0.078	0.079	0.079	0.085	0.078	0.079	0.079	0.079	0.079	0.079	0.079	0.079	0.078	0.079	0.081	0.079	0.078	0.079	0.079	0.078	0.079	0.079	0.079	0.078
0.090	0.091	0.091	0.091	0.090	0.091	0.091	0.091	0.090	0.093	0.091	0.091	0.092	0.092	0.091	0.091	0.091	0.091	0.091	0.091	0.091	0.091	0.092	0.092	0.091	0.095	0.091	0.091	0.091	0.097	0.091	0.090	0.091	0.091	0.091	0.090	0.091	0.091	0.091	0.091	0.093	0.091	0.090	0.091	0.091	0.090	0.091	0.091	0.091	0.091
0.076	0.076	0.076	0.076	0.076	0.077	0.076	0.076	0.076	0.078	0.076	0.076	0.077	0.077	0.077	0.076	0.076	0.077	0.076	0.076	0.076	0.076	0.077	0.077	0.076	0.080	0.076	0.076	0.077	0.082	0.076	0.076	0.076	0.076	0.076	0.077	0.076	0.076	0.076	0.076	0.078	0.077	0.076	0.077	0.076	0.076	0.077	0.077	0.076	0.076
0.075	0.076	0.076	0.076	0.075	0.076	0.076	0.075	0.075	0.078	0.076	0.076	0.077	0.076	0.076	0.076	0.076	0.076	0.076	0.076	0.076	0.076	0.076	0.076	0.076	0.080	0.076	0.076	0.076	0.081	0.076	0.076	0.076	0.076	0.076	0.076	0.076	0.076	0.075	0.076	0.078	0.077	0.075	0.077	0.076	0.076	0.076	0.076	0.076	0.076
0.075	0.075	0.076	0.075	0.075	0.076	0.076	0.076	0.076	0.078	0.076	0.076	0.077	0.076	0.076	0.075	0.076	0.076	0.076	0.076	0.076	0.076	0.076	0.076	0.075	0.079	0.075	0.076	0.076	0.077	0.075	0.075	0.076	0.076	0.075	0.075	0.076	0.076	0.076	0.076	0.076	0.076	0.075	0.076	0.075	0.076	0.076	0.076	0.076	0.076
2235	2209	2218	2221	2201	2237	2221	2218	2221	2220	2215	2215	2217	2222	2224	2204	2207	2222	2225	2220	2237	2238	2225	2221	2201	2225	2234	2226	2232	2225	2212	2231	2212	2224	2231	2231	2232	2222	2238	2216	2242	2252	2234	2234	2219	2242	2242	2232	2236	2225
0.081	0.082	0.081	0.082	0.081	0.082	0.081	0.081	0.082	0.082	0.082	0.082	0.082	0.082	0.082	0.081	0.082	0.082	0.082	0.082	0.082	0.082	0.082	0.082	0.082	0.084	0.082	0.082	0.082	0.084	0.082	0.081	0.082	0.082	0.082	0.082	0.081	0.081	0.081	0.082	0.082	0.081	0.082	0.083	0.081	0.081	0.082	0.083	0.082	0.081
2226	2209	2220	2234	2224	2216	2218	2216	2224	2218	2220	2217	2212	2216	2215	2217	2219	2222	2210	2215	2244	2223	2225	2213	2233	2223	2229	2225	2227	2213	2235	2219	2234	2226	2225	2220	2231	2234	2224	2244	2233	2231	2231	2216	2230	2236	2234	2251	2232	2240
0.083	0.083	0.083	0.083	0.083	0.083	0.083	0.082	0.083	0.083	0.083	0.083	0.083	0.083	0.083	0.083	0.083	0.083	0.083	0.083	0.084	0.084	0.084	0.084	0.083	0.085	0.083	0.083	0.084	0.085	0.083	0.083	0.083	0.083	0.083	0.083	0.083	0.083	0.083	0.083	0.084	0.083	0.083	0.083	0.083	0.083	0.084	0.084	0.084	0.083
2186	2172	2182	2186	2191	2191	2190	2190	2192	2197	2195	2186	2176	2191	2183	2194	2205	2187	2194	2178	2196	2198	2200	2199	2196	2207	2194	2197	2193	2203	2200	2207	2199	2202	2205	2205	2209	2202	2199	2197	2197	2199	2205	2205	2204	2210	2196	2201	2210	2199
0.075	0.076	0.076	0.075	0.075	0.075	0.076	0.075	0.076	0.076	0.076	0.076	0.076	0.076	0.076	0.075	0.076	0.076	0.076	0.076	0.076	0.076	0.076	0.076	0.076	0.077	0.076	0.075	0.076	0.078	0.076	0.075	0.076	0.076	0.076	0.075	0.076	0.076	0.076	0.076	0.076	0.076	0.075	0.076	0.076	0.076	0.077	0.076	0.076	0.076
0.070	0.071	0.070	0.071	0.070	0.070	0.070	0.070	0.070	0.071	0.071	0.071	0.071	0.071	0.071	0.070	0.071	0.070	0.071	0.071	0.071	0.071	0.071	0.072	0.071	0.072	0.071	0.070	0.071	0.072	0.071	0.071	0.070	0.071	0.071	0.071	0.070	0.071	0.071	0.071	0.072	0.070	0.071	0.071	0.071	0.071	0.071	0.071	0.071	0.071
0.103	0.103	0.103	0.103	0.103	0.103	0.103	0.103	0.103	0.104	0.104	0.103	0.103	0.104	0.104	0.103	0.103	0.103	0.103	0.103	0.104	0.103	0.104	0.104	0.103	0.105	0.103	0.103	0.102	0.105	0.103	0.102	0.103	0.103	0.103	0.102	0.103	0.103	0.103	0.103	0.103	0.103	0.102	0.103	0.103	0.103	0.103	0.102	0.103	0.103
0.100	0.100	0.100	0.100	0.100	0.101	0.101	0.100	0.100	0.102	0.100	0.101	0.101	0.101	0.101	0.100	0.100	0.100	0.101	0.101	0.101	0.101	0.100	0.101	0.100	0.102	0.101	0.100	0.101	0.103	0.101	0.100	0.101	0.101	0.101	0.101	0.100	0.100	0.101	0.100	0.102	0.101	0.100	0.101	0.100	0.100	0.101	0.101	0.101	0.100
0.076	0.077	0.076	0.076	0.076	0.077	0.077	0.076	0.076	0.077	0.077	0.077	0.077	0.077	0.077	0.077	0.076	0.077	0.077	0.077	0.077	0.076	0.077	0.077	0.077	0.078	0.077	0.076	0.077	0.078	0.076	0.077	0.076	0.077	0.076	0.077	0.076	0.076	0.076	0.076	0.077	0.076	0.076	0.077	0.077	0.076	0.077	0.077	0.077	0.077
0.078	0.078	0.078	0.078	0.078	0.078	0.078	0.077	0.078	0.079	0.078	0.078	0.078	0.078	0.078	0.078	0.078	0.078	0.078	0.078	0.079	0.079	0.078	0.078	0.078	0.080	0.078	0.078	0.078	0.080	0.078	0.078	0.078	0.078	0.078	0.077	0.078	0.078	0.078	0.079	0.079	0.079	0.078	0.079	0.078	0.078	0.079	0.078	0.079	0.079
0.066	0.066	0.067	0.066	0.066	0.067	0.067	0.067	0.067	0.068	0.067	0.067	0.067	0.067	0.067	0.066	0.067	0.066	0.067	0.067	0.067	0.067	0.067	0.067	0.067	0.068	0.066	0.067	0.067	0.067	0.067	0.066	0.067	0.067	0.067	0.067	0.066	0.067	0.067	0.066	0.067	0.067	0.067	0.067	0.066	0.067	0.067	0.067	0.067	0.067
0.066	0.066	0.067	0.067	0.066	0.067	0.066	0.066	0.066	0.069	0.067	0.066	0.068	0.067	0.067	0.066	0.067	0.066	0.067	0.067	0.067	0.069	0.068	0.067	0.066	0.071	0.067	0.066	0.067	0.073	0.066	0.067	0.067	0.066	0.067	0.066	0.067	0.066	0.066	0.067	0.069	0.067	0.067	0.067	0.066	0.066	0.067	0.067	0.066	0.066
0.085	0.085	0.085	0.086	0.085	0.086	0.085	0.085	0.085	0.088	0.086	0.086	0.087	0.086	0.087	0.085	0.086	0.086	0.086	0.086	0.086	0.088	0.087	0.087	0.086	0.090	0.086	0.086	0.086	0.093	0.085	0.086	0.086	0.086	0.086	0.086	0.086	0.086	0.085	0.086	0.088	0.086	0.086	0.086	0.085	0.085	0.086	0.087	0.086	0.086
0.084	0.085	0.085	0.085	0.084	0.086	0.084	0.085	0.085	0.087	0.085	0.085	0.086	0.086	0.086	0.085	0.085	0.085	0.085	0.085	0.085	0.087	0.086	0.086	0.085	0.089	0.085	0.085	0.085	0.092	0.085	0.085	0.085	0.085	0.085	0.085	0.086	0.085	0.085	0.085	0.088	0.086	0.085	0.085	0.085	0.085	0.086	0.086	0.085	0.085
0.079	0.079	0.080	0.079	0.079	0.080	0.079	0.079	0.079	0.082	0.080	0.080	0.081	0.080	0.080	0.080	0.080	0.079	0.080	0.080	0.080	0.082	0.081	0.080	0.080	0.084	0.080	0.079	0.080	0.086	0.079	0.079	0.080	0.079	0.080	0.080	0.080	0.079	0.079	0.079	0.082	0.080	0.079	0.080	0.079	0.079	0.080	0.080	0.079	0.079
0.072	0.072	0.073	0.073	0.072	0.073	0.073	0.072	0.072	0.076	0.073	0.073	0.074	0.073	0.073	0.072	0.073	0.073	0.073	0.073	0.073	0.075	0.074	0.074	0.073	0.077	0.072	0.073	0.073	0.080	0.072	0.072	0.073	0.073	0.073	0.073	0.073	0.073	0.072	0.073	0.075	0.073	0.073	0.073	0.073	0.072	0.073	0.074	0.073	0.073
0.073	0.073	0.074	0.074	0.073	0.074	0.074	0.073	0.074	0.076	0.074	0.074	0.075	0.074	0.074	0.073	0.074	0.074	0.074	0.074	0.074	0.074	0.075	0.075	0.074	0.078	0.074	0.074	0.074	0.081	0.073	0.074	0.074	0.074	0.074	0.073	0.074	0.074	0.073	0.074	0.076	0.074	0.074	0.074	0.074	0.073	0.075	0.074	0.074	0.074
0.089	0.089	0.090	0.089	0.089	0.090	0.090	0.089	0.090	0.092	0.090	0.090	0.091	0.090	0.090	0.090	0.090	0.090	0.090	0.090	0.090	0.090	0.091	0.091	0.090	0.094	0.090	0.089	0.090	0.096	0.090	0.089	0.090	0.090	0.090	0.090	0.090	0.090	0.090	0.090	0.093	0.090	0.090	0.090	0.090	0.089	0.090	0.090	0.090	0.090
0.071	0.072	0.072	0.072	0.072	0.072	0.072	0.072	0.072	0.075	0.073	0.072	0.073	0.073	0.073	0.072	0.073	0.072	0.072	0.072	0.073	0.073	0.074	0.073	0.072	0.077	0.072	0.072	0.072	0.079	0.072	0.072	0.072	0.073	0.073	0.072	0.072	0.072	0.072	0.072	0.075	0.072	0.072	0.073	0.072	0.072	0.073	0.072	0.072	0.072
0.080	0.081	0.081	0.081	0.081	0.081	0.081	0.081	0.081	0.084	0.081	0.081	0.082	0.082	0.082	0.081	0.082	0.081	0.081	0.081	0.081	0.081	0.082	0.082	0.081	0.086	0.081	0.081	0.081	0.088	0.081	0.081	0.081	0.081	0.081	0.081	0.081	0.081	0.081	0.081	0.084	0.082	0.080	0.081	0.081	0.081	0.082	0.081	0.081	0.081
0.071	0.071	0.071	0.071	0.071	0.072	0.072	0.071	0.071	0.074	0.072	0.072	0.073	0.072	0.072	0.071	0.072	0.072	0.072	0.072	0.072	0.072	0.073	0.072	0.072	0.076	0.072	0.071	0.072	0.078	0.071	0.072	0.071	0.072	0.071	0.072	0.072	0.071	0.071	0.071	0.074	0.072	0.071	0.072	0.071	0.071	0.072	0.072	0.071	0.072
0.075	0.075	0.075	0.075	0.075	0.075	0.075	0.075	0.075	0.078	0.075	0.075	0.076	0.076	0.076	0.075	0.075	0.075	0.075	0.075	0.075	0.076	0.076	0.076	0.075	0.080	0.075	0.075	0.075	0.081	0.075	0.075	0.075	0.075	0.075	0.075	0.075	0.075	0.075	0.076	0.078	0.076	0.075	0.076	0.075	0.075	0.076	0.075	0.075	0.075
0.071	0.072	0.072	0.072	0.072	0.073	0.072	0.072	0.072	0.075	0.072	0.072	0.073	0.073	0.073	0.072	0.073	0.072	0.072	0.073	0.072	0.073	0.073	0.073	0.072	0.076	0.072	0.072	0.072	0.074	0.072	0.071	0.072	0.072	0.072	0.072	0.072	0.073	0.072	0.072	0.073	0.072	0.072	0.072	0.072	0.072	0.073	0.073	0.073	0.073
2150	2130	2109	2074	2062	2051	2044	2035	2024	2020	2020	2013	2013	2013	2014	2021	2023	2028	2030	2036	2027	2030	2039	2044	2052	2051	2061	2073	2072	2077	2084	2098	2097	2095	2107	2117	2113	2111	2102	2121	2121	2117	2129	2140	2128	2131	2128	2133	2142	2138
0.070	0.071	0.070	0.071	0.071	0.071	0.071	0.071	0.071	0.071	0.071	0.071	0.072	0.071	0.071	0.071	0.071	0.071	0.071	0.071	0.071	0.072	0.071	0.071	0.071	0.072	0.071	0.071	0.072	0.073	0.071	0.071	0.072	0.071	0.071	0.071	0.071	0.071	0.071	0.071	0.072	0.071	0.071	0.071	0.071	0.071	0.071	0.072	0.071	0.071
0.078	0.078	0.078	0.078	0.078	0.078	0.077	0.078	0.078	0.078	0.078	0.078	0.079	0.078	0.078	0.078	0.078	0.078	0.078	0.078	0.078	0.079	0.079	0.078	0.078	0.079	0.078	0.078	0.079	0.080	0.078	0.079	0.078	0.078	0.078	0.079	0.078	0.078	0.078	0.078	0.079	0.079	0.079	0.078	0.078	0.079	0.078	0.079	0.078	0.078
0.070	0.070	0.070	0.070	0.070	0.070	0.070	0.069	0.069	0.070	0.070	0.070	0.071	0.070	0.070	0.070	0.070	0.070	0.070	0.070	0.070	0.071	0.071	0.070	0.070	0.071	0.070	0.070	0.071	0.073	0.070	0.070	0.070	0.070	0.070	0.071	0.070	0.070	0.070	0.070	0.071	0.071	0.070	0.070	0.070	0.070	0.070	0.071	0.071	0.070
0.066	0.066	0.066	0.066	0.066	0.066	0.066	0.066	0.066	0.067	0.066	0.066	0.067	0.066	0.066	0.066	0.066	0.066	0.066	0.066	0.066	0.067	0.067	0.067	0.066	0.067	0.066	0.066	0.066	0.068	0.066	0.066	0.067	0.066	0.066	0.066	0.066	0.066	0.066	0.066	0.067	0.066	0.066	0.066	0.066	0.066	0.066	0.067	0.066	0.066
0.065	0.065	0.065	0.065	0.065	0.065	0.065	0.065	0.065	0.066	0.065	0.066	0.066	0.065	0.066	0.065	0.065	0.066	0.066	0.066	0.066	0.066	0.066	0.066	0.065	0.066	0.066	0.065	0.066	0.068	0.065	0.066	0.066	0.065	0.065	0.065	0.066	0.065	0.065	0.065	0.066	0.066	0.066	0.066	0.066	0.065	0.066	0.066	0.066	0.065
0.138	0.139	0.138	0.138	0.137	0.138	0.138	0.138	0.139	0.139	0.138	0.139	0.140	0.140	0.139	0.139	0.139	0.140	0.139	0.139	0.140	0.140	0.141	0.141	0.141	0.141	0.140	0.140	0.145	0.142	0.140	0.143	0.140	0.140	0.140	0.144	0.139	0.140	0.140	0.141	0.142	0.141	0.144	0.140	0.140	0.140	0.140	0.143	0.140	0.140
0.066	0.066	0.067	0.066	0.066	0.066	0.066	0.066	0.066	0.067	0.067	0.067	0.067	0.066	0.067	0.066	0.066	0.067	0.066	0.067	0.067	0.067	0.067	0.067	0.066	0.068	0.066	0.067	0.066	0.069	0.066	0.066	0.067	0.066	0.067	0.066	0.066	0.066	0.066	0.067	0.068	0.066	0.066	0.066	0.066	0.066	0.066	0.066	0.067	0.066
0.063	0.063	0.064	0.064	0.063	0.064	0.064	0.064	0.063	0.065	0.063	0.064	0.064	0.064	0.064	0.064	0.064	0.064	0.064	0.064	0.064	0.064	0.064	0.064	0.063	0.065	0.064	0.064	0.064	0.066	0.064	0.063	0.064	0.064	0.064	0.063	0.064	0.064	0.064	0.064	0.065	0.064	0.063	0.064	0.064	0.063	0.064	0.064	0.064	0.063
0.076	0.077	0.077	0.076	0.076	0.077	0.077	0.076	0.076	0.077	0.077	0.077	0.077	0.077	0.077	0.077	0.076	0.077	0.077	0.077	0.077	0.077	0.077	0.077	0.077	0.077	0.077	0.076	0.077	0.078	0.076	0.077	0.077	0.077	0.076	0.077	0.077	0.077	0.076	0.076	0.078	0.077	0.076	0.077	0.077	0.076	0.077	0.077	0.077	0.077
0.061	0.061	0.061	0.061	0.061	0.061	0.061	0.061	0.061	0.062	0.061	0.061	0.062	0.061	0.061	0.061	0.061	0.061	0.061	0.061	0.062	0.062	0.061	0.061	0.061	0.063	0.061	0.061	0.061	0.064	0.061	0.061	0.062	0.061	0.061	0.061	0.061	0.061	0.061	0.062	0.062	0.062	0.061	0.062	0.061	0.061	0.061	0.061	0.062	0.061
0.063	0.063	0.063	0.063	0.063	0.063	0.063	0.063	0.063	0.064	0.063	0.063	0.064	0.063	0.063	0.063	0.063	0.063	0.063	0.064	0.063	0.064	0.063	0.063	0.063	0.064	0.063	0.063	0.063	0.064	0.063	0.063	0.063	0.063	0.063	0.063	0.063	0.064	0.063	0.063	0.064	0.063	0.063	0.063	0.063	0.063	0.063	0.063	0.064	0.063
0.080	0.081	0.080	0.080	0.080	0.080	0.080	0.080	0.080	0.080	0.081	0.080	0.080	0.080	0.081	0.080	0.081	0.080	0.081	0.081	0.081	0.080	0.080	0.081	0.080	0.081	0.081	0.080	0.081	0.081	0.080	0.080	0.080	0.080	0.081	0.081	0.080	0.080	0.080	0.081	0.080	0.080	0.081	0.081	0.081	0.081	0.081	0.081	0.081	0.081
0.087	0.087	0.086	0.087	0.086	0.087	0.087	0.086	0.087	0.087	0.087	0.087	0.087	0.087	0.087	0.087	0.087	0.087	0.087	0.087	0.087	0.087	0.087	0.087	0.087	0.088	0.087	0.087	0.088	0.087	0.087	0.087	0.087	0.087	0.087	0.087	0.086	0.087	0.087	0.087	0.087	0.086	0.088	0.087	0.087	0.087	0.087	0.088	0.087	0.087
0.078	0.078	0.078	0.078	0.078	0.079	0.078	0.078	0.078	0.078	0.078	0.079	0.078	0.079	0.079	0.078	0.078	0.079	0.079	0.079	0.079	0.078	0.078	0.079	0.078	0.079	0.078	0.078	0.079	0.079	0.079	0.078	0.079	0.079	0.079	0.078	0.079	0.078	0.079	0.078	0.078	0.078	0.078	0.079	0.078	0.079	0.079	0.079	0.079	0.078
0.075	0.075	0.075	0.075	0.075	0.075	0.075	0.075	0.075	0.075	0.075	0.075	0.075	0.076	0.075	0.076	0.075	0.075	0.076	0.076	0.076	0.075	0.076	0.075	0.076	0.076	0.076	0.075	0.076	0.076	0.075	0.075	0.075	0.075	0.076	0.076	0.075	0.075	0.075	0.075	0.075	0.075	0.075	0.076	0.076	0.075	0.075	0.076	0.076	0.075
0.094	0.094	0.094	0.094	0.094	0.094	0.095	0.094	0.094	0.095	0.095	0.095	0.094	0.095	0.095	0.094	0.095	0.095	0.095	0.095	0.095	0.095	0.095	0.095	0.094	0.095	0.095	0.094	0.095	0.095	0.094	0.093	0.095	0.095	0.095	0.094	0.094	0.094	0.094	0.095	0.095	0.094	0.094	0.095	0.095	0.095	0.095	0.095	0.095	0.095
0.089	0.088	0.088	0.088	0.089	0.088	0.089	0.088	0.088	0.089	0.088	0.089	0.088	0.089	0.089	0.088	0.088	0.089	0.089	0.089	0.089	0.088	0.088	0.089	0.088	0.089	0.089	0.088	0.088	0.088	0.088	0.088	0.089	0.089	0.089	0.088	0.089	0.088	0.089	0.088	0.088	0.088	0.088	0.089	0.089	0.088	0.089	0.088	0.089	0.088
0.099	0.099	0.099	0.099	0.098	0.099	0.099	0.099	0.099	0.099	0.099	0.099	0.099	0.099	0.099	0.099	0.099	0.099	0.099	0.099	0.099	0.099	0.099	0.099	0.099	0.099	0.099	0.099	0.100	0.099	0.099	0.099	0.099	0.099	0.099	0.099	0.098	0.099	0.099	0.099	0.099	0.098	0.099	0.099	0.099	0.099	0.099	0.099	0.099	0.099
0.107	0.108	0.108	0.108	0.108	0.108	0.108	0.108	0.108	0.109	0.108	0.108	0.108	0.108	0.109	0.108	0.108	0.108	0.108	0.108	0.108	0.108	0.108	0.109	0.108	0.109	0.108	0.108	0.108	0.108	0.108	0.108	0.108	0.108	0.109	0.108	0.108	0.108	0.108	0.109	0.108	0.108	0.108	0.108	0.108	0.108	0.108	0.108	0.109	0.108
0.065	0.065	0.065	0.066	0.065	0.066	0.066	0.066	0.066	0.066	0.066	0.066	0.065	0.066	0.066	0.066	0.066	0.066	0.066	0.066	0.066	0.066	0.066	0.066	0.066	0.067	0.066	0.066	0.066	0.066	0.066	0.065	0.066	0.066	0.066	0.065	0.066	0.065	0.066	0.065	0.066	0.066	0.065	0.066	0.066	0.065	0.066	0.066	0.066	0.066
0.060	0.060	0.060	0.060	0.060	0.060	0.060	0.060	0.060	0.060	0.060	0.060	0.060	0.060	0.060	0.060	0.060	0.060	0.060	0.060	0.061	0.060	0.060	0.060	0.060	0.060	0.060	0.060	0.060	0.060	0.060	0.060	0.060	0.060	0.060	0.060	0.059	0.060	0.060	0.060	0.060	0.060	0.059	0.060	0.060	0.060	0.060	0.060	0.060	0.060
0.097	0.097	0.097	0.097	0.097	0.097	0.097	0.097	0.097	0.097	0.097	0.097	0.097	0.097	0.097	0.097	0.097	0.097	0.097	0.097	0.097	0.097	0.097	0.097	0.097	0.098	0.097	0.097	0.097	0.097	0.097	0.096	0.097	0.097	0.097	0.096	0.097	0.097	0.097	0.097	0.097	0.097	0.096	0.098	0.097	0.097	0.097	0.097	0.098	0.097
0.068	0.068	0.068	0.068	0.068	0.068	0.069	0.069	0.069	0.069	0.069	0.069	0.069	0.069	0.069	0.068	0.068	0.068	0.069	0.069	0.069	0.069	0.069	0.069	0.068	0.069	0.069	0.069	0.069	0.068	0.069	0.068	0.069	0.069	0.069	0.069	0.068	0.069	0.069	0.068	0.068	0.068	0.069	0.069	0.068	0.069	0.069	0.069	0.069	0.069
0.066	0.065	0.065	0.066	0.065	0.066	0.065	0.065	0.065	0.066	0.066	0.065	0.066	0.066	0.066	0.066	0.066	0.065	0.066	0.066	0.066	0.065	0.065	0.066	0.065	0.067	0.066	0.065	0.066	0.066	0.065	0.066	0.065	0.065	0.066	0.066	0.065	0.065	0.065	0.066	0.066	0.065	0.066	0.066	0.066	0.066	0.066	0.066	0.065	0.066
0.088	0.088	0.088	0.088	0.088	0.089	0.088	0.088	0.088	0.089	0.088	0.088	0.088	0.089	0.089	0.088	0.088	0.088	0.089	0.089	0.089	0.089	0.088	0.089	0.089	0.090	0.089	0.089	0.089	0.089	0.088	0.088	0.089	0.089	0.089	0.089	0.088	0.088	0.088	0.089	0.088	0.088	0.089	0.089	0.088	0.088	0.089	0.089	0.089	0.088
0.079	0.080	0.080	0.080	0.080	0.080	0.079	0.080	0.080	0.080	0.080	0.080	0.080	0.080	0.080	0.080	0.080	0.079	0.080	0.080	0.080	0.080	0.080	0.080	0.080	0.080	0.080	0.080	0.080	0.080	0.080	0.080	0.080	0.080	0.080	0.080	0.080	0.080	0.080	0.080	0.080	0.080	0.080	0.080	0.080	0.080	0.080	0.080	0.080	0.080
0.085	0.085	0.085	0.085	0.085	0.085	0.085	0.084	0.084	0.085	0.085	0.085	0.085	0.085	0.085	0.085	0.085	0.085	0.085	0.085	0.085	0.085	0.085	0.085	0.085	0.086	0.085	0.085	0.086	0.086	0.085	0.085	0.085	0.085	0.085	0.086	0.085	0.085	0.085	0.085	0.085	0.085	0.085	0.085	0.085	0.085	0.085	0.086	0.085	0.085
0.092	0.092	0.092	0.092	0.092	0.092	0.092	0.091	0.092	0.093	0.092	0.092	0.092	0.092	0.092	0.092	0.092	0.092	0.092	0.092	0.092	0.092	0.092	0.093	0.092	0.092	0.092	0.092	0.092	0.092	0.092	0.091	0.092	0.092	0.092	0.092	0.091	0.092	0.092	0.092	0.092	0.091	0.092	0.092	0.092	0.092	0.092	0.092	0.092	0.092
0.085	0.085	0.085	0.085	0.085	0.085	0.085	0.085	0.085	0.085	0.085	0.085	0.085	0.085	0.085	0.085	0.085	0.085	0.085	0.085	0.085	0.085	0.085	0.085	0.085	0.086	0.085	0.085	0.085	0.086	0.085	0.085	0.085	0.085	0.085	0.085	0.085	0.085	0.085	0.085	0.085	0.085	0.085	0.085	0.085	0.085	0.086	0.085	0.086	0.085
0.100	0.100	0.100	0.100	0.099	0.100	0.100	0.100	0.100	0.100	0.100	0.100	0.100	0.100	0.100	0.100	0.100	0.100	0.100	0.100	0.100	0.100	0.100	0.101	0.100	0.100	0.100	0.100	0.100	0.100	0.100	0.099	0.100	0.100	0.100	0.100	0.099	0.100	0.100	0.100	0.100	0.099	0.099	0.100	0.100	0.100	0.100	0.100	0.100	0.100
0.078	0.078	0.078	0.078	0.078	0.078	0.078	0.078	0.078	0.079	0.078	0.078	0.078	0.078	0.079	0.078	0.078	0.078	0.078	0.078	0.079	0.079	0.078	0.079	0.078	0.079	0.078	0.078	0.078	0.079	0.078	0.078	0.078	0.078	0.079	0.078	0.078	0.078	0.078	0.079	0.079	0.078	0.078	0.078	0.078	0.078	0.078	0.078	0.079	0.078
0.061	0.061	0.061	0.061	0.061	0.062	0.061	0.062	0.061	0.062	0.061	0.061	0.061	0.062	0.061	0.061	0.061	0.061	0.061	0.061	0.062	0.061	0.061	0.061	0.061	0.062	0.061	0.061	0.061	0.062	0.061	0.060	0.061	0.061	0.061	0.060	0.061	0.061	0.061	0.061	0.061	0.061	0.060	0.061	0.061	0.061	0.061	0.061	0.061	0.061
0.061	0.062	0.061	0.061	0.062	0.062	0.062	0.061	0.061	0.062	0.062	0.062	0.062	0.062	0.062	0.062	0.062	0.062	0.062	0.062	0.062	0.062	0.062	0.062	0.062	0.062	0.062	0.061	0.062	0.062	0.061	0.061	0.062	0.062	0.061	0.062	0.061	0.062	0.062	0.061	0.062	0.061	0.061	0.062	0.062	0.061	0.062	0.062	0.062	0.062
0.057	0.057	0.057	0.057	0.057	0.057	0.057	0.057	0.057	0.057	0.057	0.057	0.057	0.057	0.057	0.057	0.057	0.057	0.057	0.057	0.058	0.058	0.057	0.057	0.057	0.058	0.057	0.057	0.057	0.058	0.057	0.057	0.057	0.057	0.057	0.057	0.057	0.057	0.057	0.057	0.057	0.057	0.057	0.058	0.057	0.057	0.057	0.057	0.058	0.057
0.057	0.057	0.057	0.057	0.057	0.058	0.058	0.057	0.058	0.058	0.057	0.058	0.058	0.058	0.058	0.057	0.057	0.057	0.057	0.058	0.057	0.058	0.057	0.058	0.057	0.058	0.057	0.058	0.058	0.057	0.058	0.057	0.058	0.057	0.058	0.057	0.057	0.058	0.057	0.057	0.057	0.057	0.057	0.057	0.057	0.058	0.057	0.057	0.058	0.058
0.072	0.072	0.071	0.072	0.072	0.072	0.072	0.071	0.072	0.073	0.072	0.072	0.072	0.072	0.072	0.071	0.072	0.072	0.072	0.072	0.072	0.072	0.072	0.072	0.072	0.073	0.072	0.071	0.073	0.073	0.071	0.072	0.071	0.071	0.072	0.073	0.071	0.071	0.072	0.072	0.072	0.072	0.073	0.072	0.072	0.072	0.072	0.073	0.071	0.072
0.072	0.072	0.072	0.072	0.073	0.073	0.073	0.072	0.073	0.073	0.073	0.073	0.073	0.073	0.073	0.072	0.073	0.073	0.073	0.073	0.073	0.073	0.073	0.073	0.073	0.075	0.073	0.073	0.073	0.074	0.073	0.072	0.073	0.073	0.073	0.073	0.072	0.073	0.073	0.073	0.073	0.072	0.073	0.073	0.072	0.072	0.073	0.074	0.073	0.072
0.063	0.064	0.064	0.064	0.064	0.064	0.064	0.064	0.064	0.064	0.064	0.064	0.064	0.064	0.064	0.064	0.064	0.064	0.064	0.064	0.065	0.064	0.064	0.065	0.064	0.066	0.064	0.064	0.064	0.066	0.064	0.064	0.064	0.064	0.064	0.064	0.064	0.064	0.064	0.064	0.065	0.064	0.064	0.064	0.064	0.064	0.064	0.065	0.064	0.064
0.084	0.084	0.084	0.084	0.084	0.085	0.084	0.083	0.084	0.085	0.084	0.084	0.084	0.085	0.084	0.084	0.084	0.084	0.084	0.085	0.085	0.085	0.085	0.085	0.084	0.086	0.085	0.084	0.085	0.086	0.084	0.084	0.084	0.084	0.084	0.084	0.084	0.084	0.084	0.084	0.085	0.084	0.084	0.085	0.085	0.084	0.084	0.085	0.084	0.084
0.066	0.067	0.067	0.067	0.067	0.067	0.067	0.066	0.067	0.068	0.067	0.067	0.067	0.067	0.067	0.067	0.067	0.067	0.067	0.067	0.067	0.067	0.067	0.068	0.067	0.068	0.067	0.067	0.068	0.069	0.067	0.067	0.067	0.067	0.067	0.068	0.067	0.067	0.067	0.067	0.068	0.067	0.068	0.067	0.067	0.067	0.067	0.068	0.067	0.067
0.093	0.093	0.093	0.093	0.093	0.094	0.094	0.093	0.093	0.094	0.094	0.094	0.094	0.094	0.094	0.093	0.094	0.094	0.093	0.094	0.094	0.094	0.094	0.094	0.093	0.095	0.094	0.093	0.094	0.095	0.093	0.094	0.094	0.094	0.093	0.094	0.093	0.094	0.094	0.093	0.094	0.093	0.094	0.094	0.094	0.093	0.094	0.095	0.094	0.093
0.080	0.080	0.080	0.080	0.079	0.080	0.080	0.080	0.080	0.081	0.080	0.080	0.080	0.080	0.080	0.080	0.080	0.080	0.080	0.080	0.080	0.080	0.080	0.081	0.080	0.081	0.080	0.080	0.081	0.081	0.080	0.080	0.080	0.080	0.080	0.080	0.079	0.080	0.080	0.080	0.081	0.080	0.080	0.080	0.080	0.080	0.080	0.080	0.080	0.080
0.126	0.126	0.126	0.126	0.126	0.126	0.126	0.126	0.127	0.128	0.127	0.127	0.126	0.127	0.127	0.127	0.127	0.127	0.127	0.127	0.127	0.127	0.128	0.128	0.127	0.129	0.127	0.127	0.127	0.129	0.127	0.127	0.127	0.127	0.128	0.127	0.127	0.127	0.127	0.127	0.128	0.127	0.127	0.127	0.127	0.127	0.127	0.127	0.127	0.127
0.090	0.090	0.090	0.090	0.090	0.091	0.091	0.090	0.090	0.091	0.090	0.091	0.091	0.091	0.091	0.090	0.090	0.090	0.091	0.091	0.091	0.091	0.091	0.091	0.090	0.092	0.091	0.090	0.091	0.092	0.091	0.090	0.091	0.091	0.091	0.090	0.090	0.090	0.091	0.091	0.091	0.090	0.090	0.091	0.090	0.090	0.091	0.091	0.091	0.091
0.083	0.084	0.084	0.084	0.084	0.084	0.084	0.084	0.084	0.085	0.084	0.084	0.084	0.084	0.085	0.084	0.084	0.084	0.084	0.084	0.085	0.084	0.085	0.085	0.084	0.086	0.085	0.084	0.085	0.086	0.084	0.085	0.084	0.084	0.084	0.085	0.084	0.084	0.084	0.084	0.085	0.084	0.084	0.085	0.085	0.084	0.085	0.085	0.084	0.085
0.077	0.077	0.077	0.077	0.077	0.078	0.077	0.077	0.077	0.078	0.077	0.078	0.077	0.078	0.078	0.078	0.077	0.077	0.078	0.077	0.078	0.078	0.077	0.078	0.077	0.079	0.077	0.077	0.078	0.079	0.077	0.077	0.078	0.077	0.078	0.077	0.077	0.077	0.077	0.078	0.078	0.078	0.077	0.078	0.078	0.077	0.078	0.078	0.078	0.078
0.084	0.085	0.084	0.085	0.085	0.085	0.085	0.085	0.085	0.086	0.085	0.085	0.085	0.085	0.085	0.085	0.085	0.085	0.085	0.086	0.085	0.086	0.085	0.086	0.085	0.086	0.085	0.085	0.085	0.085	0.086	0.084	0.085	0.085	0.085	0.085	0.085	0.085	0.085	0.085	0.085	0.085	0.085	0.086	0.085	0.085	0.085	0.085	0.086	0.085
[truncated: 40 more columns]

## Sheet: MP58 20%HU eppendorf GTT 08
COL
90
8	12
13:13:11	13:13:17	13:13:23	13:13:29	13:13:36	13:13:42	13:13:48	13:13:54	13:14:01	13:14:07	13:14:13	13:14:19	13:14:26	13:14:32	13:14:38	13:14:44	13:14:51	13:14:57	13:15:03	13:15:09	13:15:16	13:15:22	13:15:28	13:15:34	13:15:41	13:15:47	13:15:53	13:15:59	13:16:06	13:16:12	13:16:18	13:16:24	13:16:31	13:16:37	13:16:43	13:16:50	13:16:56	13:17:02	13:17:08	13:17:15	13:17:21	13:17:27	13:17:34	13:17:40	13:17:46	13:17:52	13:17:59	13:18:05	13:18:11	13:18:18
2921	2882	2824	2846	2930	2863	2881	2932	2863	2907	2902	2906	2901	2915	2883	2901	2899	2884	2875	2910	2930	2929	2866	2885	2925	2892	2909	2920	2909	2946	2923	2858	2941	2924	2908	2925	2903	2912	2877	2953	2913	2940	2937	2947	2931	2899	2958	2976	2945	2940
0.071	0.071	0.071	0.071	0.076	0.072	0.071	0.071	0.071	0.073	0.071	0.075	0.073	0.072	0.071	0.072	0.072	0.072	0.071	0.071	0.071	0.074	0.071	0.078	0.078	0.071	0.072	0.071	0.071	0.074	0.072	0.072	0.071	0.072	0.072	0.073	0.071	0.071	0.071	0.071	0.072	0.071	0.077	0.077	0.071	0.071	0.071	0.078	0.071	0.071
2745	2805	2789	2767	2822	2810	2825	2790	2791	2844	2818	2856	2784	2836	2797	2801	2824	2770	2857	2886	2829	2834	2805	2820	2829	2840	2834	2841	2825	2834	2875	2838	2818	2856	2827	2840	2869	2852	2790	2839	2848	2877	2837	2904	2840	2841	2897	2839	2831	2868
0.083	0.083	0.083	0.083	0.088	0.083	0.083	0.083	0.083	0.085	0.083	0.087	0.085	0.084	0.083	0.085	0.083	0.084	0.084	0.084	0.083	0.086	0.083	0.090	0.089	0.083	0.085	0.083	0.084	0.086	0.083	0.084	0.083	0.084	0.084	0.085	0.083	0.083	0.083	0.083	0.083	0.083	0.089	0.088	0.083	0.083	0.083	0.089	0.083	0.083
2706	2729	2732	2744	2752	2743	2796	2687	2721	2756	2807	2769	2729	2749	2766	2733	2772	2750	2773	2784	2765	2774	2752	2753	2779	2765	2783	2760	2765	2780	2769	2787	2742	2789	2751	2768	2773	2768	2755	2770	2769	2802	2770	2836	2790	2793	2838	2779	2741	2805
0.119	0.119	0.119	0.119	0.124	0.119	0.118	0.119	0.119	0.120	0.119	0.123	0.121	0.120	0.119	0.121	0.119	0.120	0.119	0.120	0.119	0.122	0.120	0.126	0.126	0.118	0.121	0.119	0.120	0.122	0.119	0.120	0.119	0.120	0.119	0.121	0.119	0.119	0.119	0.119	0.119	0.119	0.125	0.124	0.119	0.119	0.119	0.125	0.119	0.119
0.095	0.096	0.096	0.096	0.101	0.096	0.095	0.095	0.096	0.097	0.096	0.099	0.098	0.097	0.096	0.097	0.096	0.096	0.096	0.096	0.096	0.099	0.096	0.102	0.102	0.096	0.097	0.095	0.096	0.098	0.096	0.096	0.095	0.097	0.096	0.097	0.096	0.096	0.095	0.096	0.096	0.096	0.102	0.101	0.096	0.096	0.096	0.102	0.096	0.096
0.088	0.088	0.088	0.088	0.093	0.088	0.088	0.088	0.088	0.090	0.088	0.092	0.090	0.090	0.088	0.089	0.088	0.089	0.088	0.089	0.088	0.091	0.089	0.095	0.095	0.088	0.090	0.088	0.088	0.091	0.088	0.089	0.088	0.090	0.089	0.090	0.088	0.088	0.088	0.088	0.089	0.088	0.094	0.094	0.088	0.088	0.088	0.095	0.088	0.088
0.058	0.058	0.058	0.058	0.063	0.058	0.057	0.058	0.058	0.059	0.058	0.062	0.060	0.059	0.058	0.059	0.058	0.058	0.058	0.058	0.058	0.061	0.058	0.065	0.064	0.058	0.059	0.058	0.059	0.061	0.058	0.058	0.058	0.059	0.058	0.059	0.058	0.058	0.058	0.058	0.058	0.058	0.064	0.063	0.058	0.058	0.057	0.064	0.057	0.058
0.064	0.065	0.065	0.065	0.070	0.065	0.064	0.065	0.065	0.066	0.065	0.069	0.067	0.066	0.065	0.066	0.065	0.066	0.065	0.065	0.065	0.068	0.065	0.072	0.072	0.064	0.067	0.064	0.065	0.067	0.065	0.066	0.065	0.066	0.065	0.067	0.065	0.065	0.065	0.065	0.065	0.065	0.071	0.070	0.065	0.065	0.065	0.072	0.065	0.065
0.064	0.064	0.064	0.064	0.067	0.064	0.063	0.063	0.064	0.065	0.064	0.068	0.066	0.065	0.064	0.066	0.064	0.065	0.064	0.064	0.063	0.067	0.064	0.068	0.069	0.064	0.065	0.063	0.064	0.066	0.064	0.064	0.064	0.065	0.064	0.066	0.064	0.064	0.064	0.064	0.064	0.064	0.068	0.069	0.064	0.064	0.063	0.070	0.064	0.064
0.081	0.081	0.081	0.081	0.082	0.081	0.081	0.081	0.081	0.082	0.081	0.082	0.083	0.083	0.081	0.083	0.082	0.082	0.081	0.081	0.081	0.083	0.081	0.082	0.083	0.081	0.082	0.081	0.081	0.082	0.081	0.082	0.081	0.082	0.082	0.082	0.081	0.081	0.081	0.081	0.081	0.081	0.082	0.083	0.081	0.081	0.081	0.084	0.081	0.081
0.072	0.072	0.073	0.073	0.080	0.074	0.072	0.073	0.073	0.074	0.072	0.079	0.075	0.074	0.073	0.074	0.073	0.073	0.073	0.073	0.072	0.077	0.073	0.083	0.081	0.072	0.075	0.072	0.073	0.076	0.073	0.073	0.073	0.074	0.073	0.075	0.073	0.073	0.072	0.072	0.073	0.072	0.082	0.079	0.073	0.073	0.073	0.080	0.073	0.073
0.073	0.073	0.073	0.073	0.081	0.075	0.073	0.074	0.073	0.075	0.073	0.080	0.076	0.075	0.074	0.075	0.074	0.075	0.073	0.074	0.073	0.078	0.073	0.084	0.082	0.074	0.075	0.073	0.074	0.077	0.074	0.074	0.073	0.075	0.074	0.076	0.074	0.073	0.074	0.074	0.074	0.073	0.083	0.080	0.074	0.074	0.074	0.082	0.073	0.074
0.077	0.077	0.077	0.077	0.084	0.078	0.077	0.077	0.077	0.079	0.077	0.083	0.079	0.078	0.077	0.079	0.077	0.078	0.077	0.078	0.077	0.082	0.077	0.088	0.085	0.077	0.079	0.076	0.077	0.080	0.077	0.077	0.077	0.079	0.078	0.079	0.078	0.077	0.077	0.077	0.077	0.077	0.087	0.083	0.077	0.077	0.077	0.085	0.077	0.077
0.078	0.078	0.078	0.078	0.085	0.079	0.078	0.078	0.078	0.080	0.078	0.085	0.080	0.080	0.078	0.080	0.078	0.079	0.079	0.079	0.078	0.083	0.078	0.089	0.086	0.078	0.080	0.077	0.079	0.082	0.078	0.079	0.078	0.080	0.079	0.080	0.079	0.078	0.078	0.078	0.078	0.078	0.087	0.085	0.078	0.078	0.078	0.086	0.078	0.078
0.082	0.082	0.082	0.082	0.089	0.083	0.082	0.082	0.082	0.084	0.082	0.088	0.085	0.084	0.082	0.084	0.082	0.083	0.082	0.083	0.082	0.086	0.082	0.093	0.090	0.082	0.084	0.082	0.082	0.086	0.083	0.082	0.082	0.084	0.083	0.084	0.083	0.082	0.082	0.082	0.083	0.082	0.091	0.088	0.082	0.082	0.082	0.090	0.082	0.082
0.091	0.092	0.092	0.092	0.099	0.093	0.092	0.092	0.092	0.093	0.092	0.098	0.094	0.093	0.092	0.094	0.092	0.093	0.092	0.092	0.091	0.097	0.092	0.103	0.100	0.091	0.094	0.091	0.092	0.095	0.092	0.092	0.092	0.094	0.092	0.094	0.092	0.092	0.092	0.091	0.092	0.091	0.101	0.099	0.092	0.091	0.092	0.099	0.091	0.091
0.082	0.083	0.083	0.083	0.090	0.084	0.083	0.082	0.083	0.084	0.083	0.089	0.085	0.084	0.082	0.085	0.083	0.083	0.083	0.083	0.083	0.087	0.083	0.093	0.091	0.082	0.084	0.082	0.083	0.086	0.083	0.083	0.083	0.084	0.083	0.085	0.083	0.083	0.082	0.083	0.083	0.082	0.092	0.089	0.083	0.083	0.083	0.090	0.083	0.083
0.078	0.078	0.078	0.079	0.086	0.080	0.078	0.078	0.079	0.080	0.078	0.085	0.081	0.080	0.079	0.080	0.078	0.079	0.078	0.079	0.078	0.083	0.078	0.089	0.087	0.078	0.080	0.078	0.079	0.082	0.079	0.079	0.078	0.080	0.079	0.081	0.079	0.078	0.078	0.078	0.079	0.078	0.088	0.085	0.078	0.078	0.078	0.086	0.078	0.078
0.091	0.091	0.091	0.091	0.098	0.092	0.090	0.091	0.091	0.092	0.090	0.097	0.093	0.092	0.091	0.092	0.091	0.091	0.091	0.091	0.091	0.096	0.091	0.102	0.099	0.090	0.093	0.090	0.091	0.094	0.090	0.090	0.090	0.092	0.091	0.093	0.091	0.091	0.091	0.091	0.091	0.091	0.100	0.097	0.091	0.090	0.090	0.098	0.090	0.090
0.075	0.076	0.076	0.076	0.084	0.077	0.076	0.076	0.076	0.078	0.076	0.082	0.079	0.078	0.076	0.078	0.077	0.077	0.076	0.077	0.076	0.081	0.076	0.087	0.084	0.076	0.078	0.075	0.077	0.080	0.077	0.077	0.077	0.078	0.077	0.078	0.077	0.076	0.076	0.076	0.076	0.076	0.086	0.083	0.076	0.076	0.076	0.084	0.076	0.076
0.076	0.076	0.076	0.076	0.080	0.076	0.076	0.076	0.075	0.077	0.076	0.082	0.078	0.077	0.076	0.078	0.076	0.077	0.076	0.076	0.075	0.080	0.076	0.082	0.082	0.076	0.077	0.075	0.076	0.079	0.076	0.076	0.076	0.077	0.076	0.078	0.076	0.076	0.076	0.075	0.076	0.075	0.082	0.082	0.076	0.076	0.076	0.083	0.076	0.075
0.075	0.075	0.076	0.075	0.077	0.076	0.075	0.076	0.075	0.077	0.075	0.078	0.078	0.077	0.076	0.077	0.076	0.076	0.076	0.076	0.075	0.078	0.075	0.077	0.078	0.075	0.077	0.075	0.076	0.077	0.076	0.076	0.076	0.077	0.076	0.077	0.076	0.075	0.075	0.075	0.076	0.075	0.077	0.078	0.075	0.075	0.075	0.079	0.075	0.075
2265	2264	2261	2260	2273	2267	2283	2247	2271	2276	2287	2269	2268	2272	2264	2270	2275	2267	2279	2272	2281	2279	2275	2283	2277	2278	2293	2267	2294	2277	2276	2287	2274	2264	2275	2287	2294	2279	2283	2275	2288	2283	2285	2280	2299	2293	2270	2285	2288	2282
0.082	0.081	0.081	0.082	0.084	0.082	0.081	0.082	0.081	0.083	0.082	0.084	0.082	0.083	0.082	0.082	0.082	0.082	0.081	0.082	0.081	0.083	0.082	0.086	0.086	0.082	0.082	0.081	0.082	0.083	0.082	0.082	0.081	0.082	0.082	0.083	0.082	0.081	0.082	0.082	0.082	0.081	0.085	0.085	0.082	0.082	0.082	0.085	0.081	0.082
2249	2262	2262	2258	2266	2272	2267	2257	2268	2246	2269	2263	2262	2246	2254	2271	2264	2270	2256	2265	2254	2282	2270	2268	2287	2274	2278	2270	2275	2285	2272	2277	2271	2265	2268	2274	2283	2267	2269	2277	2275	2267	2281	2272	2286	2277	2272	2291	2275	2266
0.083	0.083	0.083	0.083	0.085	0.083	0.083	0.083	0.083	0.084	0.083	0.085	0.084	0.084	0.083	0.084	0.083	0.084	0.084	0.083	0.083	0.085	0.083	0.087	0.086	0.083	0.084	0.083	0.084	0.084	0.083	0.084	0.083	0.083	0.084	0.084	0.083	0.083	0.083	0.083	0.083	0.083	0.086	0.086	0.083	0.083	0.083	0.087	0.083	0.083
2221	2232	2219	2225	2234	2224	2231	2227	2236	2230	2219	2231	2230	2227	2231	2234	2218	2230	2227	2227	2230	2229	2232	2233	2247	2225	2238	2235	2238	2250	2220	2242	2239	2229	2264	2243	2248	2232	2232	2232	2237	2232	2238	2243	2254	2242	2245	2257	2243	2251
0.075	0.075	0.076	0.076	0.078	0.075	0.075	0.076	0.076	0.076	0.075	0.078	0.077	0.077	0.076	0.077	0.076	0.077	0.076	0.076	0.075	0.078	0.076	0.080	0.079	0.075	0.077	0.075	0.076	0.077	0.076	0.076	0.076	0.076	0.076	0.077	0.076	0.076	0.076	0.076	0.076	0.075	0.079	0.079	0.076	0.076	0.076	0.079	0.076	0.076
0.070	0.071	0.071	0.071	0.073	0.070	0.070	0.071	0.071	0.072	0.071	0.073	0.072	0.072	0.071	0.072	0.071	0.071	0.071	0.071	0.071	0.072	0.071	0.074	0.074	0.071	0.071	0.070	0.071	0.072	0.071	0.071	0.071	0.071	0.071	0.072	0.071	0.071	0.071	0.071	0.071	0.070	0.074	0.074	0.071	0.071	0.071	0.074	0.071	0.071
0.103	0.103	0.103	0.103	0.105	0.103	0.103	0.103	0.103	0.104	0.103	0.105	0.104	0.104	0.103	0.103	0.103	0.103	0.103	0.103	0.103	0.105	0.103	0.107	0.107	0.103	0.104	0.102	0.103	0.104	0.103	0.103	0.103	0.104	0.103	0.104	0.103	0.102	0.103	0.103	0.103	0.102	0.106	0.106	0.102	0.102	0.102	0.106	0.103	0.102
0.101	0.100	0.100	0.100	0.103	0.100	0.100	0.101	0.100	0.101	0.100	0.102	0.101	0.101	0.100	0.101	0.101	0.101	0.100	0.101	0.101	0.102	0.101	0.104	0.104	0.100	0.101	0.100	0.101	0.102	0.100	0.100	0.100	0.101	0.101	0.101	0.101	0.100	0.100	0.101	0.101	0.101	0.104	0.104	0.100	0.100	0.100	0.104	0.100	0.100
0.076	0.076	0.076	0.077	0.079	0.076	0.076	0.077	0.076	0.077	0.077	0.079	0.078	0.078	0.076	0.077	0.077	0.077	0.077	0.077	0.076	0.078	0.077	0.080	0.080	0.076	0.078	0.076	0.077	0.078	0.077	0.077	0.077	0.077	0.077	0.077	0.077	0.077	0.077	0.077	0.077	0.076	0.080	0.080	0.076	0.076	0.077	0.080	0.077	0.077
0.078	0.078	0.078	0.078	0.079	0.078	0.078	0.078	0.078	0.079	0.078	0.080	0.079	0.079	0.078	0.079	0.078	0.079	0.078	0.078	0.078	0.080	0.078	0.081	0.081	0.078	0.079	0.078	0.079	0.079	0.078	0.078	0.078	0.078	0.079	0.079	0.078	0.078	0.078	0.078	0.079	0.078	0.080	0.081	0.078	0.078	0.078	0.082	0.078	0.078
0.067	0.066	0.067	0.067	0.067	0.067	0.066	0.067	0.066	0.068	0.067	0.067	0.067	0.068	0.067	0.068	0.067	0.067	0.067	0.067	0.067	0.068	0.067	0.067	0.068	0.066	0.068	0.066	0.067	0.067	0.067	0.067	0.067	0.067	0.067	0.068	0.066	0.067	0.066	0.066	0.067	0.066	0.067	0.068	0.066	0.066	0.067	0.069	0.066	0.066
0.067	0.066	0.067	0.067	0.075	0.068	0.066	0.067	0.067	0.069	0.066	0.074	0.070	0.068	0.067	0.069	0.067	0.067	0.067	0.067	0.066	0.072	0.067	0.079	0.077	0.066	0.069	0.066	0.067	0.071	0.067	0.067	0.067	0.069	0.067	0.070	0.067	0.067	0.066	0.066	0.067	0.066	0.077	0.075	0.067	0.067	0.067	0.077	0.067	0.067
0.086	0.086	0.086	0.086	0.094	0.087	0.085	0.086	0.085	0.088	0.086	0.093	0.089	0.088	0.086	0.088	0.086	0.087	0.086	0.086	0.085	0.091	0.086	0.098	0.096	0.086	0.088	0.085	0.086	0.090	0.086	0.087	0.086	0.087	0.086	0.089	0.086	0.085	0.086	0.086	0.086	0.085	0.096	0.094	0.086	0.086	0.086	0.096	0.086	0.086
0.085	0.085	0.085	0.085	0.093	0.086	0.084	0.085	0.085	0.087	0.085	0.092	0.088	0.087	0.085	0.087	0.085	0.086	0.085	0.086	0.085	0.090	0.085	0.097	0.095	0.085	0.087	0.084	0.086	0.090	0.085	0.086	0.085	0.087	0.086	0.088	0.085	0.085	0.085	0.085	0.085	0.085	0.096	0.093	0.085	0.085	0.085	0.095	0.085	0.085
0.079	0.080	0.080	0.080	0.088	0.081	0.079	0.079	0.080	0.082	0.079	0.087	0.082	0.081	0.080	0.082	0.080	0.081	0.080	0.080	0.080	0.085	0.080	0.092	0.089	0.079	0.082	0.079	0.081	0.084	0.079	0.080	0.080	0.081	0.080	0.082	0.080	0.079	0.080	0.079	0.080	0.079	0.090	0.088	0.079	0.079	0.080	0.089	0.080	0.079
0.073	0.073	0.073	0.073	0.081	0.074	0.072	0.073	0.073	0.075	0.073	0.080	0.076	0.075	0.073	0.075	0.073	0.074	0.073	0.073	0.072	0.077	0.073	0.085	0.083	0.072	0.075	0.072	0.073	0.077	0.073	0.073	0.073	0.074	0.073	0.075	0.073	0.072	0.073	0.073	0.073	0.072	0.083	0.081	0.073	0.072	0.073	0.083	0.073	0.073
0.073	0.073	0.074	0.074	0.082	0.074	0.073	0.074	0.074	0.076	0.073	0.081	0.077	0.076	0.074	0.076	0.074	0.075	0.074	0.074	0.073	0.079	0.074	0.086	0.084	0.073	0.076	0.073	0.075	0.078	0.074	0.075	0.074	0.076	0.074	0.076	0.074	0.074	0.074	0.073	0.074	0.073	0.084	0.082	0.074	0.073	0.074	0.084	0.074	0.073
0.089	0.090	0.090	0.090	0.098	0.091	0.089	0.090	0.090	0.092	0.090	0.097	0.093	0.092	0.090	0.092	0.090	0.091	0.090	0.090	0.090	0.095	0.090	0.102	0.100	0.090	0.092	0.089	0.090	0.094	0.090	0.091	0.090	0.091	0.090	0.093	0.090	0.090	0.090	0.090	0.090	0.090	0.101	0.098	0.090	0.090	0.090	0.099	0.090	0.090
0.072	0.072	0.072	0.072	0.081	0.074	0.072	0.073	0.073	0.075	0.072	0.080	0.076	0.075	0.072	0.074	0.072	0.073	0.072	0.073	0.072	0.078	0.073	0.084	0.083	0.072	0.075	0.072	0.073	0.077	0.072	0.073	0.073	0.074	0.073	0.075	0.072	0.072	0.072	0.072	0.072	0.072	0.083	0.081	0.072	0.072	0.072	0.082	0.072	0.072
0.081	0.081	0.081	0.081	0.090	0.082	0.081	0.081	0.081	0.083	0.081	0.088	0.084	0.083	0.081	0.083	0.081	0.082	0.081	0.082	0.081	0.086	0.081	0.093	0.091	0.081	0.083	0.081	0.082	0.085	0.081	0.081	0.081	0.083	0.082	0.084	0.081	0.081	0.081	0.081	0.082	0.081	0.092	0.089	0.081	0.081	0.081	0.091	0.081	0.081
0.071	0.071	0.072	0.072	0.080	0.072	0.071	0.072	0.071	0.074	0.072	0.079	0.075	0.074	0.071	0.073	0.072	0.073	0.072	0.072	0.071	0.077	0.071	0.083	0.082	0.071	0.074	0.071	0.072	0.076	0.072	0.072	0.072	0.073	0.072	0.074	0.072	0.072	0.072	0.071	0.072	0.071	0.082	0.080	0.071	0.071	0.071	0.082	0.071	0.071
0.075	0.075	0.075	0.075	0.081	0.076	0.075	0.075	0.075	0.078	0.075	0.082	0.078	0.077	0.075	0.078	0.075	0.076	0.075	0.076	0.075	0.080	0.076	0.082	0.083	0.075	0.077	0.075	0.076	0.079	0.075	0.076	0.075	0.077	0.076	0.078	0.075	0.075	0.075	0.075	0.076	0.075	0.083	0.083	0.075	0.075	0.075	0.084	0.075	0.075
0.072	0.072	0.072	0.072	0.074	0.073	0.072	0.073	0.072	0.075	0.072	0.075	0.075	0.074	0.072	0.075	0.073	0.073	0.072	0.073	0.072	0.076	0.072	0.074	0.076	0.072	0.075	0.072	0.073	0.074	0.072	0.073	0.072	0.074	0.073	0.074	0.072	0.072	0.072	0.072	0.073	0.072	0.074	0.075	0.072	0.072	0.072	0.077	0.072	0.072
2200	2206	2201	2212	2216	2205	2207	2198	2212	2203	2211	2198	2209	2206	2230	2217	2210	2211	2212	2208	2216	2233	2227	2256	2242	2220	2217	2229	2234	2246	2225	2249	2234	2239	2247	2257	2239	2274	2270	2261	2258	2251	2269	2245	2251	2265	2261	2250	2276	2254
0.071	0.071	0.071	0.071	0.073	0.072	0.071	0.071	0.070	0.071	0.071	0.073	0.071	0.071	0.071	0.071	0.071	0.071	0.071	0.071	0.071	0.073	0.071	0.075	0.074	0.071	0.071	0.070	0.071	0.072	0.072	0.072	0.071	0.072	0.072	0.072	0.072	0.071	0.071	0.071	0.072	0.071	0.074	0.073	0.071	0.071	0.071	0.073	0.071	0.071
2245	2217	2196	2173	2158	2121	2119	2107	2112	2091	2092	2086	2092	2085	2083	2085	2082	2085	2094	2097	2101	2099	2122	2133	2122	2132	2128	2142	2129	2142	2148	2182	2163	2169	2175	2183	2165	2203	2194	2184	2188	2190	2202	2188	2194	2195	2191	2192	2207	2193
0.070	0.070	0.070	0.070	0.072	0.070	0.070	0.070	0.070	0.070	0.070	0.072	0.071	0.071	0.070	0.071	0.070	0.071	0.070	0.070	0.070	0.072	0.070	0.074	0.073	0.069	0.071	0.069	0.070	0.071	0.070	0.071	0.070	0.071	0.071	0.071	0.070	0.070	0.071	0.070	0.070	0.070	0.074	0.072	0.070	0.070	0.071	0.072	0.071	0.071
0.066	0.066	0.066	0.066	0.068	0.066	0.066	0.066	0.066	0.066	0.066	0.068	0.067	0.067	0.066	0.067	0.066	0.067	0.066	0.066	0.066	0.067	0.066	0.070	0.069	0.066	0.066	0.066	0.066	0.067	0.067	0.066	0.066	0.067	0.067	0.067	0.067	0.066	0.067	0.066	0.067	0.066	0.069	0.068	0.066	0.066	0.066	0.069	0.066	0.066
0.065	0.065	0.065	0.066	0.068	0.066	0.065	0.066	0.065	0.066	0.065	0.068	0.066	0.066	0.065	0.066	0.065	0.066	0.066	0.065	0.065	0.067	0.066	0.069	0.068	0.065	0.066	0.065	0.066	0.067	0.066	0.066	0.065	0.066	0.066	0.066	0.066	0.066	0.066	0.065	0.066	0.065	0.069	0.068	0.066	0.065	0.065	0.067	0.065	0.065
0.140	0.141	0.139	0.139	0.143	0.140	0.140	0.140	0.140	0.141	0.140	0.141	0.141	0.141	0.139	0.141	0.141	0.140	0.140	0.140	0.141	0.142	0.140	0.144	0.144	0.140	0.141	0.140	0.140	0.143	0.141	0.141	0.141	0.142	0.141	0.141	0.141	0.141	0.140	0.140	0.141	0.140	0.144	0.143	0.140	0.141	0.141	0.142	0.140	0.140
0.066	0.066	0.065	0.066	0.069	0.067	0.066	0.067	0.066	0.067	0.066	0.068	0.067	0.067	0.066	0.067	0.066	0.066	0.066	0.067	0.066	0.068	0.066	0.069	0.069	0.066	0.067	0.066	0.066	0.068	0.067	0.067	0.067	0.067	0.067	0.067	0.066	0.066	0.066	0.066	0.066	0.066	0.069	0.069	0.066	0.066	0.066	0.068	0.066	0.066
0.064	0.064	0.063	0.064	0.066	0.064	0.063	0.064	0.063	0.064	0.063	0.065	0.064	0.064	0.063	0.064	0.064	0.064	0.064	0.064	0.064	0.065	0.064	0.067	0.066	0.063	0.064	0.063	0.064	0.065	0.063	0.063	0.064	0.064	0.064	0.064	0.064	0.064	0.064	0.064	0.064	0.064	0.067	0.066	0.064	0.064	0.063	0.066	0.063	0.063
0.076	0.076	0.076	0.077	0.079	0.077	0.076	0.077	0.076	0.077	0.077	0.078	0.077	0.077	0.076	0.077	0.077	0.077	0.077	0.077	0.076	0.078	0.076	0.080	0.079	0.076	0.077	0.076	0.077	0.078	0.077	0.077	0.077	0.077	0.077	0.077	0.077	0.077	0.077	0.077	0.077	0.077	0.080	0.079	0.076	0.076	0.077	0.079	0.077	0.077
0.061	0.061	0.061	0.061	0.063	0.062	0.061	0.061	0.060	0.061	0.061	0.063	0.062	0.061	0.061	0.062	0.061	0.061	0.061	0.061	0.061	0.063	0.061	0.063	0.063	0.061	0.061	0.061	0.061	0.062	0.061	0.061	0.061	0.062	0.061	0.062	0.061	0.061	0.061	0.061	0.062	0.061	0.064	0.063	0.061	0.061	0.061	0.063	0.061	0.061
0.063	0.062	0.063	0.063	0.064	0.063	0.063	0.063	0.063	0.063	0.063	0.063	0.063	0.064	0.063	0.064	0.063	0.063	0.063	0.063	0.063	0.064	0.063	0.063	0.064	0.062	0.064	0.063	0.063	0.063	0.063	0.063	0.063	0.063	0.063	0.064	0.063	0.063	0.063	0.063	0.063	0.063	0.063	0.064	0.063	0.063	0.063	0.064	0.063	0.063
0.080	0.080	0.081	0.081	0.080	0.080	0.080	0.081	0.080	0.080	0.080	0.080	0.081	0.081	0.081	0.081	0.081	0.081	0.081	0.080	0.081	0.080	0.081	0.081	0.081	0.080	0.081	0.080	0.080	0.081	0.081	0.081	0.080	0.081	0.081	0.081	0.080	0.081	0.081	0.081	0.081	0.080	0.081	0.082	0.081	0.081	0.081	0.082	0.081	0.081
0.087	0.086	0.087	0.087	0.087	0.087	0.086	0.087	0.086	0.087	0.087	0.087	0.087	0.087	0.087	0.087	0.088	0.087	0.087	0.087	0.087	0.087	0.087	0.088	0.088	0.087	0.087	0.086	0.087	0.087	0.087	0.088	0.087	0.087	0.087	0.087	0.087	0.087	0.087	0.087	0.088	0.086	0.087	0.088	0.087	0.087	0.087	0.088	0.087	0.087
0.078	0.078	0.078	0.078	0.078	0.078	0.077	0.079	0.079	0.079	0.078	0.078	0.079	0.078	0.078	0.079	0.079	0.079	0.078	0.079	0.078	0.078	0.079	0.079	0.079	0.078	0.079	0.078	0.078	0.078	0.079	0.079	0.079	0.078	0.079	0.078	0.078	0.078	0.078	0.078	0.079	0.078	0.079	0.079	0.078	0.078	0.078	0.079	0.078	0.078
0.075	0.075	0.075	0.075	0.075	0.075	0.075	0.075	0.075	0.076	0.075	0.075	0.075	0.076	0.075	0.076	0.076	0.076	0.076	0.076	0.076	0.076	0.076	0.076	0.076	0.075	0.076	0.075	0.075	0.076	0.075	0.076	0.076	0.075	0.076	0.075	0.075	0.075	0.076	0.075	0.076	0.075	0.076	0.076	0.075	0.075	0.076	0.076	0.076	0.076
0.095	0.095	0.094	0.094	0.094	0.094	0.094	0.094	0.094	0.095	0.095	0.095	0.095	0.096	0.095	0.095	0.095	0.095	0.095	0.095	0.095	0.094	0.095	0.096	0.096	0.095	0.095	0.095	0.095	0.095	0.095	0.095	0.095	0.095	0.095	0.095	0.095	0.094	0.095	0.095	0.095	0.094	0.095	0.095	0.095	0.095	0.095	0.096	0.095	0.095
0.088	0.088	0.088	0.088	0.088	0.088	0.088	0.088	0.088	0.089	0.088	0.089	0.088	0.089	0.088	0.089	0.089	0.089	0.088	0.089	0.088	0.089	0.089	0.089	0.089	0.088	0.089	0.088	0.088	0.089	0.088	0.089	0.088	0.089	0.089	0.088	0.088	0.089	0.089	0.088	0.089	0.088	0.089	0.089	0.089	0.088	0.088	0.089	0.088	0.088
0.098	0.099	0.099	0.099	0.099	0.098	0.098	0.099	0.099	0.099	0.099	0.099	0.099	0.099	0.099	0.099	0.099	0.099	0.099	0.100	0.099	0.099	0.099	0.099	0.100	0.099	0.099	0.098	0.099	0.099	0.099	0.100	0.099	0.099	0.099	0.099	0.099	0.099	0.099	0.099	0.100	0.099	0.100	0.100	0.099	0.099	0.099	0.100	0.099	0.099
0.108	0.108	0.108	0.108	0.108	0.108	0.108	0.108	0.108	0.108	0.108	0.108	0.108	0.109	0.108	0.108	0.108	0.108	0.108	0.109	0.108	0.109	0.108	0.109	0.109	0.108	0.109	0.108	0.108	0.108	0.108	0.108	0.108	0.108	0.109	0.108	0.108	0.108	0.108	0.108	0.108	0.108	0.108	0.109	0.108	0.108	0.108	0.109	0.109	0.108
0.066	0.066	0.066	0.066	0.066	0.065	0.065	0.066	0.065	0.066	0.066	0.066	0.066	0.066	0.066	0.066	0.066	0.066	0.066	0.066	0.066	0.066	0.066	0.066	0.066	0.065	0.066	0.066	0.066	0.066	0.066	0.065	0.065	0.066	0.066	0.066	0.066	0.066	0.066	0.066	0.066	0.066	0.066	0.067	0.066	0.065	0.065	0.066	0.066	0.065
0.059	0.060	0.059	0.060	0.060	0.059	0.059	0.060	0.059	0.060	0.060	0.060	0.060	0.060	0.060	0.060	0.060	0.060	0.060	0.060	0.059	0.060	0.060	0.061	0.061	0.059	0.061	0.059	0.060	0.060	0.060	0.060	0.060	0.060	0.060	0.060	0.060	0.060	0.060	0.060	0.060	0.060	0.060	0.061	0.060	0.060	0.060	0.061	0.060	0.060
0.097	0.097	0.097	0.097	0.096	0.097	0.096	0.097	0.096	0.097	0.097	0.097	0.097	0.097	0.097	0.098	0.097	0.097	0.097	0.097	0.097	0.097	0.097	0.098	0.097	0.097	0.097	0.097	0.097	0.097	0.097	0.097	0.097	0.097	0.097	0.097	0.097	0.097	0.097	0.097	0.098	0.096	0.097	0.098	0.097	0.097	0.097	0.098	0.097	0.097
0.068	0.068	0.069	0.068	0.068	0.069	0.068	0.069	0.068	0.069	0.069	0.068	0.069	0.069	0.069	0.069	0.069	0.069	0.069	0.069	0.069	0.069	0.069	0.068	0.069	0.068	0.069	0.068	0.068	0.068	0.069	0.069	0.069	0.069	0.069	0.069	0.068	0.068	0.068	0.068	0.069	0.068	0.068	0.069	0.068	0.068	0.069	0.069	0.068	0.068
0.066	0.066	0.066	0.066	0.066	0.065	0.065	0.066	0.066	0.066	0.066	0.066	0.066	0.066	0.066	0.066	0.066	0.066	0.066	0.066	0.066	0.066	0.066	0.067	0.067	0.065	0.067	0.065	0.066	0.066	0.066	0.066	0.066	0.066	0.066	0.066	0.066	0.066	0.066	0.066	0.066	0.066	0.066	0.067	0.066	0.066	0.066	0.067	0.066	0.066
0.088	0.088	0.088	0.089	0.088	0.088	0.088	0.089	0.088	0.089	0.089	0.089	0.088	0.089	0.089	0.089	0.089	0.089	0.088	0.088	0.088	0.089	0.088	0.090	0.090	0.089	0.089	0.088	0.088	0.089	0.089	0.089	0.088	0.089	0.089	0.089	0.089	0.088	0.089	0.089	0.089	0.088	0.089	0.090	0.089	0.089	0.089	0.090	0.088	0.089
0.080	0.080	0.079	0.080	0.080	0.079	0.079	0.080	0.080	0.080	0.080	0.080	0.080	0.080	0.080	0.080	0.080	0.080	0.080	0.080	0.080	0.080	0.080	0.081	0.081	0.080	0.080	0.079	0.080	0.080	0.080	0.080	0.080	0.080	0.080	0.080	0.080	0.080	0.080	0.080	0.080	0.080	0.080	0.081	0.080	0.080	0.080	0.081	0.080	0.080
0.085	0.085	0.085	0.085	0.085	0.085	0.085	0.085	0.085	0.085	0.085	0.086	0.085	0.086	0.085	0.086	0.085	0.086	0.086	0.085	0.085	0.086	0.085	0.087	0.086	0.085	0.086	0.085	0.085	0.086	0.085	0.086	0.085	0.085	0.086	0.086	0.085	0.085	0.085	0.085	0.085	0.085	0.086	0.086	0.085	0.085	0.086	0.086	0.086	0.086
0.092	0.092	0.091	0.092	0.092	0.091	0.091	0.092	0.092	0.092	0.092	0.092	0.092	0.093	0.092	0.092	0.092	0.093	0.092	0.092	0.092	0.092	0.092	0.093	0.093	0.092	0.092	0.092	0.092	0.092	0.092	0.092	0.092	0.092	0.092	0.092	0.092	0.092	0.092	0.092	0.092	0.092	0.092	0.093	0.092	0.092	0.092	0.094	0.092	0.092
0.085	0.085	0.085	0.085	0.085	0.085	0.085	0.085	0.085	0.085	0.085	0.086	0.085	0.086	0.085	0.086	0.085	0.086	0.085	0.085	0.085	0.086	0.086	0.086	0.086	0.085	0.086	0.085	0.085	0.085	0.085	0.086	0.085	0.085	0.086	0.085	0.085	0.085	0.085	0.085	0.085	0.085	0.086	0.086	0.085	0.085	0.085	0.086	0.085	0.085
0.099	0.100	0.100	0.100	0.100	0.099	0.099	0.100	0.100	0.100	0.100	0.100	0.100	0.100	0.100	0.100	0.100	0.100	0.100	0.100	0.100	0.100	0.100	0.101	0.101	0.100	0.100	0.099	0.100	0.100	0.100	0.100	0.100	0.100	0.100	0.100	0.100	0.100	0.100	0.100	0.100	0.100	0.101	0.101	0.100	0.100	0.100	0.101	0.100	0.100
0.079	0.078	0.078	0.078	0.078	0.078	0.078	0.078	0.078	0.079	0.078	0.079	0.078	0.079	0.078	0.078	0.079	0.078	0.078	0.079	0.078	0.079	0.078	0.079	0.080	0.078	0.079	0.078	0.078	0.078	0.078	0.079	0.078	0.078	0.079	0.078	0.078	0.078	0.078	0.078	0.078	0.078	0.079	0.079	0.078	0.078	0.078	0.079	0.078	0.078
0.061	0.061	0.061	0.061	0.061	0.061	0.061	0.061	0.061	0.061	0.061	0.061	0.061	0.062	0.061	0.061	0.061	0.061	0.061	0.061	0.061	0.062	0.061	0.062	0.062	0.061	0.062	0.061	0.061	0.061	0.061	0.061	0.061	0.061	0.061	0.061	0.061	0.061	0.061	0.061	0.061	0.061	0.062	0.062	0.061	0.061	0.061	0.062	0.061	0.061
0.061	0.062	0.061	0.062	0.062	0.061	0.061	0.062	0.061	0.062	0.062	0.062	0.062	0.062	0.061	0.062	0.062	0.062	0.062	0.062	0.061	0.062	0.061	0.063	0.063	0.061	0.062	0.061	0.062	0.062	0.062	0.062	0.062	0.061	0.062	0.062	0.062	0.061	0.062	0.062	0.062	0.061	0.062	0.063	0.061	0.061	0.062	0.063	0.062	0.062
0.057	0.058	0.057	0.057	0.057	0.057	0.056	0.057	0.057	0.057	0.057	0.058	0.057	0.058	0.057	0.058	0.057	0.058	0.057	0.057	0.057	0.058	0.057	0.058	0.058	0.057	0.057	0.057	0.057	0.057	0.057	0.057	0.057	0.057	0.057	0.057	0.057	0.057	0.057	0.057	0.057	0.057	0.058	0.058	0.057	0.057	0.057	0.058	0.057	0.057
0.057	0.057	0.058	0.057	0.057	0.057	0.057	0.058	0.057	0.058	0.057	0.057	0.058	0.058	0.057	0.058	0.058	0.057	0.058	0.058	0.057	0.058	0.057	0.057	0.058	0.057	0.058	0.057	0.057	0.057	0.057	0.058	0.057	0.057	0.058	0.057	0.057	0.057	0.057	0.057	0.057	0.057	0.057	0.058	0.057	0.057	0.057	0.058	0.057	0.057
0.072	0.072	0.072	0.072	0.074	0.072	0.071	0.072	0.072	0.072	0.072	0.074	0.073	0.073	0.072	0.072	0.072	0.072	0.072	0.072	0.072	0.073	0.072	0.075	0.075	0.071	0.073	0.071	0.072	0.073	0.072	0.072	0.072	0.072	0.072	0.073	0.072	0.072	0.072	0.072	0.073	0.072	0.074	0.075	0.072	0.072	0.072	0.075	0.072	0.072
0.073	0.073	0.073	0.073	0.074	0.073	0.072	0.073	0.072	0.073	0.073	0.074	0.073	0.073	0.073	0.073	0.073	0.073	0.073	0.073	0.073	0.074	0.073	0.076	0.076	0.073	0.073	0.072	0.072	0.074	0.073	0.073	0.073	0.073	0.073	0.074	0.073	0.073	0.073	0.073	0.073	0.072	0.075	0.076	0.073	0.073	0.073	0.076	0.073	0.073
0.064	0.064	0.064	0.064	0.065	0.064	0.063	0.064	0.065	0.065	0.064	0.066	0.065	0.065	0.064	0.065	0.065	0.064	0.064	0.065	0.064	0.065	0.064	0.067	0.067	0.064	0.065	0.063	0.064	0.065	0.064	0.064	0.064	0.064	0.065	0.065	0.064	0.064	0.064	0.064	0.064	0.064	0.066	0.067	0.064	0.064	0.064	0.067	0.064	0.064
0.084	0.084	0.084	0.084	0.086	0.084	0.083	0.084	0.084	0.085	0.084	0.086	0.085	0.085	0.084	0.085	0.084	0.085	0.085	0.085	0.085	0.086	0.085	0.088	0.087	0.084	0.085	0.084	0.085	0.085	0.084	0.085	0.084	0.084	0.085	0.085	0.084	0.084	0.085	0.084	0.085	0.084	0.087	0.087	0.084	0.084	0.085	0.087	0.084	0.084
0.067	0.067	0.067	0.067	0.068	0.067	0.066	0.067	0.067	0.068	0.067	0.068	0.068	0.068	0.067	0.068	0.067	0.068	0.067	0.067	0.067	0.068	0.067	0.070	0.070	0.067	0.067	0.067	0.067	0.068	0.067	0.067	0.067	0.067	0.067	0.067	0.067	0.067	0.067	0.067	0.067	0.067	0.069	0.070	0.067	0.067	0.067	0.070	0.067	0.067
0.093	0.093	0.094	0.094	0.095	0.093	0.093	0.094	0.094	0.094	0.093	0.096	0.095	0.094	0.094	0.095	0.094	0.094	0.094	0.094	0.093	0.095	0.094	0.097	0.097	0.093	0.094	0.093	0.094	0.095	0.094	0.094	0.093	0.094	0.094	0.094	0.094	0.094	0.094	0.094	0.094	0.093	0.096	0.097	0.094	0.093	0.094	0.097	0.093	0.094
0.079	0.080	0.080	0.080	0.082	0.080	0.079	0.080	0.080	0.081	0.080	0.082	0.081	0.081	0.080	0.081	0.080	0.080	0.080	0.081	0.080	0.081	0.080	0.083	0.083	0.080	0.081	0.079	0.080	0.081	0.081	0.081	0.080	0.080	0.081	0.081	0.080	0.080	0.080	0.080	0.081	0.080	0.083	0.083	0.080	0.080	0.080	0.083	0.080	0.080
0.127	0.127	0.126	0.127	0.129	0.127	0.126	0.127	0.127	0.128	0.127	0.129	0.128	0.128	0.127	0.128	0.127	0.127	0.127	0.127	0.127	0.129	0.127	0.130	0.130	0.126	0.128	0.126	0.127	0.128	0.127	0.128	0.127	0.127	0.128	0.128	0.127	0.127	0.127	0.127	0.127	0.127	0.129	0.130	0.126	0.127	0.127	0.130	0.127	0.127
0.090	0.090	0.090	0.090	0.092	0.090	0.090	0.091	0.090	0.091	0.090	0.092	0.091	0.091	0.091	0.091	0.090	0.091	0.091	0.091	0.091	0.092	0.091	0.094	0.094	0.090	0.091	0.090	0.091	0.092	0.090	0.090	0.090	0.091	0.091	0.091	0.091	0.091	0.091	0.091	0.091	0.091	0.093	0.093	0.090	0.090	0.090	0.093	0.090	0.090
0.084	0.084	0.084	0.084	0.086	0.084	0.084	0.085	0.084	0.085	0.084	0.086	0.085	0.086	0.085	0.085	0.085	0.085	0.085	0.085	0.084	0.086	0.084	0.088	0.088	0.084	0.085	0.084	0.085	0.085	0.085	0.085	0.085	0.084	0.085	0.085	0.085	0.085	0.085	0.085	0.085	0.084	0.087	0.087	0.084	0.084	0.085	0.088	0.085	0.085
0.078	0.078	0.078	0.077	0.078	0.077	0.077	0.077	0.077	0.078	0.078	0.079	0.079	0.078	0.078	0.079	0.077	0.078	0.078	0.078	0.077	0.079	0.078	0.080	0.080	0.077	0.078	0.077	0.078	0.079	0.078	0.078	0.077	0.078	0.078	0.078	0.077	0.078	0.078	0.077	0.078	0.078	0.079	0.080	0.077	0.077	0.078	0.081	0.078	0.077
0.085	0.085	0.086	0.085	0.085	0.086	0.085	0.085	0.085	0.086	0.085	0.086	0.086	0.086	0.086	0.086	0.086	0.086	0.086	0.086	0.086	0.086	0.086	0.085	0.086	0.085	0.086	0.085	0.085	0.086	0.085	0.086	0.085	0.085	0.086	0.086	0.085	0.085	0.085	0.085	0.085	0.085	0.085	0.086	0.085	0.085	0.085	0.087	0.085	0.085
[truncated: 40 more columns]

## Sheet: MP58 20%HU eppendorf GTT 09
COL
90
8	12
13:23:42	13:23:49	13:23:55	13:24:01	13:24:07	13:24:14	13:24:20	13:24:26	13:24:32	13:24:38	13:24:45	13:24:51	13:24:57	13:25:03	13:25:10	13:25:16	13:25:22	13:25:28	13:25:35	13:25:41	13:25:47	13:25:54	13:26:00	13:26:06	13:26:12	13:26:19	13:26:25	13:26:31	13:26:37	13:26:44	13:26:50	13:26:56	13:27:02	13:27:09	13:27:15	13:27:21	13:27:27	13:27:34	13:27:40	13:27:46	13:27:53	13:27:59	13:28:05	13:28:11	13:28:18	13:28:24	13:28:30	13:28:36	13:28:43	13:28:49
2977	2936	3065	3014	3001	2912	2961	2983	2955	2949	2967	3013	2979	2995	3048	2940	2965	2994	3026	2975	2967	2961	3075	2970	3020	3020	2953	3051	2916	3053	2936	3029	2965	3028	3055	2984	3000	3019	3021	3035	2959	3050	3008	3000	2951	3055	3027	2959	2993	3022
0.072	0.071	0.072	0.071	0.071	0.073	0.073	0.079	0.071	0.073	0.072	0.072	0.071	0.071	0.071	0.071	0.073	0.071	0.071	0.071	0.071	0.073	0.071	0.074	0.071	0.073	0.071	0.071	0.074	0.071	0.071	0.071	0.071	0.071	0.071	0.072	0.072	0.075	0.072	0.072	0.071	0.071	0.071	0.071	0.072	0.072	0.076	0.072	0.071	0.071
2873	2994	2893	2922	2930	2956	2995	2889	2869	2999	2906	2881	2924	2896	2924	2997	2885	2913	2933	2961	2949	2996	2937	2943	2934	2902	2961	2884	2944	2982	2944	2910	2986	2920	2973	2928	2876	2937	2969	2973	2970	2946	2946	3009	2908	2988	2987	2975	2943	2954
0.083	0.083	0.083	0.083	0.083	0.085	0.086	0.092	0.083	0.085	0.084	0.083	0.083	0.083	0.084	0.083	0.085	0.084	0.083	0.083	0.083	0.086	0.083	0.086	0.083	0.085	0.083	0.083	0.086	0.084	0.083	0.083	0.083	0.084	0.083	0.084	0.083	0.086	0.084	0.083	0.083	0.083	0.083	0.083	0.084	0.083	0.088	0.084	0.083	0.083
2876	2851	2861	2840	2856	2857	2881	2833	2896	2862	2861	2832	2865	2862	2860	2883	2876	2866	2850	2859	2892	2874	2865	2862	2868	2903	2862	2908	2847	2912	2867	2914	2882	2886	2922	2918	2891	2870	2857	2868	2878	2885	2889	2878	2855	2931	2884	2874	2840	2867
0.119	0.119	0.119	0.119	0.119	0.121	0.121	0.128	0.119	0.121	0.120	0.120	0.120	0.119	0.120	0.119	0.121	0.120	0.119	0.119	0.119	0.122	0.119	0.122	0.120	0.121	0.118	0.119	0.122	0.119	0.119	0.119	0.119	0.119	0.119	0.120	0.119	0.123	0.119	0.119	0.119	0.119	0.119	0.119	0.119	0.119	0.124	0.119	0.119	0.119
0.096	0.096	0.096	0.095	0.095	0.097	0.098	0.104	0.096	0.097	0.097	0.096	0.096	0.095	0.096	0.096	0.097	0.096	0.096	0.095	0.096	0.098	0.095	0.098	0.096	0.098	0.096	0.095	0.098	0.096	0.096	0.096	0.095	0.096	0.096	0.097	0.096	0.099	0.096	0.096	0.096	0.096	0.096	0.095	0.096	0.096	0.101	0.096	0.096	0.095
0.089	0.088	0.088	0.088	0.088	0.090	0.091	0.097	0.088	0.090	0.089	0.089	0.089	0.088	0.089	0.088	0.090	0.089	0.088	0.088	0.089	0.091	0.088	0.090	0.089	0.090	0.088	0.088	0.091	0.088	0.088	0.088	0.088	0.089	0.088	0.089	0.089	0.092	0.089	0.089	0.089	0.088	0.088	0.088	0.088	0.088	0.093	0.089	0.088	0.088
0.058	0.059	0.058	0.058	0.058	0.060	0.060	0.067	0.058	0.060	0.058	0.058	0.058	0.058	0.058	0.058	0.060	0.058	0.058	0.058	0.058	0.060	0.057	0.060	0.058	0.060	0.058	0.058	0.061	0.058	0.058	0.058	0.057	0.059	0.058	0.059	0.058	0.061	0.058	0.058	0.057	0.058	0.058	0.057	0.058	0.058	0.063	0.058	0.058	0.057
0.065	0.065	0.065	0.065	0.065	0.067	0.067	0.074	0.065	0.067	0.066	0.065	0.065	0.065	0.065	0.065	0.066	0.065	0.065	0.064	0.065	0.068	0.065	0.067	0.065	0.067	0.065	0.065	0.068	0.065	0.064	0.065	0.064	0.066	0.065	0.066	0.065	0.068	0.066	0.065	0.065	0.065	0.065	0.064	0.065	0.065	0.070	0.066	0.065	0.064
0.065	0.064	0.064	0.064	0.064	0.066	0.066	0.071	0.064	0.065	0.065	0.064	0.064	0.063	0.064	0.064	0.065	0.065	0.063	0.064	0.064	0.067	0.063	0.066	0.064	0.066	0.064	0.064	0.067	0.064	0.064	0.064	0.063	0.064	0.064	0.065	0.064	0.067	0.064	0.064	0.064	0.064	0.064	0.064	0.064	0.064	0.067	0.064	0.064	0.063
0.082	0.081	0.081	0.081	0.081	0.083	0.083	0.085	0.081	0.083	0.082	0.082	0.082	0.081	0.082	0.081	0.083	0.082	0.081	0.081	0.081	0.083	0.081	0.083	0.082	0.082	0.081	0.081	0.083	0.082	0.081	0.081	0.081	0.082	0.081	0.082	0.082	0.083	0.082	0.081	0.081	0.081	0.081	0.081	0.082	0.081	0.082	0.082	0.081	0.081
0.073	0.072	0.073	0.072	0.073	0.075	0.076	0.086	0.073	0.074	0.073	0.073	0.073	0.072	0.073	0.072	0.075	0.073	0.073	0.072	0.072	0.077	0.072	0.076	0.073	0.077	0.072	0.073	0.077	0.073	0.072	0.073	0.073	0.073	0.073	0.073	0.073	0.078	0.073	0.073	0.073	0.073	0.073	0.072	0.073	0.072	0.080	0.073	0.073	0.072
0.074	0.073	0.074	0.074	0.073	0.075	0.076	0.086	0.073	0.076	0.074	0.074	0.074	0.073	0.074	0.073	0.076	0.074	0.074	0.073	0.073	0.077	0.073	0.077	0.074	0.077	0.073	0.073	0.078	0.074	0.073	0.074	0.074	0.074	0.073	0.074	0.074	0.079	0.074	0.074	0.073	0.074	0.073	0.073	0.074	0.074	0.082	0.074	0.074	0.073
0.077	0.077	0.077	0.077	0.077	0.079	0.080	0.090	0.077	0.079	0.077	0.077	0.077	0.076	0.078	0.077	0.080	0.077	0.077	0.077	0.078	0.082	0.077	0.081	0.077	0.081	0.077	0.077	0.081	0.077	0.077	0.077	0.077	0.077	0.077	0.078	0.077	0.083	0.078	0.077	0.077	0.077	0.077	0.077	0.077	0.077	0.085	0.077	0.077	0.076
0.079	0.078	0.078	0.078	0.078	0.081	0.081	0.092	0.078	0.081	0.079	0.078	0.078	0.078	0.079	0.078	0.082	0.079	0.078	0.078	0.078	0.082	0.078	0.082	0.078	0.082	0.078	0.078	0.082	0.078	0.078	0.078	0.078	0.079	0.078	0.079	0.078	0.084	0.079	0.078	0.078	0.078	0.078	0.078	0.079	0.078	0.086	0.079	0.079	0.078
0.083	0.082	0.082	0.082	0.082	0.084	0.085	0.095	0.082	0.084	0.083	0.082	0.082	0.082	0.083	0.082	0.084	0.083	0.082	0.082	0.082	0.086	0.082	0.085	0.082	0.086	0.082	0.082	0.086	0.082	0.081	0.082	0.082	0.082	0.082	0.083	0.082	0.088	0.083	0.082	0.082	0.082	0.082	0.082	0.082	0.082	0.090	0.083	0.082	0.082
0.092	0.092	0.092	0.092	0.092	0.094	0.095	0.105	0.092	0.094	0.092	0.092	0.092	0.091	0.092	0.092	0.094	0.093	0.091	0.092	0.092	0.096	0.092	0.096	0.092	0.096	0.091	0.092	0.096	0.092	0.092	0.092	0.092	0.092	0.092	0.092	0.092	0.098	0.092	0.092	0.092	0.092	0.092	0.091	0.092	0.092	0.100	0.092	0.092	0.091
0.083	0.082	0.083	0.082	0.082	0.085	0.086	0.096	0.083	0.084	0.084	0.082	0.083	0.082	0.083	0.083	0.085	0.083	0.083	0.082	0.082	0.087	0.082	0.086	0.083	0.087	0.082	0.082	0.087	0.083	0.082	0.083	0.082	0.083	0.082	0.083	0.083	0.089	0.083	0.083	0.083	0.083	0.083	0.082	0.083	0.082	0.091	0.083	0.083	0.082
0.079	0.079	0.078	0.078	0.078	0.080	0.081	0.092	0.078	0.080	0.079	0.079	0.079	0.078	0.079	0.078	0.081	0.079	0.078	0.078	0.078	0.083	0.078	0.082	0.078	0.082	0.078	0.079	0.082	0.078	0.078	0.079	0.078	0.079	0.078	0.079	0.079	0.084	0.079	0.078	0.079	0.078	0.078	0.078	0.079	0.078	0.086	0.079	0.079	0.078
0.091	0.091	0.090	0.091	0.090	0.093	0.094	0.104	0.091	0.092	0.091	0.091	0.091	0.090	0.091	0.091	0.093	0.091	0.090	0.090	0.091	0.095	0.090	0.094	0.091	0.094	0.090	0.091	0.095	0.091	0.090	0.091	0.091	0.091	0.090	0.091	0.091	0.096	0.091	0.091	0.090	0.091	0.090	0.090	0.091	0.091	0.098	0.091	0.091	0.090
0.076	0.076	0.076	0.076	0.076	0.078	0.079	0.090	0.076	0.078	0.076	0.076	0.076	0.076	0.077	0.076	0.079	0.076	0.076	0.075	0.076	0.081	0.076	0.080	0.076	0.080	0.076	0.076	0.080	0.076	0.075	0.076	0.076	0.077	0.076	0.077	0.076	0.082	0.077	0.076	0.076	0.076	0.076	0.076	0.076	0.076	0.084	0.077	0.076	0.075
0.077	0.076	0.076	0.076	0.075	0.078	0.079	0.086	0.076	0.077	0.077	0.076	0.076	0.075	0.076	0.075	0.078	0.076	0.075	0.075	0.076	0.080	0.075	0.079	0.076	0.080	0.075	0.076	0.080	0.076	0.075	0.076	0.076	0.076	0.076	0.076	0.076	0.082	0.076	0.076	0.076	0.076	0.076	0.076	0.076	0.076	0.081	0.076	0.076	0.075
0.076	0.075	0.075	0.075	0.075	0.078	0.078	0.081	0.075	0.077	0.076	0.076	0.076	0.075	0.076	0.075	0.078	0.076	0.075	0.075	0.076	0.079	0.075	0.078	0.075	0.078	0.075	0.076	0.078	0.076	0.075	0.076	0.075	0.076	0.075	0.076	0.076	0.079	0.076	0.075	0.075	0.075	0.075	0.075	0.076	0.075	0.077	0.076	0.075	0.075
2320	2321	2319	2319	2322	2324	2319	2328	2348	2322	2356	2332	2337	2341	2322	2330	2333	2343	2311	2333	2341	2332	2325	2341	2355	2344	2343	2366	2333	2339	2350	2344	2348	2347	2343	2352	2374	2336	2344	2345	2375	2341	2365	2350	2352	2335	2348	2347	2353	2359
0.082	0.081	0.082	0.082	0.081	0.082	0.083	0.086	0.082	0.083	0.082	0.082	0.081	0.081	0.081	0.081	0.083	0.082	0.081	0.081	0.081	0.082	0.082	0.083	0.082	0.083	0.081	0.081	0.083	0.081	0.081	0.082	0.081	0.082	0.081	0.082	0.082	0.083	0.082	0.082	0.081	0.082	0.081	0.081	0.082	0.082	0.084	0.082	0.082	0.081
2308	2317	2316	2311	2319	2293	2321	2320	2315	2319	2319	2332	2321	2317	2324	2307	2312	2324	2327	2305	2330	2305	2325	2325	2327	2323	2318	2325	2331	2324	2333	2327	2313	2331	2320	2326	2326	2335	2326	2339	2337	2356	2333	2323	2346	2359	2352	2345	2343	2346
0.083	0.083	0.083	0.083	0.083	0.084	0.085	0.088	0.083	0.085	0.084	0.084	0.083	0.083	0.084	0.083	0.085	0.084	0.083	0.083	0.083	0.084	0.083	0.085	0.084	0.084	0.083	0.083	0.084	0.084	0.083	0.083	0.083	0.083	0.083	0.084	0.083	0.085	0.084	0.083	0.083	0.083	0.083	0.083	0.084	0.083	0.086	0.084	0.084	0.083
2257	2273	2271	2264	2266	2279	2271	2282	2255	2267	2271	2273	2270	2260	2269	2280	2265	2281	2271	2298	2283	2291	2279	2280	2269	2282	2290	2285	2278	2271	2277	2269	2284	2293	2265	2285	2293	2288	2296	2289	2302	2281	2286	2283	2292	2292	2289	2293	2284	2288
0.076	0.076	0.076	0.076	0.076	0.077	0.077	0.081	0.076	0.077	0.076	0.076	0.076	0.076	0.076	0.076	0.076	0.076	0.075	0.076	0.076	0.077	0.076	0.077	0.076	0.077	0.075	0.076	0.077	0.076	0.076	0.076	0.075	0.076	0.076	0.076	0.076	0.077	0.076	0.076	0.076	0.076	0.076	0.076	0.076	0.076	0.078	0.076	0.076	0.075
0.071	0.070	0.071	0.071	0.071	0.071	0.072	0.076	0.071	0.072	0.072	0.071	0.071	0.071	0.071	0.071	0.071	0.071	0.070	0.071	0.071	0.072	0.070	0.072	0.071	0.072	0.071	0.071	0.072	0.071	0.071	0.071	0.070	0.071	0.071	0.071	0.071	0.073	0.071	0.071	0.071	0.071	0.071	0.071	0.071	0.071	0.073	0.071	0.071	0.070
0.104	0.103	0.103	0.103	0.103	0.104	0.105	0.108	0.103	0.103	0.104	0.104	0.103	0.103	0.103	0.103	0.104	0.104	0.103	0.103	0.103	0.105	0.103	0.104	0.103	0.104	0.103	0.103	0.104	0.103	0.103	0.103	0.102	0.103	0.103	0.104	0.103	0.105	0.104	0.103	0.103	0.103	0.103	0.103	0.103	0.103	0.105	0.103	0.103	0.102
0.101	0.101	0.100	0.101	0.100	0.101	0.102	0.105	0.100	0.102	0.101	0.101	0.101	0.100	0.101	0.101	0.101	0.100	0.100	0.100	0.101	0.102	0.100	0.102	0.101	0.102	0.100	0.101	0.102	0.101	0.100	0.100	0.100	0.101	0.100	0.101	0.101	0.102	0.101	0.101	0.100	0.101	0.100	0.100	0.101	0.101	0.103	0.101	0.101	0.100
0.077	0.077	0.077	0.076	0.076	0.078	0.078	0.082	0.076	0.078	0.077	0.077	0.077	0.077	0.077	0.076	0.077	0.077	0.076	0.076	0.077	0.078	0.077	0.078	0.077	0.078	0.076	0.077	0.078	0.077	0.076	0.077	0.076	0.077	0.076	0.077	0.077	0.078	0.077	0.076	0.077	0.077	0.076	0.076	0.077	0.076	0.079	0.077	0.077	0.076
0.079	0.078	0.078	0.078	0.078	0.079	0.080	0.082	0.078	0.079	0.079	0.078	0.078	0.077	0.078	0.078	0.079	0.078	0.077	0.078	0.078	0.080	0.078	0.080	0.079	0.079	0.078	0.078	0.080	0.078	0.078	0.079	0.078	0.078	0.078	0.079	0.078	0.080	0.078	0.078	0.078	0.078	0.078	0.078	0.078	0.078	0.080	0.079	0.078	0.078
0.067	0.066	0.067	0.067	0.067	0.068	0.068	0.069	0.067	0.068	0.067	0.067	0.067	0.066	0.067	0.067	0.068	0.067	0.066	0.067	0.067	0.068	0.067	0.068	0.067	0.067	0.066	0.067	0.067	0.067	0.066	0.067	0.066	0.067	0.067	0.068	0.067	0.068	0.067	0.066	0.066	0.067	0.066	0.066	0.067	0.067	0.067	0.067	0.067	0.066
0.067	0.067	0.067	0.067	0.066	0.069	0.071	0.082	0.067	0.069	0.067	0.067	0.067	0.066	0.067	0.066	0.069	0.067	0.066	0.066	0.067	0.072	0.066	0.071	0.067	0.071	0.066	0.067	0.072	0.067	0.066	0.067	0.067	0.067	0.067	0.068	0.067	0.073	0.068	0.067	0.067	0.067	0.067	0.067	0.067	0.066	0.076	0.068	0.067	0.066
0.087	0.086	0.086	0.086	0.085	0.088	0.089	0.101	0.086	0.089	0.087	0.086	0.086	0.085	0.086	0.086	0.089	0.087	0.086	0.085	0.086	0.090	0.086	0.090	0.086	0.090	0.085	0.086	0.091	0.086	0.085	0.086	0.086	0.086	0.086	0.087	0.086	0.092	0.087	0.086	0.086	0.086	0.086	0.086	0.086	0.086	0.095	0.087	0.086	0.085
0.086	0.085	0.085	0.085	0.085	0.088	0.089	0.100	0.085	0.088	0.086	0.086	0.086	0.085	0.086	0.085	0.088	0.086	0.085	0.085	0.086	0.090	0.085	0.089	0.086	0.089	0.085	0.085	0.090	0.086	0.085	0.086	0.085	0.085	0.085	0.086	0.085	0.092	0.086	0.085	0.085	0.085	0.085	0.085	0.085	0.085	0.095	0.086	0.085	0.084
0.080	0.080	0.080	0.079	0.079	0.082	0.084	0.095	0.079	0.082	0.081	0.080	0.080	0.079	0.080	0.080	0.083	0.081	0.080	0.079	0.080	0.084	0.080	0.084	0.080	0.084	0.079	0.080	0.084	0.080	0.080	0.080	0.080	0.080	0.080	0.081	0.080	0.086	0.081	0.080	0.080	0.080	0.079	0.079	0.080	0.080	0.089	0.080	0.080	0.079
0.073	0.073	0.072	0.073	0.073	0.076	0.077	0.088	0.072	0.076	0.073	0.073	0.073	0.072	0.074	0.073	0.076	0.074	0.073	0.073	0.073	0.078	0.073	0.076	0.073	0.077	0.072	0.072	0.077	0.073	0.072	0.073	0.073	0.073	0.073	0.074	0.073	0.079	0.074	0.073	0.073	0.073	0.073	0.072	0.073	0.072	0.082	0.073	0.073	0.072
0.074	0.074	0.074	0.073	0.074	0.077	0.078	0.089	0.073	0.076	0.074	0.074	0.074	0.073	0.074	0.074	0.076	0.075	0.073	0.074	0.074	0.079	0.074	0.078	0.074	0.078	0.073	0.074	0.079	0.074	0.074	0.074	0.074	0.074	0.074	0.074	0.074	0.080	0.075	0.074	0.074	0.074	0.074	0.073	0.074	0.074	0.083	0.074	0.074	0.073
0.091	0.090	0.090	0.090	0.089	0.092	0.094	0.105	0.090	0.092	0.091	0.090	0.090	0.089	0.091	0.090	0.093	0.091	0.090	0.089	0.090	0.095	0.090	0.094	0.090	0.094	0.090	0.090	0.095	0.090	0.090	0.090	0.089	0.090	0.090	0.091	0.090	0.096	0.091	0.090	0.090	0.090	0.090	0.090	0.090	0.090	0.099	0.091	0.089	0.089
0.073	0.073	0.072	0.072	0.072	0.075	0.076	0.087	0.072	0.075	0.073	0.073	0.073	0.072	0.073	0.072	0.075	0.074	0.073	0.072	0.073	0.077	0.072	0.076	0.073	0.076	0.072	0.073	0.077	0.072	0.072	0.073	0.072	0.073	0.073	0.073	0.073	0.079	0.074	0.073	0.073	0.072	0.072	0.072	0.073	0.073	0.082	0.074	0.073	0.072
0.082	0.082	0.081	0.081	0.081	0.084	0.085	0.096	0.081	0.083	0.082	0.082	0.082	0.081	0.082	0.081	0.084	0.082	0.081	0.081	0.081	0.086	0.081	0.085	0.081	0.085	0.081	0.082	0.086	0.082	0.081	0.081	0.081	0.082	0.081	0.082	0.081	0.088	0.082	0.081	0.081	0.081	0.081	0.080	0.081	0.081	0.090	0.082	0.081	0.080
0.072	0.072	0.071	0.071	0.071	0.074	0.075	0.087	0.071	0.074	0.072	0.072	0.072	0.071	0.072	0.071	0.074	0.072	0.072	0.071	0.072	0.077	0.072	0.075	0.072	0.076	0.071	0.072	0.077	0.072	0.071	0.072	0.072	0.072	0.072	0.072	0.072	0.078	0.073	0.071	0.072	0.072	0.071	0.071	0.072	0.071	0.081	0.072	0.072	0.071
0.076	0.075	0.075	0.075	0.075	0.078	0.079	0.087	0.075	0.077	0.077	0.075	0.076	0.074	0.076	0.075	0.078	0.076	0.075	0.075	0.076	0.080	0.075	0.079	0.075	0.079	0.075	0.075	0.080	0.076	0.075	0.076	0.075	0.076	0.076	0.076	0.075	0.082	0.076	0.075	0.075	0.075	0.075	0.075	0.076	0.075	0.081	0.076	0.075	0.075
0.073	0.072	0.072	0.072	0.072	0.075	0.076	0.079	0.072	0.074	0.073	0.073	0.073	0.072	0.073	0.072	0.075	0.073	0.072	0.072	0.073	0.077	0.072	0.075	0.072	0.075	0.072	0.072	0.075	0.073	0.072	0.072	0.072	0.073	0.072	0.073	0.073	0.076	0.074	0.072	0.072	0.072	0.072	0.072	0.073	0.072	0.074	0.073	0.072	0.072
2324	2332	2339	2329	2328	2355	2337	2341	2309	2338	2327	2339	2331	2317	2349	2338	2345	2336	2343	2346	2360	2345	2357	2363	2336	2352	2365	2345	2365	2357	2360	2345	2382	2367	2372	2355	2355	2368	2376	2379	2377	2383	2355	2376	2373	2387	2381	2384	2383	2402
0.071	0.071	0.071	0.071	0.070	0.072	0.072	0.075	0.071	0.072	0.071	0.071	0.071	0.071	0.071	0.071	0.072	0.071	0.071	0.070	0.071	0.072	0.071	0.072	0.071	0.073	0.070	0.071	0.072	0.071	0.071	0.071	0.071	0.071	0.070	0.071	0.071	0.073	0.071	0.071	0.071	0.071	0.071	0.071	0.072	0.071	0.074	0.072	0.071	0.071
2268	2267	2282	2260	2257	2269	2263	2267	2287	2268	2286	2287	2289	2294	2273	2269	2292	2291	2269	2276	2294	2284	2280	2292	2304	2289	2293	2291	2304	2293	2295	2315	2288	2307	2314	2316	2297	2290	2302	2305	2315	2299	2313	2313	2304	2322	2299	2309	2308	2313
0.071	0.070	0.071	0.070	0.070	0.071	0.071	0.075	0.070	0.071	0.071	0.071	0.070	0.070	0.070	0.070	0.072	0.071	0.070	0.070	0.070	0.071	0.070	0.072	0.071	0.072	0.070	0.071	0.071	0.070	0.070	0.070	0.070	0.070	0.070	0.071	0.071	0.072	0.071	0.070	0.071	0.071	0.070	0.070	0.071	0.071	0.073	0.071	0.071	0.070
2256	2229	2211	2185	2168	2149	2139	2126	2111	2111	2105	2110	2096	2102	2110	2102	2108	2106	2124	2113	2118	2124	2147	2136	2145	2145	2141	2159	2177	2178	2181	2173	2184	2186	2194	2197	2187	2197	2183	2207	2190	2204	2190	2207	2207	2205	2203	2203	2204	2214
0.066	0.065	0.066	0.065	0.065	0.066	0.067	0.070	0.065	0.066	0.066	0.066	0.066	0.065	0.066	0.066	0.066	0.066	0.065	0.066	0.066	0.067	0.066	0.067	0.066	0.067	0.065	0.065	0.067	0.066	0.065	0.066	0.066	0.066	0.066	0.065	0.065	0.067	0.065	0.065	0.066	0.066	0.066	0.065	0.066	0.066	0.068	0.065	0.066	0.065
0.139	0.140	0.139	0.140	0.139	0.141	0.141	0.145	0.140	0.144	0.141	0.140	0.140	0.140	0.140	0.140	0.140	0.140	0.141	0.140	0.140	0.142	0.140	0.141	0.141	0.142	0.140	0.140	0.142	0.140	0.140	0.140	0.140	0.141	0.140	0.141	0.141	0.142	0.141	0.141	0.141	0.140	0.141	0.141	0.142	0.141	0.144	0.141	0.140	0.140
0.067	0.066	0.067	0.066	0.066	0.067	0.067	0.071	0.066	0.067	0.067	0.067	0.066	0.066	0.067	0.066	0.067	0.066	0.066	0.066	0.067	0.068	0.066	0.067	0.067	0.068	0.066	0.067	0.067	0.066	0.066	0.067	0.066	0.066	0.066	0.067	0.067	0.068	0.067	0.066	0.067	0.066	0.066	0.066	0.066	0.066	0.069	0.067	0.067	0.066
0.064	0.064	0.064	0.063	0.063	0.064	0.065	0.068	0.063	0.064	0.064	0.064	0.064	0.063	0.064	0.064	0.065	0.064	0.063	0.063	0.064	0.065	0.063	0.065	0.064	0.065	0.063	0.064	0.065	0.064	0.063	0.064	0.064	0.064	0.063	0.064	0.064	0.066	0.064	0.064	0.063	0.064	0.063	0.063	0.064	0.064	0.066	0.064	0.064	0.063
0.076	0.077	0.077	0.076	0.076	0.077	0.077	0.081	0.076	0.077	0.077	0.077	0.076	0.076	0.076	0.076	0.077	0.076	0.076	0.076	0.077	0.078	0.077	0.078	0.077	0.078	0.076	0.077	0.078	0.077	0.076	0.077	0.077	0.077	0.076	0.077	0.076	0.079	0.077	0.076	0.077	0.077	0.076	0.076	0.077	0.076	0.079	0.077	0.077	0.076
0.062	0.061	0.061	0.061	0.061	0.062	0.062	0.065	0.061	0.061	0.062	0.061	0.061	0.060	0.061	0.061	0.062	0.062	0.060	0.061	0.061	0.063	0.061	0.062	0.061	0.062	0.061	0.061	0.063	0.061	0.061	0.061	0.061	0.061	0.061	0.061	0.061	0.063	0.061	0.061	0.061	0.061	0.061	0.061	0.061	0.061	0.063	0.061	0.061	0.061
0.063	0.063	0.063	0.063	0.063	0.064	0.064	0.065	0.063	0.064	0.063	0.064	0.064	0.063	0.063	0.063	0.064	0.063	0.063	0.063	0.063	0.064	0.063	0.064	0.063	0.064	0.063	0.063	0.064	0.063	0.062	0.063	0.063	0.063	0.063	0.064	0.063	0.064	0.063	0.063	0.063	0.063	0.063	0.063	0.063	0.063	0.063	0.063	0.063	0.062
0.081	0.081	0.081	0.081	0.080	0.081	0.081	0.082	0.081	0.081	0.081	0.081	0.081	0.081	0.081	0.081	0.080	0.080	0.080	0.081	0.080	0.081	0.081	0.081	0.081	0.081	0.081	0.081	0.081	0.081	0.081	0.081	0.080	0.081	0.080	0.081	0.081	0.081	0.081	0.081	0.080	0.081	0.081	0.080	0.081	0.080	0.081	0.081	0.081	0.080
0.087	0.087	0.087	0.087	0.087	0.087	0.087	0.088	0.087	0.088	0.087	0.087	0.087	0.086	0.087	0.087	0.087	0.086	0.087	0.086	0.087	0.087	0.087	0.087	0.087	0.087	0.086	0.087	0.087	0.087	0.087	0.087	0.087	0.087	0.086	0.087	0.087	0.087	0.087	0.087	0.087	0.087	0.087	0.087	0.087	0.087	0.087	0.088	0.087	0.086
0.079	0.078	0.079	0.078	0.079	0.079	0.079	0.080	0.079	0.079	0.079	0.079	0.079	0.078	0.079	0.078	0.078	0.078	0.078	0.078	0.079	0.079	0.079	0.079	0.079	0.079	0.078	0.079	0.078	0.079	0.078	0.078	0.078	0.078	0.078	0.079	0.079	0.079	0.079	0.078	0.079	0.079	0.078	0.078	0.079	0.078	0.079	0.078	0.078	0.078
0.076	0.075	0.076	0.075	0.075	0.076	0.076	0.077	0.075	0.077	0.076	0.076	0.075	0.076	0.076	0.075	0.076	0.076	0.075	0.075	0.075	0.076	0.076	0.076	0.076	0.076	0.075	0.076	0.075	0.075	0.076	0.075	0.075	0.076	0.076	0.076	0.076	0.075	0.076	0.075	0.076	0.076	0.075	0.075	0.076	0.076	0.076	0.076	0.076	0.075
0.095	0.095	0.094	0.094	0.094	0.095	0.095	0.096	0.095	0.095	0.095	0.095	0.094	0.095	0.095	0.095	0.094	0.095	0.095	0.095	0.095	0.095	0.095	0.095	0.095	0.095	0.095	0.095	0.094	0.095	0.094	0.095	0.095	0.095	0.094	0.095	0.095	0.095	0.095	0.095	0.095	0.095	0.095	0.094	0.095	0.095	0.095	0.095	0.095	0.095
0.088	0.088	0.089	0.088	0.088	0.089	0.089	0.089	0.088	0.089	0.088	0.089	0.089	0.088	0.089	0.088	0.088	0.089	0.088	0.089	0.088	0.088	0.089	0.089	0.089	0.088	0.088	0.088	0.088	0.088	0.088	0.088	0.088	0.088	0.088	0.088	0.088	0.089	0.088	0.089	0.088	0.088	0.088	0.088	0.088	0.088	0.089	0.088	0.089	0.088
0.099	0.099	0.099	0.099	0.098	0.099	0.099	0.100	0.099	0.100	0.099	0.099	0.099	0.099	0.099	0.099	0.099	0.099	0.098	0.099	0.099	0.099	0.099	0.099	0.099	0.099	0.099	0.099	0.099	0.099	0.099	0.099	0.098	0.099	0.099	0.099	0.099	0.099	0.099	0.099	0.099	0.099	0.099	0.099	0.099	0.099	0.099	0.099	0.099	0.098
0.109	0.108	0.108	0.108	0.108	0.109	0.109	0.109	0.108	0.109	0.109	0.109	0.108	0.108	0.109	0.108	0.108	0.108	0.108	0.108	0.109	0.108	0.108	0.108	0.109	0.108	0.108	0.108	0.108	0.108	0.108	0.108	0.108	0.108	0.108	0.109	0.109	0.108	0.108	0.108	0.109	0.108	0.108	0.108	0.108	0.108	0.108	0.109	0.108	0.108
0.066	0.066	0.066	0.066	0.065	0.066	0.066	0.067	0.066	0.066	0.066	0.066	0.066	0.066	0.066	0.066	0.066	0.065	0.065	0.065	0.066	0.066	0.066	0.066	0.066	0.066	0.066	0.066	0.066	0.066	0.066	0.066	0.065	0.066	0.065	0.066	0.066	0.066	0.066	0.066	0.066	0.066	0.065	0.065	0.066	0.066	0.066	0.066	0.066	0.065
0.060	0.060	0.060	0.059	0.059	0.060	0.060	0.061	0.060	0.060	0.060	0.060	0.060	0.060	0.060	0.060	0.059	0.059	0.059	0.059	0.060	0.060	0.060	0.060	0.060	0.060	0.060	0.060	0.060	0.060	0.059	0.060	0.059	0.060	0.059	0.060	0.060	0.060	0.060	0.060	0.060	0.060	0.059	0.060	0.060	0.059	0.060	0.060	0.060	0.059
0.097	0.097	0.097	0.097	0.097	0.097	0.097	0.098	0.097	0.097	0.098	0.097	0.097	0.097	0.097	0.097	0.097	0.097	0.096	0.097	0.097	0.097	0.097	0.097	0.097	0.097	0.097	0.097	0.097	0.097	0.097	0.097	0.097	0.097	0.097	0.097	0.097	0.097	0.097	0.097	0.097	0.097	0.097	0.097	0.097	0.097	0.097	0.097	0.097	0.096
0.069	0.069	0.069	0.069	0.068	0.069	0.069	0.069	0.069	0.069	0.069	0.069	0.069	0.068	0.069	0.069	0.069	0.069	0.068	0.068	0.069	0.069	0.069	0.069	0.069	0.068	0.068	0.069	0.069	0.069	0.068	0.068	0.068	0.068	0.068	0.069	0.069	0.069	0.069	0.068	0.068	0.069	0.068	0.068	0.069	0.068	0.068	0.069	0.068	0.068
0.066	0.066	0.066	0.066	0.066	0.067	0.066	0.068	0.066	0.067	0.066	0.067	0.066	0.066	0.066	0.065	0.066	0.066	0.066	0.066	0.066	0.067	0.066	0.066	0.066	0.066	0.066	0.066	0.066	0.066	0.066	0.066	0.065	0.066	0.066	0.066	0.066	0.066	0.066	0.066	0.066	0.066	0.066	0.066	0.066	0.066	0.066	0.066	0.066	0.066
0.089	0.088	0.089	0.089	0.088	0.089	0.089	0.090	0.088	0.090	0.089	0.089	0.088	0.088	0.088	0.088	0.089	0.088	0.088	0.088	0.088	0.089	0.089	0.089	0.089	0.089	0.088	0.088	0.089	0.089	0.088	0.089	0.088	0.089	0.088	0.089	0.089	0.089	0.089	0.089	0.088	0.089	0.088	0.088	0.089	0.089	0.089	0.089	0.089	0.088
0.080	0.080	0.080	0.080	0.080	0.080	0.080	0.082	0.080	0.080	0.080	0.080	0.080	0.080	0.080	0.080	0.080	0.080	0.080	0.080	0.080	0.080	0.080	0.081	0.080	0.080	0.080	0.080	0.080	0.080	0.080	0.080	0.079	0.080	0.080	0.080	0.080	0.080	0.080	0.080	0.080	0.080	0.079	0.080	0.080	0.080	0.080	0.080	0.080	0.079
0.086	0.085	0.085	0.085	0.085	0.086	0.086	0.087	0.085	0.087	0.086	0.086	0.085	0.085	0.086	0.085	0.086	0.086	0.085	0.085	0.085	0.086	0.086	0.086	0.086	0.086	0.085	0.086	0.085	0.086	0.085	0.085	0.085	0.086	0.086	0.086	0.086	0.085	0.086	0.085	0.086	0.086	0.085	0.085	0.086	0.086	0.086	0.086	0.086	0.085
0.092	0.092	0.092	0.092	0.092	0.092	0.092	0.094	0.092	0.093	0.092	0.092	0.092	0.092	0.093	0.092	0.092	0.092	0.092	0.092	0.092	0.092	0.092	0.093	0.092	0.093	0.092	0.092	0.092	0.092	0.092	0.093	0.092	0.092	0.092	0.093	0.092	0.093	0.093	0.092	0.092	0.092	0.092	0.092	0.092	0.092	0.093	0.092	0.092	0.092
0.085	0.085	0.086	0.085	0.085	0.086	0.086	0.087	0.085	0.086	0.085	0.086	0.085	0.085	0.085	0.085	0.085	0.085	0.084	0.085	0.085	0.086	0.085	0.086	0.086	0.085	0.084	0.085	0.085	0.085	0.085	0.085	0.084	0.085	0.085	0.085	0.085	0.085	0.085	0.085	0.085	0.085	0.085	0.085	0.085	0.085	0.086	0.085	0.085	0.085
0.101	0.100	0.100	0.100	0.100	0.100	0.101	0.101	0.100	0.100	0.100	0.100	0.100	0.100	0.100	0.100	0.100	0.100	0.100	0.100	0.100	0.100	0.100	0.100	0.100	0.100	0.100	0.100	0.100	0.100	0.100	0.100	0.099	0.100	0.100	0.100	0.100	0.100	0.100	0.100	0.100	0.100	0.100	0.100	0.100	0.100	0.101	0.100	0.100	0.100
0.079	0.078	0.078	0.078	0.078	0.079	0.079	0.080	0.078	0.079	0.079	0.079	0.078	0.078	0.079	0.078	0.078	0.078	0.078	0.078	0.078	0.079	0.078	0.079	0.079	0.078	0.078	0.078	0.078	0.078	0.078	0.078	0.078	0.078	0.078	0.079	0.079	0.079	0.079	0.078	0.079	0.078	0.078	0.078	0.078	0.078	0.079	0.079	0.078	0.078
0.062	0.062	0.061	0.061	0.061	0.062	0.062	0.063	0.061	0.061	0.061	0.062	0.061	0.061	0.061	0.061	0.061	0.061	0.061	0.061	0.061	0.061	0.061	0.062	0.062	0.061	0.061	0.062	0.062	0.061	0.061	0.061	0.061	0.062	0.061	0.062	0.061	0.061	0.061	0.061	0.061	0.061	0.061	0.061	0.061	0.061	0.061	0.061	0.061	0.060
0.062	0.062	0.062	0.061	0.061	0.062	0.062	0.063	0.061	0.062	0.062	0.062	0.061	0.062	0.062	0.061	0.061	0.061	0.061	0.061	0.062	0.062	0.062	0.062	0.062	0.062	0.061	0.062	0.062	0.062	0.061	0.062	0.061	0.062	0.061	0.062	0.062	0.062	0.062	0.061	0.062	0.062	0.061	0.061	0.062	0.061	0.062	0.062	0.062	0.061
0.058	0.057	0.057	0.057	0.057	0.058	0.058	0.058	0.057	0.058	0.058	0.057	0.057	0.057	0.057	0.057	0.057	0.057	0.057	0.057	0.057	0.058	0.057	0.058	0.058	0.057	0.057	0.057	0.057	0.057	0.057	0.058	0.056	0.057	0.057	0.058	0.057	0.058	0.057	0.057	0.057	0.057	0.057	0.057	0.057	0.057	0.057	0.057	0.057	0.057
0.058	0.057	0.057	0.057	0.057	0.058	0.058	0.058	0.057	0.058	0.058	0.058	0.058	0.057	0.058	0.057	0.058	0.057	0.057	0.057	0.057	0.058	0.057	0.058	0.058	0.057	0.057	0.057	0.057	0.058	0.057	0.058	0.057	0.057	0.057	0.058	0.058	0.057	0.058	0.057	0.057	0.057	0.057	0.057	0.058	0.057	0.057	0.057	0.057	0.057
0.073	0.072	0.072	0.072	0.072	0.073	0.073	0.076	0.072	0.074	0.072	0.073	0.072	0.072	0.072	0.071	0.073	0.072	0.072	0.072	0.072	0.073	0.072	0.073	0.074	0.075	0.073	0.074	0.075	0.074	0.073	0.074	0.073	0.074	0.074	0.074	0.074	0.075	0.074	0.074	0.074	0.074	0.074	0.074	0.074	0.073	0.075	0.074	0.074	0.073
0.073	0.072	0.073	0.073	0.073	0.073	0.073	0.076	0.072	0.074	0.073	0.073	0.072	0.072	0.072	0.072	0.073	0.072	0.073	0.072	0.072	0.073	0.073	0.073	0.073	0.073	0.072	0.072	0.074	0.073	0.072	0.073	0.072	0.073	0.072	0.073	0.073	0.074	0.073	0.073	0.072	0.073	0.072	0.072	0.073	0.073	0.075	0.073	0.073	0.072
0.064	0.064	0.064	0.064	0.064	0.065	0.065	0.068	0.064	0.065	0.064	0.064	0.064	0.064	0.064	0.064	0.065	0.064	0.064	0.064	0.064	0.066	0.064	0.065	0.064	0.065	0.064	0.064	0.065	0.064	0.064	0.064	0.064	0.064	0.064	0.065	0.064	0.065	0.065	0.064	0.064	0.064	0.063	0.064	0.064	0.064	0.066	0.064	0.064	0.063
0.084	0.084	0.084	0.084	0.084	0.085	0.085	0.088	0.084	0.085	0.085	0.084	0.084	0.084	0.084	0.084	0.085	0.084	0.084	0.084	0.084	0.085	0.084	0.085	0.084	0.085	0.084	0.084	0.085	0.084	0.084	0.084	0.084	0.085	0.084	0.085	0.084	0.085	0.085	0.084	0.085	0.084	0.084	0.084	0.085	0.084	0.086	0.084	0.084	0.084
0.067	0.067	0.067	0.067	0.067	0.068	0.068	0.071	0.066	0.068	0.067	0.067	0.066	0.066	0.067	0.066	0.067	0.067	0.066	0.066	0.066	0.067	0.067	0.067	0.067	0.067	0.066	0.066	0.067	0.067	0.066	0.067	0.066	0.066	0.066	0.067	0.066	0.067	0.067	0.066	0.066	0.066	0.066	0.066	0.066	0.066	0.068	0.066	0.066	0.066
0.094	0.093	0.094	0.093	0.094	0.094	0.095	0.097	0.093	0.095	0.094	0.094	0.094	0.093	0.094	0.094	0.094	0.094	0.093	0.094	0.094	0.095	0.094	0.095	0.094	0.095	0.093	0.094	0.095	0.094	0.093	0.094	0.093	0.094	0.094	0.094	0.094	0.095	0.094	0.094	0.094	0.094	0.094	0.094	0.094	0.094	0.096	0.094	0.094	0.093
0.080	0.080	0.080	0.080	0.080	0.080	0.081	0.084	0.080	0.081	0.081	0.080	0.080	0.080	0.080	0.080	0.080	0.080	0.080	0.080	0.080	0.081	0.080	0.081	0.080	0.081	0.080	0.080	0.081	0.080	0.080	0.080	0.079	0.080	0.080	0.081	0.080	0.081	0.081	0.080	0.080	0.080	0.080	0.080	0.080	0.080	0.082	0.080	0.080	0.080
0.127	0.127	0.126	0.126	0.127	0.128	0.128	0.131	0.126	0.128	0.127	0.127	0.127	0.126	0.128	0.127	0.127	0.127	0.127	0.127	0.127	0.128	0.127	0.128	0.127	0.128	0.126	0.127	0.128	0.127	0.127	0.127	0.127	0.127	0.127	0.127	0.127	0.128	0.128	0.127	0.128	0.127	0.127	0.127	0.127	0.127	0.129	0.127	0.127	0.126
0.090	0.091	0.090	0.090	0.090	0.091	0.092	0.094	0.090	0.092	0.091	0.091	0.091	0.090	0.091	0.091	0.091	0.091	0.090	0.090	0.091	0.091	0.090	0.092	0.091	0.092	0.090	0.091	0.092	0.091	0.090	0.091	0.090	0.091	0.090	0.091	0.091	0.092	0.091	0.091	0.091	0.091	0.090	0.090	0.090	0.090	0.092	0.091	0.091	0.090
0.084	0.084	0.084	0.084	0.084	0.085	0.085	0.089	0.084	0.086	0.085	0.084	0.084	0.084	0.085	0.084	0.085	0.084	0.084	0.084	0.085	0.086	0.085	0.086	0.085	0.085	0.084	0.085	0.086	0.085	0.084	0.085	0.084	0.085	0.084	0.085	0.084	0.086	0.085	0.084	0.085	0.085	0.084	0.084	0.085	0.084	0.087	0.085	0.085	0.084
0.078	0.078	0.078	0.077	0.077	0.078	0.079	0.081	0.078	0.078	0.079	0.078	0.078	0.077	0.078	0.077	0.078	0.078	0.077	0.077	0.078	0.079	0.077	0.079	0.078	0.078	0.077	0.078	0.079	0.078	0.077	0.078	0.077	0.078	0.078	0.078	0.078	0.079	0.078	0.078	0.078	0.078	0.077	0.077	0.078	0.078	0.079	0.078	0.078	0.077
0.086	0.085	0.085	0.085	0.085	0.086	0.087	0.087	0.085	0.086	0.086	0.086	0.086	0.085	0.086	0.085	0.086	0.086	0.085	0.085	0.085	0.086	0.085	0.086	0.086	0.086	0.085	0.085	0.086	0.086	0.085	0.086	0.085	0.085	0.085	0.086	0.086	0.086	0.086	0.085	0.085	0.086	0.085	0.085	0.086	0.085	0.085	0.086	0.085	0.085
[truncated: 40 more columns]

## Sheet: data noHU
		Sample refrigerated at 10ºC
		Incubation at ~37ºC e 90 readings
		microplate brand name		GTT	GTT	GTT		GTT	GTT	GTT
		wavelength		655nm	655nm	655nm		655nm	655nm	655nm
		lab Temp (oC)		ambient	ambient	ambient		ambient	ambient	ambient
		Assay by		Gabriel/sup AVC	Gabriel/sup AVC	Gabriel/sup AVC		Gabriel/sup AVC	Gabriel/sup AVC	Gabriel/sup AVC
		Centrifuge		REFRIGERATED	REFRIGERATED	REFRIGERATED		REFRIGERATED	REFRIGERATED	REFRIGERATED
		Temp. Reader(actual):		37 oC	37 oC	37 oC		37 oC	37 oC	37 oC
		Volume:		100uL	100uL	100uL		100uL	100uL	100uL
		sample time resting		0	0	0		0	0	0
		Time HU added:		0	0	0		0	0	0
			time (s)	MP58.NAT @20% #01	MP58.NAT @20% #02	MP58.NAT @20% #03	MP58 NAT. Avg.	MP58.MONOCANAL @20% #04	MP58.MONOCANAL @20% #05	MP58.MONOCANAL @20% #06	MP58 20% Avg.
			6	2.425	2.349	2.419	2.39767	2.251	2.201	2.218	2.22333
			12	2.392	2.311	2.385	2.36267	2.235	2.202	2.204	2.21367
			18	2.372	2.298	2.36	2.34333	2.19	2.175	2.185	2.18333
			24	2.357	2.272	2.349	2.326	2.185	2.145	2.16	2.16333
			30	2.346	2.253	2.322	2.307	2.163	2.142	2.135	2.14667
			36	2.335	2.225	2.32	2.29333	2.156	2.148	2.137	2.147
			42	2.315	2.232	2.304	2.28367	2.147	2.126	2.111	2.128
			48	2.319	2.199	2.287	2.26833	2.134	2.113	2.115	2.12067
			54	2.314	2.211	2.279	2.268	2.128	2.109	2.105	2.114
			60	2.303	2.204	2.271	2.25933	2.125	2.107	2.088	2.10667
			66	2.3	2.2	2.262	2.254	2.129	2.098	2.086	2.10433
			72	2.292	2.192	2.252	2.24533	2.128	2.096	2.081	2.10167
			78	2.297	2.183	2.249	2.243	2.11	2.098	2.089	2.099
			84	2.293	2.182	2.247	2.24067	2.1	2.091	2.082	2.091
			90	2.293	2.175	2.24	2.236	2.112	2.104	2.087	2.101
			96	2.301	2.172	2.237	2.23667	2.101	2.107	2.093	2.10033
			102	2.285	2.174	2.236	2.23167	2.099	2.091	2.095	2.095
			108	2.275	2.18	2.238	2.231	2.107	2.097	2.099	2.101
			114	2.288	2.163	2.225	2.22533	2.115	2.097	2.096	2.10267
			120	2.267	2.178	2.242	2.229	2.118	2.098	2.102	2.106
			126	2.282	2.186	2.235	2.23433	2.102	2.104	2.105	2.10367
			132	2.277	2.177	2.233	2.229	2.119	2.1	2.114	2.111
			138	2.294	2.185	2.242	2.24033	2.129	2.11	2.115	2.118
			144	2.283	2.179	2.252	2.238	2.129	2.112	2.122	2.121
			150	2.278	2.183	2.249	2.23667	2.131	2.115	2.13	2.12533
			156	2.279	2.19	2.237	2.23533	2.131	2.118	2.132	2.127
			162	2.275	2.195	2.245	2.23833	2.149	2.118	2.142	2.13633
			168	2.284	2.198	2.243	2.24167	2.138	2.121	2.144	2.13433
			174	2.275	2.189	2.269	2.24433	2.155	2.128	2.14	2.141
			180	2.285	2.206	2.26	2.25033	2.143	2.123	2.14	2.13533
			186	2.27	2.199	2.273	2.24733	2.148	2.14	2.142	2.14333
			192	2.283	2.205	2.261	2.24967	2.155	2.136	2.155	2.14867
			198	2.284	2.212	2.282	2.25933	2.152	2.14	2.166	2.15267
			204	2.291	2.207	2.285	2.261	2.157	2.153	2.146	2.152
			210	2.301	2.201	2.285	2.26233	2.158	2.149	2.146	2.151
			216	2.291	2.224	2.277	2.264	2.152	2.152	2.155	2.153
			222	2.279	2.234	2.292	2.26833	2.153	2.155	2.153	2.15367
			228	2.296	2.229	2.297	2.274	2.165	2.161	2.154	2.16
			234	2.287	2.231	2.297	2.27167	2.163	2.163	2.148	2.158
			240	2.292	2.237	2.307	2.27867	2.165	2.154	2.159	2.15933
			246	2.288	2.243	2.306	2.279	2.164	2.156	2.16	2.16
			252	2.296	2.242	2.3	2.27933	2.155	2.152	2.158	2.155
			258	2.292	2.254	2.322	2.28933	2.17	2.159	2.153	2.16067
			264	2.31	2.263	2.315	2.296	2.169	2.16	2.154	2.161
			270	2.311	2.259	2.321	2.297	2.162	2.162	2.163	2.16233
			276	2.303	2.258	2.315	2.292	2.168	2.16	2.161	2.163
			282	2.312	2.254	2.332	2.29933	2.182	2.159	2.163	2.168
			288	2.304	2.264	2.322	2.29667	2.174	2.16	2.161	2.165
			294	2.307	2.264	2.329	2.3	2.169	2.151	2.157	2.159
			300	2.31	2.245	2.342	2.299	2.164	2.157	2.162	2.161
			306	2.313	2.265	2.335	2.30433	2.173	2.159	2.165	2.16567
			312	2.318	2.268	2.325	2.30367	2.174	2.17	2.17	2.17133
			318	2.314	2.266	2.336	2.30533	2.167	2.156	2.157	2.16
			324	2.325	2.28	2.328	2.311	2.178	2.176	2.16	2.17133
			330	2.318	2.257	2.336	2.30367	2.182	2.168	2.157	2.169
			336	2.322	2.288	2.327	2.31233	2.162	2.159	2.163	2.16133
			342	2.322	2.279	2.326	2.309	2.175	2.16	2.159	2.16467
			348	2.319	2.265	2.328	2.304	2.167	2.167	2.154	2.16267
			354	2.325	2.276	2.345	2.31533	2.169	2.159	2.158	2.162
			360	2.324	2.268	2.339	2.31033	2.158	2.173	2.153	2.16133
			366	2.326	2.275	2.342	2.31433	2.167	2.165	2.158	2.16333
			372	2.323	2.28	2.339	2.314	2.154	2.162	2.143	2.153
			378	2.319	2.276	2.345	2.31333	2.17	2.169	2.165	2.168
			384	2.323	2.277	2.333	2.311	2.171	2.167	2.154	2.164
			390	2.331	2.267	2.346	2.31467	2.171	2.146	2.168	2.16167
			396	2.335	2.282	2.337	2.318	2.155	2.161	2.163	2.15967
			402	2.334	2.291	2.349	2.32467	2.174	2.156	2.167	2.16567
			408	2.332	2.277	2.335	2.31467	2.161	2.163	2.165	2.163
			414	2.328	2.284	2.341	2.31767	2.148	2.151	2.166	2.155
			420	2.317	2.281	2.335	2.311	2.144	2.151	2.164	2.153
			426	2.333	2.28	2.331	2.31467	2.161	2.147	2.163	2.157
			432	2.316	2.285	2.355	2.31867	2.161	2.159	2.165	2.16167
			438	2.316	2.279	2.339	2.31133	2.157	2.159	2.182	2.166
			444	2.327	2.29	2.34	2.319	2.155	2.162	2.176	2.16433
			450	2.326	2.281	2.332	2.313	2.167	2.164	2.174	2.16833
			456	2.322	2.292	2.355	2.323	2.156	2.151	2.17	2.159
			462	2.322	2.274	2.353	2.31633	2.17	2.169	2.17	2.16967
			468	2.349	2.297	2.341	2.329	2.174	2.162	2.175	2.17033
			474	2.328	2.277	2.349	2.318	2.163	2.165	2.181	2.16967
			480	2.319	2.286	2.346	2.317	2.155	2.164	2.173	2.164
			486	2.33	2.275	2.359	2.32133	2.145	2.168	2.177	2.16333
			492	2.33	2.281	2.342	2.31767	2.16	2.164	2.177	2.167
			498	2.333	2.288	2.352	2.32433	2.153	2.167	2.173	2.16433
			504	2.333	2.27	2.347	2.31667	2.159	2.172	2.167	2.166
			510	2.335	2.282	2.34	2.319	2.16	2.161	2.169	2.16333
			516	2.33	2.291	2.354	2.325	2.159	2.163	2.179	2.167
			522	2.328	2.287	2.346	2.32033	2.155	2.152	2.169	2.15867
			528	2.339	2.288	2.332	2.31967	2.159	2.17	2.193	2.174
			534	2.328	2.301	2.332	2.32033	2.158	2.163	2.183	2.168
			540	2.317	2.306	2.35	2.32433	2.156	2.167	2.182	2.16833

[truncated: 1 more sheets: data HU]
