# Supplementary material for: An experimental erythrocyte rigidity index (Ri) and its correlations with Transcranial Doppler velocities (TAMMV), Gosling Pulsatility Index PI, hematocrit, hemoglobin concentration and red cell distribution width (RDW)
Source: PLoS One. 2020 Feb 21;15(2):e0229105. doi: 10.1371/journal.pone.0229105 (PMC7034921; doi:10.1371/journal.pone.0229105)
Supplement: S3 Dataset — (XLSX) [file pone.0229105.s003.xlsx]

## Sheet: Plan1
					a1	a2	a3	a4	a5	a6	a7	a8	a9	a10	a11	a12	b1	b2	b3	b4	b5	b6	b7	b8	b9	b10	b11	b12	c1	c2	c3	c4	c5	3%sem fibrinogenio1	3%sem fibrinogenio2	3%sem fibrinogenio3	3%sem fibrinogenio4	3%sem fibrinogenio5	3%sem fibrinogenio6	3%sem fibrinogenio7		sem fibrinogênio 3%8	sem fibrinogênio 3%9	sem fibrinogênio 3%10	sem fibrinogênio 3%11	sem fibrinogênio 3%12	sem fibrinogênio 3%13	sem fibrinogênio 3%14	média
COL	201	8	13:55:22	6	0.723	0.066	0.864	0.561	2.275	2.386	1.471	2.009	2.213	2.738	0.048	0.049	0.596	0.591	0.546	0.614	0.159	0.158	0.115	0.107	0.098	0.137	0.131	0.135	0.807	0.699	0.635	0.7	0.278	1.69	1.69	1.66	1.67	1.656	1.667	1.657		1.627	1.612	1.631	1.589	1.622	1.608	1.606	1.67
		12	13:55:28	12	0.72	0.066	0.864	0.557	2.278	2.387	1.474	2.012	2.214	2.749	0.047	0.049	0.595	0.59	0.546	0.614	0.159	0.157	0.114	0.107	0.099	0.137	0.13	0.135	0.808	0.699	0.635	0.7	0.277	1.699	1.7	1.672	1.683	1.667	1.679	1.672		1.637	1.622	1.639	1.603	1.635	1.624	1.614	1.68171
			13:55:34	18	0.72	0.066	0.865	0.552	2.281	2.384	1.478	2.013	2.217	2.751	0.047	0.049	0.594	0.591	0.546	0.614	0.159	0.157	0.114	0.107	0.098	0.137	0.13	0.135	0.808	0.7	0.636	0.7	0.276	1.7	1.704	1.674	1.687	1.67	1.681	1.675		1.641	1.627	1.642	1.612	1.641	1.633	1.619	1.68443
			13:55:41	24	0.72	0.066	0.865	0.55	2.286	2.388	1.481	2.016	2.219	2.749	0.047	0.049	0.594	0.591	0.546	0.614	0.158	0.157	0.113	0.108	0.099	0.137	0.131	0.135	0.808	0.701	0.636	0.7	0.276	1.698	1.704	1.676	1.688	1.67	1.681	1.675		1.641	1.629	1.643	1.616	1.643	1.64	1.621	1.68457
			13:55:47	30	0.722	0.067	0.866	0.552	2.289	2.391	1.485	2.017	2.224	2.754	0.048	0.049	0.592	0.591	0.546	0.614	0.158	0.156	0.113	0.108	0.099	0.137	0.131	0.135	0.809	0.7	0.635	0.7	0.275	1.696	1.702	1.676	1.688	1.669	1.678	1.672		1.638	1.629	1.642	1.617	1.643	1.643	1.622	1.683
			13:55:53	36	0.721	0.066	0.866	0.554	2.292	2.395	1.487	2.018	2.229	2.751	0.047	0.049	0.592	0.591	0.546	0.614	0.158	0.155	0.112	0.108	0.099	0.137	0.131	0.135	0.809	0.701	0.636	0.7	0.274	1.696	1.701	1.676	1.688	1.67	1.678	1.671		1.637	1.628	1.641	1.619	1.642	1.645	1.621	1.68286
			13:56:00	42	0.72	0.067	0.867	0.554	2.295	2.398	1.491	2.022	2.231	2.758	0.048	0.049	0.591	0.592	0.546	0.614	0.158	0.155	0.112	0.108	0.099	0.138	0.131	0.136	0.809	0.701	0.636	0.7	0.274	1.695	1.701	1.676	1.688	1.67	1.678	1.672		1.635	1.627	1.64	1.619	1.64	1.647	1.622	1.68286
			13:56:06	48	0.719	0.067	0.868	0.556	2.297	2.398	1.494	2.02	2.232	2.758	0.048	0.049	0.589	0.591	0.546	0.614	0.157	0.154	0.112	0.108	0.099	0.137	0.131	0.135	0.81	0.701	0.636	0.701	0.273	1.695	1.701	1.675	1.689	1.67	1.678	1.672		1.633	1.626	1.639	1.62	1.64	1.648	1.621	1.68286
			13:56:12	54	0.72	0.067	0.868	0.557	2.3	2.4	1.498	2.023	2.234	2.765	0.047	0.049	0.588	0.591	0.546	0.614	0.157	0.153	0.111	0.108	0.098	0.137	0.131	0.135	0.809	0.701	0.635	0.701	0.272	1.696	1.7	1.675	1.688	1.671	1.68	1.673		1.633	1.626	1.639	1.619	1.639	1.649	1.62	1.68329
			13:56:18	60	0.722	0.067	0.869	0.556	2.302	2.404	1.501	2.023	2.238	2.761	0.048	0.049	0.587	0.592	0.545	0.614	0.157	0.153	0.111	0.108	0.099	0.138	0.131	0.136	0.809	0.701	0.634	0.701	0.271	1.696	1.701	1.676	1.689	1.673	1.681	1.673		1.632	1.625	1.64	1.619	1.641	1.65	1.62	1.68414
			13:56:25	66	0.723	0.067	0.868	0.558	2.305	2.406	1.504	2.026	2.241	2.768	0.048	0.049	0.586	0.592	0.545	0.614	0.157	0.152	0.11	0.108	0.098	0.137	0.131	0.136	0.81	0.701	0.634	0.7	0.27	1.696	1.701	1.676	1.689	1.673	1.683	1.674		1.631	1.625	1.639	1.619	1.641	1.65	1.619	1.68457
			13:56:31	72	0.722	0.066	0.868	0.557	2.308	2.409	1.507	2.027	2.244	2.772	0.047	0.049	0.585	0.592	0.545	0.615	0.156	0.151	0.11	0.108	0.098	0.138	0.131	0.136	0.81	0.702	0.636	0.7	0.269	1.696	1.701	1.677	1.69	1.675	1.683	1.675		1.631	1.625	1.64	1.619	1.641	1.65	1.619	1.68529
			13:56:37	78	0.723	0.066	0.87	0.56	2.313	2.411	1.51	2.03	2.248	2.778	0.047	0.049	0.584	0.592	0.545	0.614	0.156	0.151	0.109	0.108	0.098	0.138	0.131	0.136	0.81	0.702	0.634	0.7	0.268	1.695	1.702	1.677	1.69	1.675	1.685	1.675		1.631	1.624	1.64	1.619	1.642	1.65	1.619	1.68557
			13:56:43	84	0.72	0.067	0.871	0.559	2.313	2.413	1.514	2.033	2.25	2.778	0.048	0.049	0.583	0.592	0.546	0.615	0.156	0.15	0.109	0.108	0.098	0.138	0.131	0.136	0.81	0.703	0.634	0.7	0.268	1.697	1.703	1.678	1.691	1.677	1.686	1.676		1.63	1.624	1.639	1.619	1.641	1.649	1.619	1.68686
			13:56:50	90	0.719	0.067	0.871	0.559	2.318	2.419	1.517	2.035	2.254	2.776	0.048	0.049	0.582	0.593	0.546	0.615	0.157	0.15	0.109	0.109	0.099	0.138	0.132	0.136	0.811	0.703	0.634	0.7	0.267	1.697	1.703	1.678	1.691	1.678	1.686	1.677		1.63	1.624	1.639	1.618	1.642	1.65	1.619	1.68714
			13:56:56	96	0.716	0.067	0.872	0.558	2.322	2.418	1.52	2.036	2.257	2.784	0.048	0.049	0.58	0.593	0.546	0.615	0.156	0.149	0.108	0.109	0.098	0.138	0.132	0.136	0.811	0.703	0.634	0.701	0.266	1.697	1.703	1.679	1.691	1.678	1.687	1.677		1.63	1.625	1.638	1.617	1.641	1.65	1.619	1.68743
			13:57:02	102	0.718	0.067	0.873	0.558	2.324	2.422	1.524	2.039	2.26	2.779	0.048	0.049	0.579	0.593	0.546	0.615	0.156	0.149	0.108	0.109	0.098	0.138	0.132	0.136	0.811	0.703	0.634	0.701	0.265	1.698	1.704	1.679	1.693	1.678	1.688	1.677		1.631	1.624	1.637	1.617	1.642	1.651	1.618	1.68814
			13:57:09	108	0.718	0.067	0.872	0.56	2.327	2.426	1.526	2.039	2.263	2.79	0.048	0.049	0.578	0.593	0.546	0.615	0.156	0.148	0.107	0.109	0.098	0.138	0.132	0.136	0.811	0.705	0.635	0.701	0.264	1.698	1.704	1.679	1.692	1.679	1.688	1.677		1.63	1.623	1.637	1.615	1.642	1.65	1.617	1.68814
			13:57:15	114	0.718	0.067	0.873	0.56	2.33	2.428	1.53	2.044	2.266	2.789	0.048	0.049	0.576	0.593	0.546	0.615	0.156	0.147	0.107	0.109	0.098	0.138	0.132	0.136	0.812	0.704	0.634	0.701	0.263	1.698	1.705	1.678	1.692	1.679	1.688	1.678		1.63	1.623	1.635	1.614	1.642	1.651	1.617	1.68829
			13:57:21	120	0.718	0.067	0.873	0.561	2.331	2.431	1.533	2.044	2.27	2.796	0.048	0.049	0.575	0.594	0.546	0.616	0.156	0.147	0.107	0.109	0.098	0.138	0.132	0.136	0.811	0.704	0.635	0.702	0.262	1.698	1.704	1.678	1.693	1.68	1.688	1.677		1.63	1.622	1.635	1.613	1.641	1.651	1.616	1.68829
			13:57:27	126	0.72	0.067	0.873	0.562	2.331	2.429	1.536	2.044	2.273	2.79	0.047	0.049	0.573	0.594	0.546	0.616	0.155	0.146	0.106	0.109	0.098	0.138	0.132	0.136	0.811	0.704	0.634	0.702	0.261	1.698	1.704	1.678	1.693	1.682	1.687	1.678		1.63	1.622	1.634	1.612	1.641	1.651	1.617	1.68857
			13:57:34	132	0.718	0.067	0.874	0.561	2.339	2.433	1.539	2.051	2.278	2.8	0.048	0.049	0.572	0.594	0.546	0.616	0.156	0.146	0.106	0.109	0.098	0.139	0.132	0.137	0.811	0.705	0.634	0.702	0.26	1.696	1.705	1.678	1.693	1.681	1.688	1.678		1.629	1.621	1.634	1.61	1.64	1.651	1.617	1.68843
			13:57:40	138	0.721	0.067	0.875	0.563	2.341	2.435	1.542	2.048	2.279	2.803	0.048	0.049	0.57	0.594	0.546	0.616	0.155	0.145	0.106	0.109	0.098	0.139	0.132	0.136	0.811	0.705	0.635	0.703	0.259	1.697	1.706	1.679	1.693	1.682	1.688	1.679		1.629	1.622	1.634	1.61	1.64	1.651	1.618	1.68914
			13:57:46	144	0.72	0.067	0.875	0.564	2.343	2.435	1.546	2.049	2.284	2.803	0.048	0.049	0.569	0.594	0.546	0.617	0.155	0.145	0.105	0.109	0.098	0.139	0.132	0.136	0.811	0.706	0.634	0.702	0.258	1.697	1.707	1.68	1.693	1.682	1.687	1.679		1.63	1.622	1.635	1.609	1.639	1.651	1.617	1.68929
			13:57:53	150	0.719	0.067	0.875	0.564	2.347	2.437	1.549	2.054	2.287	2.8	0.048	0.049	0.567	0.595	0.546	0.617	0.155	0.144	0.105	0.109	0.098	0.139	0.132	0.136	0.812	0.706	0.636	0.703	0.257	1.698	1.707	1.68	1.693	1.682	1.688	1.679		1.629	1.622	1.634	1.609	1.64	1.651	1.616	1.68957
			13:57:59	156	0.721	0.067	0.876	0.559	2.349	2.442	1.552	2.055	2.289	2.797	0.048	0.049	0.565	0.595	0.546	0.617	0.155	0.144	0.105	0.109	0.098	0.139	0.132	0.136	0.812	0.708	0.635	0.704	0.256	1.698	1.707	1.681	1.693	1.682	1.688	1.679		1.63	1.621	1.635	1.609	1.64	1.652	1.616	1.68971
			13:58:05	162	0.721	0.067	0.876	0.563	2.354	2.444	1.555	2.055	2.292	2.807	0.048	0.049	0.563	0.595	0.547	0.617	0.155	0.143	0.104	0.109	0.098	0.139	0.132	0.136	0.811	0.707	0.636	0.704	0.255	1.699	1.707	1.681	1.693	1.682	1.689	1.679		1.63	1.622	1.636	1.61	1.641	1.653	1.617	1.69
			13:58:11	168	0.718	0.067	0.876	0.565	2.352	2.446	1.558	2.059	2.294	2.809	0.048	0.049	0.561	0.596	0.546	0.617	0.155	0.143	0.104	0.109	0.098	0.139	0.133	0.137	0.811	0.708	0.636	0.703	0.254	1.699	1.708	1.683	1.693	1.683	1.689	1.679		1.63	1.621	1.636	1.61	1.64	1.653	1.616	1.69057
			13:58:18	174	0.721	0.067	0.877	0.566	2.357	2.448	1.561	2.06	2.299	2.807	0.048	0.049	0.558	0.596	0.547	0.617	0.155	0.142	0.104	0.109	0.098	0.139	0.132	0.137	0.811	0.707	0.636	0.704	0.252	1.7	1.708	1.683	1.694	1.683	1.69	1.68		1.631	1.622	1.637	1.61	1.641	1.654	1.616	1.69114
			13:58:24	180	0.722	0.066	0.876	0.563	2.362	2.45	1.564	2.06	2.302	2.812	0.047	0.049	0.556	0.596	0.546	0.618	0.155	0.141	0.104	0.109	0.098	0.139	0.133	0.137	0.811	0.708	0.636	0.704	0.251	1.701	1.71	1.684	1.695	1.683	1.69	1.68		1.632	1.621	1.636	1.61	1.641	1.654	1.616	1.69186
			13:58:30	186	0.72	0.066	0.877	0.562	2.363	2.454	1.567	2.063	2.304	2.813	0.048	0.049	0.554	0.596	0.546	0.618	0.155	0.141	0.103	0.109	0.098	0.139	0.133	0.137	0.811	0.709	0.636	0.705	0.25	1.702	1.709	1.683	1.694	1.684	1.69	1.68		1.632	1.622	1.636	1.61	1.642	1.655	1.616	1.69171
			13:58:37	192	0.721	0.067	0.878	0.564	2.367	2.455	1.57	2.069	2.309	2.823	0.048	0.049	0.551	0.597	0.547	0.618	0.154	0.14	0.103	0.109	0.098	0.139	0.133	0.136	0.811	0.709	0.636	0.705	0.249	1.703	1.709	1.684	1.697	1.685	1.691	1.681		1.632	1.624	1.637	1.61	1.643	1.655	1.616	1.69286
			13:58:43	198	0.72	0.066	0.878	0.566	2.369	2.458	1.573	2.067	2.312	2.821	0.048	0.049	0.548	0.597	0.547	0.618	0.154	0.14	0.103	0.109	0.098	0.139	0.133	0.137	0.811	0.709	0.637	0.704	0.248	1.703	1.709	1.683	1.697	1.685	1.691	1.681		1.632	1.623	1.636	1.611	1.643	1.656	1.617	1.69271
			13:58:49	204	0.722	0.066	0.878	0.566	2.374	2.459	1.577	2.068	2.314	2.825	0.048	0.049	0.544	0.597	0.547	0.618	0.154	0.139	0.103	0.109	0.098	0.139	0.133	0.137	0.811	0.709	0.636	0.705	0.246	1.705	1.71	1.684	1.698	1.686	1.691	1.682		1.632	1.623	1.637	1.611	1.644	1.656	1.618	1.69371
			13:58:56	210	0.721	0.067	0.878	0.566	2.375	2.461	1.58	2.071	2.317	2.826	0.048	0.049	0.541	0.598	0.547	0.619	0.154	0.139	0.103	0.109	0.098	0.139	0.133	0.137	0.812	0.71	0.637	0.706	0.245	1.706	1.711	1.684	1.698	1.687	1.692	1.682		1.633	1.624	1.637	1.611	1.645	1.656	1.618	1.69429
			13:59:02	216	0.721	0.067	0.879	0.566	2.378	2.466	1.582	2.074	2.322	2.828	0.048	0.049	0.537	0.598	0.547	0.619	0.154	0.139	0.102	0.109	0.098	0.139	0.133	0.137	0.812	0.711	0.637	0.706	0.244	1.706	1.71	1.684	1.699	1.686	1.692	1.684		1.633	1.624	1.636	1.611	1.645	1.657	1.619	1.69443
			13:59:08	222	0.722	0.067	0.879	0.564	2.38	2.466	1.586	2.076	2.325	2.827	0.048	0.049	0.532	0.598	0.548	0.619	0.154	0.138	0.102	0.109	0.098	0.139	0.133	0.137	0.811	0.711	0.638	0.707	0.243	1.706	1.71	1.684	1.699	1.687	1.693	1.684		1.633	1.624	1.637	1.612	1.646	1.657	1.621	1.69471
			13:59:15	228	0.723	0.067	0.879	0.565	2.385	2.466	1.589	2.081	2.327	2.835	0.048	0.049	0.527	0.599	0.548	0.619	0.154	0.138	0.102	0.109	0.098	0.139	0.133	0.137	0.811	0.711	0.637	0.706	0.241	1.707	1.71	1.684	1.7	1.688	1.693	1.685		1.633	1.624	1.637	1.613	1.647	1.658	1.623	1.69529
			13:59:21	234	0.722	0.067	0.88	0.566	2.385	2.468	1.591	2.081	2.331	2.839	0.048	0.05	0.521	0.599	0.548	0.62	0.154	0.137	0.102	0.109	0.098	0.14	0.133	0.137	0.811	0.711	0.638	0.707	0.24	1.708	1.71	1.685	1.702	1.69	1.694	1.685		1.633	1.624	1.638	1.613	1.647	1.658	1.624	1.69629
			13:59:27	240	0.725	0.067	0.88	0.567	2.389	2.467	1.595	2.085	2.333	2.839	0.048	0.049	0.514	0.599	0.548	0.62	0.154	0.136	0.102	0.109	0.098	0.139	0.133	0.137	0.811	0.712	0.638	0.707	0.239	1.708	1.71	1.683	1.701	1.69	1.694	1.685		1.634	1.624	1.638	1.614	1.648	1.658	1.625	1.69586
			13:59:34	246	0.724	0.067	0.88	0.565	2.394	2.47	1.597	2.084	2.34	2.845	0.048	0.049	0.506	0.6	0.548	0.621	0.154	0.136	0.102	0.109	0.098	0.14	0.133	0.137	0.81	0.712	0.638	0.709	0.238	1.708	1.71	1.684	1.702	1.691	1.695	1.686		1.634	1.624	1.638	1.615	1.647	1.658	1.626	1.69657
			13:59:40	252	0.723	0.067	0.88	0.567	2.396	2.469	1.601	2.086	2.34	2.849	0.048	0.049	0.498	0.6	0.548	0.621	0.154	0.136	0.102	0.109	0.098	0.14	0.133	0.137	0.811	0.712	0.639	0.708	0.236	1.708	1.71	1.684	1.702	1.691	1.695	1.686		1.634	1.624	1.639	1.615	1.648	1.659	1.627	1.69657
			13:59:46	258	0.722	0.067	0.88	0.566	2.399	2.47	1.604	2.111	2.345	2.85	0.048	0.049	0.488	0.601	0.549	0.621	0.154	0.135	0.101	0.109	0.098	0.14	0.133	0.137	0.81	0.713	0.639	0.709	0.235	1.709	1.711	1.684	1.703	1.691	1.694	1.687		1.635	1.624	1.639	1.615	1.649	1.659	1.628	1.697
			13:59:53	264	0.722	0.066	0.881	0.568	2.403	2.474	1.607	2.115	2.346	2.848	0.048	0.049	0.478	0.601	0.549	0.621	0.154	0.135	0.101	0.109	0.098	0.14	0.134	0.137	0.811	0.714	0.639	0.709	0.234	1.71	1.71	1.683	1.703	1.69	1.695	1.688		1.634	1.624	1.639	1.616	1.649	1.658	1.628	1.697
			13:59:59	270	0.719	0.067	0.882	0.568	2.497	2.479	1.61	2.114	2.351	2.857	0.048	0.049	0.467	0.601	0.549	0.623	0.154	0.134	0.101	0.109	0.098	0.14	0.134	0.137	0.811	0.714	0.639	0.709	0.233	1.709	1.711	1.684	1.702	1.69	1.695	1.689		1.634	1.624	1.638	1.615	1.648	1.659	1.629	1.69714
			14:00:05	276	0.725	0.067	0.882	0.566	2.512	2.48	1.613	2.117	2.354	2.847	0.048	0.05	0.455	0.602	0.549	0.622	0.154	0.134	0.101	0.11	0.098	0.14	0.134	0.138	0.81	0.714	0.639	0.71	0.232	1.71	1.712	1.683	1.703	1.69	1.697	1.69		1.634	1.624	1.639	1.616	1.649	1.659	1.629	1.69786
			14:00:12	282	0.724	0.067	0.882	0.567	2.507	2.483	1.616	2.121	2.358	2.86	0.048	0.049	0.443	0.602	0.549	0.623	0.154	0.134	0.101	0.109	0.098	0.14	0.134	0.137	0.81	0.715	0.64	0.71	0.231	1.711	1.712	1.683	1.702	1.69	1.697	1.69		1.634	1.623	1.638	1.614	1.649	1.659	1.63	1.69786
			14:00:18	288	0.726	0.067	0.882	0.569	2.506	2.48	1.619	2.12	2.36	2.857	0.048	0.05	0.429	0.603	0.55	0.623	0.154	0.133	0.101	0.109	0.098	0.14	0.134	0.138	0.809	0.715	0.64	0.71	0.23	1.71	1.713	1.683	1.702	1.69	1.697	1.691		1.635	1.623	1.639	1.615	1.649	1.66	1.631	1.698
			14:00:24	294	0.727	0.067	0.883	0.568	2.511	2.485	1.622	2.124	2.364	2.864	0.048	0.05	0.416	0.603	0.55	0.624	0.153	0.133	0.101	0.109	0.098	0.14	0.134	0.137	0.809	0.715	0.64	0.712	0.229	1.71	1.712	1.683	1.702	1.69	1.698	1.691		1.634	1.623	1.638	1.614	1.649	1.659	1.632	1.698
			14:00:31	300	0.725	0.067	0.883	0.568	2.513	2.483	1.625	2.125	2.367	2.86	0.048	0.049	0.402	0.603	0.55	0.624	0.153	0.132	0.101	0.109	0.098	0.14	0.134	0.138	0.809	0.716	0.641	0.713	0.227	1.71	1.712	1.683	1.702	1.69	1.698	1.693		1.634	1.624	1.639	1.614	1.649	1.66	1.633	1.69829
			14:00:37	306	0.726	0.067	0.883	0.569	2.509	2.488	1.629	2.127	2.37	2.868	0.048	0.049	0.389	0.604	0.551	0.624	0.154	0.132	0.101	0.11	0.098	0.14	0.134	0.138	0.809	0.716	0.641	0.712	0.226	1.71	1.711	1.682	1.701	1.689	1.699	1.693		1.633	1.623	1.638	1.613	1.648	1.66	1.633	1.69786
			14:00:43	312	0.725	0.067	0.883	0.569	2.517	2.491	1.632	2.133	2.373	2.864	0.048	0.05	0.376	0.604	0.551	0.624	0.154	0.132	0.101	0.11	0.098	0.141	0.134	0.138	0.809	0.717	0.641	0.712	0.225	1.709	1.711	1.683	1.701	1.69	1.698	1.693		1.633	1.623	1.638	1.614	1.649	1.66	1.633	1.69786
			14:00:50	318	0.723	0.067	0.883	0.567	2.526	2.495	1.635	2.133	2.378	2.871	0.048	0.049	0.364	0.605	0.551	0.625	0.153	0.131	0.101	0.11	0.098	0.14	0.134	0.138	0.809	0.717	0.642	0.713	0.224	1.709	1.711	1.682	1.702	1.689	1.698	1.693		1.633	1.622	1.637	1.615	1.649	1.66	1.633	1.69771
			14:00:56	324	0.723	0.067	0.883	0.568	2.522	2.49	1.637	2.136	2.379	2.87	0.048	0.049	0.352	0.605	0.551	0.625	0.154	0.131	0.101	0.11	0.098	0.14	0.134	0.138	0.809	0.718	0.641	0.713	0.223	1.709	1.71	1.681	1.703	1.689	1.698	1.694		1.633	1.622	1.637	1.614	1.649	1.66	1.635	1.69771
			14:01:02	330	0.706	0.066	0.882	0.555	2.527	2.488	1.64	2.155	2.39	2.876	0.048	0.049	0.342	0.606	0.552	0.628	0.155	0.131	0.102	0.11	0.098	0.14	0.135	0.138	0.811	0.722	0.645	0.716	0.223	1.708	1.71	1.681	1.703	1.687	1.698	1.694		1.631	1.621	1.636	1.612	1.648	1.66	1.634	1.69729
			14:01:09	336	0.725	0.067	0.884	0.568	2.53	2.495	1.642	2.151	2.386	2.878	0.048	0.049	0.332	0.606	0.552	0.626	0.153	0.131	0.101	0.11	0.098	0.141	0.134	0.138	0.808	0.719	0.642	0.715	0.221	1.709	1.71	1.68	1.704	1.687	1.699	1.695		1.632	1.622	1.636	1.612	1.648	1.66	1.635	1.69771
			14:01:15	342	0.726	0.067	0.884	0.564	2.534	2.498	1.647	2.158	2.391	2.86	0.048	0.049	0.324	0.607	0.552	0.627	0.153	0.13	0.101	0.11	0.098	0.141	0.135	0.138	0.808	0.719	0.643	0.715	0.22	1.709	1.71	1.68	1.704	1.686	1.7	1.696		1.632	1.622	1.636	1.613	1.649	1.662	1.637	1.69786
			14:01:21	348	0.725	0.067	0.885	0.569	2.536	2.496	1.649	2.166	2.393	2.884	0.048	0.049	0.317	0.607	0.552	0.627	0.153	0.13	0.101	0.11	0.098	0.141	0.135	0.138	0.808	0.72	0.643	0.715	0.219	1.709	1.711	1.679	1.705	1.684	1.701	1.697		1.632	1.622	1.635	1.614	1.648	1.661	1.637	1.698
			14:01:28	354	0.723	0.067	0.885	0.568	2.536	2.495	1.652	2.179	2.396	2.886	0.048	0.05	0.31	0.608	0.553	0.627	0.153	0.13	0.101	0.11	0.098	0.141	0.135	0.138	0.808	0.72	0.643	0.715	0.218	1.71	1.709	1.68	1.706	1.683	1.701	1.697		1.632	1.623	1.635	1.614	1.649	1.662	1.638	1.698
			14:01:34	360	0.725	0.067	0.885	0.567	2.534	2.505	1.655	2.207	2.4	2.884	0.048	0.049	0.304	0.608	0.553	0.627	0.153	0.13	0.101	0.11	0.098	0.141	0.135	0.138	0.807	0.72	0.643	0.716	0.217	1.709	1.71	1.679	1.706	1.683	1.701	1.699		1.632	1.623	1.635	1.615	1.648	1.661	1.638	1.69814
			14:01:40	366	0.724	0.067	0.886	0.567	2.546	2.502	1.658	2.242	2.404	2.884	0.048	0.049	0.3	0.609	0.553	0.628	0.153	0.129	0.101	0.11	0.098	0.141	0.135	0.138	0.807	0.722	0.643	0.716	0.217	1.709	1.71	1.68	1.706	1.685	1.702	1.698		1.632	1.623	1.635	1.617	1.649	1.661	1.639	1.69857
			14:01:47	372	0.726	0.067	0.886	0.567	2.541	2.512	1.661	2.283	2.405	2.89	0.048	0.05	0.295	0.609	0.553	0.628	0.153	0.129	0.102	0.11	0.099	0.141	0.135	0.139	0.806	0.722	0.644	0.717	0.216	1.709	1.71	1.68	1.707	1.686	1.703	1.699		1.632	1.623	1.635	1.616	1.649	1.661	1.639	1.69914
			14:01:53	378	0.707	0.066	0.884	0.553	2.544	2.506	1.663	2.31	2.422	2.905	0.048	0.05	0.291	0.61	0.555	0.63	0.154	0.13	0.102	0.11	0.098	0.141	0.135	0.139	0.808	0.725	0.647	0.72	0.215	1.708	1.71	1.68	1.708	1.687	1.703	1.7		1.63	1.623	1.636	1.615	1.648	1.663	1.638	1.69943
			14:01:59	384	0.722	0.067	0.886	0.568	2.549	2.514	1.667	2.289	2.411	2.896	0.048	0.049	0.288	0.61	0.554	0.629	0.153	0.129	0.102	0.11	0.099	0.141	0.135	0.138	0.807	0.723	0.645	0.718	0.214	1.709	1.711	1.68	1.708	1.688	1.703	1.7		1.633	1.625	1.637	1.617	1.649	1.664	1.64	1.69986
			14:02:06	390	0.706	0.066	0.886	0.554	2.553	2.508	1.67	2.416	2.424	2.914	0.048	0.05	0.285	0.612	0.555	0.631	0.154	0.129	0.102	0.111	0.099	0.141	0.135	0.139	0.809	0.727	0.648	0.721	0.214	1.709	1.711	1.679	1.709	1.688	1.704	1.699		1.633	1.624	1.636	1.616	1.648	1.665	1.639	1.69986
			14:02:12	396	0.724	0.067	0.886	0.569	2.557	2.513	1.673	2.409	2.42	2.905	0.048	0.049	0.283	0.611	0.554	0.629	0.153	0.128	0.102	0.11	0.099	0.141	0.135	0.139	0.805	0.724	0.646	0.718	0.212	1.709	1.711	1.68	1.709	1.688	1.705	1.7		1.634	1.626	1.637	1.617	1.648	1.665	1.64	1.70029
			14:02:19	402	0.706	0.066	0.886	0.555	2.559	2.509	1.675	2.43	2.432	2.91	0.048	0.05	0.28	0.613	0.556	0.632	0.154	0.129	0.102	0.111	0.098	0.141	0.135	0.139	0.807	0.727	0.649	0.721	0.212	1.71	1.711	1.68	1.71	1.688	1.705	1.7		1.633	1.624	1.636	1.615	1.648	1.664	1.639	1.70057
			14:02:25	408	0.706	0.066	0.885	0.554	2.566	2.513	1.678	2.405	2.434	2.904	0.048	0.05	0.277	0.613	0.556	0.632	0.154	0.129	0.102	0.111	0.099	0.141	0.136	0.139	0.807	0.728	0.649	0.722	0.211	1.71	1.712	1.68	1.711	1.688	1.707	1.7		1.633	1.625	1.636	1.615	1.648	1.665	1.639	1.70114
			14:02:31	414	0.706	0.066	0.885	0.554	2.568	2.514	1.681	2.43	2.432	2.921	0.048	0.05	0.275	0.614	0.557	0.632	0.154	0.129	0.102	0.111	0.099	0.141	0.136	0.139	0.807	0.729	0.65	0.723	0.211	1.709	1.711	1.68	1.71	1.688	1.706	1.701		1.633	1.625	1.634	1.617	1.648	1.666	1.639	1.70071
			14:02:38	420	0.707	0.066	0.885	0.554	2.566	2.518	1.684	2.441	2.437	2.918	0.048	0.05	0.273	0.614	0.557	0.633	0.154	0.129	0.103	0.111	0.099	0.141	0.136	0.139	0.807	0.729	0.65	0.723	0.21	1.71	1.711	1.681	1.711	1.689	1.707	1.7		1.633	1.626	1.633	1.617	1.647	1.666	1.639	1.70129
			14:02:44	426	0.705	0.066	0.886	0.555	2.569	2.511	1.687	2.442	2.441	2.929	0.048	0.049	0.271	0.615	0.557	0.633	0.154	0.129	0.103	0.111	0.099	0.141	0.136	0.139	0.806	0.73	0.651	0.724	0.209	1.71	1.711	1.681	1.713	1.69	1.708	1.701		1.633	1.625	1.632	1.618	1.647	1.666	1.638	1.702
			14:02:50	432	0.707	0.066	0.886	0.555	2.57	2.509	1.689	2.43	2.444	2.923	0.048	0.049	0.269	0.616	0.558	0.634	0.154	0.129	0.103	0.111	0.099	0.141	0.136	0.139	0.806	0.73	0.651	0.724	0.209	1.71	1.711	1.681	1.715	1.691	1.708	1.701		1.632	1.625	1.632	1.619	1.647	1.667	1.639	1.70243
			14:02:57	438	0.706	0.066	0.887	0.555	2.576	2.505	1.692	2.437	2.448	2.923	0.048	0.049	0.267	0.616	0.558	0.634	0.154	0.129	0.103	0.111	0.099	0.142	0.136	0.139	0.806	0.73	0.651	0.725	0.208	1.71	1.711	1.681	1.714	1.692	1.708	1.701		1.632	1.625	1.631	1.62	1.646	1.668	1.639	1.70243
			14:03:03	444	0.706	0.066	0.886	0.555	2.576	2.509	1.696	2.461	2.452	2.918	0.048	0.049	0.265	0.617	0.559	0.634	0.154	0.129	0.103	0.111	0.099	0.142	0.136	0.139	0.805	0.731	0.652	0.725	0.207	1.71	1.711	1.681	1.714	1.692	1.709	1.701		1.632	1.626	1.633	1.621	1.648	1.668	1.64	1.70257
			14:03:09	450	0.708	0.066	0.886	0.551	2.581	2.516	1.698	2.334	2.452	2.931	0.048	0.05	0.264	0.617	0.559	0.635	0.154	0.129	0.103	0.111	0.099	0.142	0.136	0.139	0.804	0.731	0.652	0.726	0.206	1.711	1.711	1.68	1.714	1.693	1.709	1.702		1.631	1.625	1.634	1.621	1.647	1.668	1.64	1.70286
			14:03:16	456	0.705	0.066	0.886	0.554	2.581	2.515	1.701	2.321	2.456	2.931	0.048	0.05	0.262	0.618	0.56	0.635	0.154	0.129	0.103	0.112	0.099	0.142	0.136	0.139	0.805	0.733	0.653	0.726	0.206	1.711	1.71	1.681	1.714	1.694	1.71	1.702		1.632	1.627	1.633	1.622	1.647	1.668	1.64	1.70314
			14:03:22	462	0.706	0.066	0.887	0.555	2.589	2.51	1.704	2.312	2.46	2.94	0.048	0.05	0.26	0.618	0.56	0.635	0.154	0.129	0.103	0.112	0.099	0.142	0.136	0.139	0.804	0.733	0.653	0.726	0.205	1.712	1.71	1.68	1.715	1.696	1.71	1.702		1.631	1.626	1.635	1.622	1.646	1.668	1.64	1.70357
			14:03:29	468	0.705	0.066	0.887	0.554	2.584	2.511	1.708	2.349	2.463	2.924	0.048	0.05	0.259	0.619	0.56	0.635	0.154	0.129	0.103	0.112	0.099	0.142	0.136	0.139	0.804	0.734	0.654	0.727	0.205	1.71	1.711	1.68	1.715	1.697	1.711	1.702		1.631	1.626	1.636	1.622	1.646	1.669	1.64	1.70371
			14:03:35	474	0.705	0.066	0.887	0.554	2.593	2.521	1.71	2.519	2.461	2.937	0.048	0.05	0.258	0.62	0.56	0.636	0.154	0.129	0.103	0.112	0.099	0.142	0.137	0.14	0.803	0.735	0.655	0.728	0.204	1.71	1.71	1.68	1.715	1.697	1.711	1.703		1.631	1.626	1.636	1.622	1.645	1.669	1.64	1.70371
			14:03:41	480	0.722	0.067	0.888	0.569	2.599	2.522	1.714	2.668	2.459	2.928	0.048	0.05	0.257	0.62	0.56	0.635	0.153	0.129	0.102	0.112	0.1	0.142	0.137	0.139	0.801	0.733	0.653	0.726	0.203	1.71	1.71	1.679	1.714	1.698	1.712	1.703		1.633	1.627	1.637	1.624	1.647	1.669	1.641	1.70371
			14:03:47	486	0.705	0.066	0.887	0.554	2.598	2.516	1.716	2.697	2.477	2.949	0.048	0.05	0.255	0.621	0.562	0.637	0.154	0.129	0.103	0.112	0.099	0.142	0.137	0.14	0.803	0.736	0.655	0.728	0.203	1.711	1.709	1.679	1.715	1.696	1.712	1.704		1.63	1.626	1.637	1.622	1.646	1.669	1.641	1.70371
			14:03:54	492	0.705	0.066	0.888	0.551	2.6	2.517	1.719	2.706	2.474	2.942	0.048	0.049	0.254	0.621	0.562	0.637	0.154	0.129	0.103	0.112	0.099	0.142	0.137	0.14	0.802	0.736	0.655	0.729	0.202	1.711	1.71	1.679	1.714	1.698	1.713	1.703		1.63	1.626	1.636	1.622	1.646	1.67	1.64	1.704
			14:04:00	498	0.705	0.066	0.888	0.554	2.605	2.507	1.722	2.707	2.472	2.939	0.048	0.05	0.252	0.622	0.562	0.637	0.154	0.13	0.103	0.112	0.099	0.142	0.137	0.14	0.802	0.737	0.656	0.73	0.202	1.712	1.709	1.68	1.716	1.698	1.714	1.704		1.629	1.627	1.635	1.622	1.646	1.669	1.64	1.70471
			14:04:06	504	0.704	0.066	0.888	0.555	2.607	2.516	1.724	2.713	2.482	2.949	0.048	0.05	0.251	0.623	0.563	0.638	0.154	0.13	0.103	0.112	0.099	0.142	0.137	0.14	0.802	0.738	0.657	0.73	0.201	1.712	1.71	1.679	1.718	1.698	1.714	1.705		1.63	1.627	1.635	1.622	1.646	1.67	1.641	1.70514
			14:04:13	510	0.705	0.067	0.888	0.556	2.607	2.514	1.727	2.718	2.483	2.946	0.048	0.05	0.251	0.624	0.564	0.639	0.154	0.13	0.103	0.113	0.1	0.143	0.137	0.14	0.801	0.739	0.657	0.731	0.201	1.713	1.71	1.68	1.719	1.7	1.715	1.705		1.63	1.629	1.635	1.622	1.647	1.67	1.642	1.706
			14:04:19	516	0.704	0.067	0.889	0.555	2.611	2.515	1.73	2.722	2.491	2.955	0.048	0.05	0.249	0.625	0.564	0.639	0.154	0.13	0.103	0.113	0.1	0.143	0.137	0.14	0.801	0.74	0.658	0.732	0.201	1.712	1.711	1.68	1.719	1.699	1.714	1.706		1.63	1.628	1.634	1.621	1.647	1.671	1.642	1.70586
			14:04:25	522	0.706	0.067	0.889	0.554	2.615	2.513	1.733	2.722	2.492	2.958	0.048	0.05	0.249	0.625	0.565	0.64	0.154	0.13	0.103	0.113	0.101	0.143	0.138	0.141	0.8	0.739	0.658	0.732	0.2	1.712	1.71	1.68	1.719	1.699	1.715	1.706		1.628	1.628	1.633	1.621	1.647	1.67	1.641	1.70586
			14:04:32	528	0.705	0.067	0.888	0.556	2.618	2.498	1.737	2.723	2.495	2.961	0.048	0.05	0.248	0.626	0.565	0.64	0.154	0.131	0.103	0.113	0.101	0.143	0.138	0.141	0.8	0.74	0.659	0.733	0.199	1.712	1.71	1.681	1.719	1.698	1.715	1.707		1.628	1.628	1.634	1.62	1.647	1.67	1.641	1.706
			14:04:38	534	0.704	0.067	0.889	0.557	2.622	2.497	1.739	2.725	2.498	2.964	0.048	0.05	0.247	0.626	0.566	0.64	0.154	0.131	0.103	0.113	0.102	0.143	0.138	0.141	0.799	0.741	0.66	0.733	0.199	1.711	1.71	1.681	1.72	1.697	1.715	1.707		1.627	1.629	1.635	1.619	1.647	1.671	1.642	1.70586
			14:04:44	540	0.704	0.067	0.889	0.556	2.621	2.495	1.742	2.723	2.499	2.954	0.048	0.05	0.246	0.627	0.566	0.64	0.154	0.131	0.103	0.113	0.102	0.143	0.138	0.141	0.799	0.742	0.66	0.733	0.199	1.711	1.71	1.681	1.72	1.698	1.716	1.708		1.627	1.628	1.635	1.62	1.647	1.671	1.642	1.70629
			14:04:51	546	0.704	0.067	0.889	0.557	2.62	2.5	1.744	2.724	2.505	2.967	0.048	0.05	0.245	0.628	0.567	0.641	0.154	0.131	0.103	0.113	0.102	0.143	0.138	0.141	0.799	0.743	0.661	0.734	0.198	1.712	1.71	1.681	1.72	1.698	1.716	1.708		1.627	1.628	1.635	1.621	1.648	1.671	1.642	1.70643
			14:04:57	552	0.703	0.067	0.888	0.557	2.628	2.494	1.748	2.724	2.504	2.962	0.048	0.05	0.244	0.629	0.567	0.641	0.154	0.131	0.103	0.113	0.102	0.14	0.138	0.141	0.798	0.743	0.662	0.734	0.198	1.711	1.71	1.68	1.721	1.698	1.716	1.709		1.627	1.628	1.635	1.621	1.65	1.673	1.642	1.70643
			14:05:04	558	0.703	0.067	0.889	0.557	2.628	2.481	1.751	2.729	2.512	2.968	0.048	0.05	0.243	0.629	0.567	0.641	0.154	0.131	0.103	0.113	0.102	0.141	0.138	0.141	0.797	0.744	0.662	0.735	0.197	1.712	1.711	1.681	1.721	1.7	1.716	1.709		1.627	1.627	1.635	1.622	1.65	1.673	1.643	1.70714
			14:05:10	564	0.704	0.066	0.889	0.557	2.636	2.475	1.753	2.725	2.512	2.956	0.048	0.05	0.242	0.629	0.568	0.641	0.154	0.131	0.103	0.113	0.102	0.14	0.138	0.141	0.797	0.744	0.662	0.735	0.196	1.714	1.71	1.68	1.721	1.701	1.716	1.711		1.627	1.626	1.636	1.621	1.649	1.673	1.642	1.70757
			14:05:17	570	0.704	0.067	0.889	0.558	2.638	2.478	1.756	2.734	2.514	2.962	0.048	0.05	0.242	0.631	0.569	0.642	0.154	0.131	0.103	0.114	0.103	0.14	0.138	0.141	0.796	0.745	0.663	0.736	0.196	1.713	1.711	1.681	1.723	1.701	1.716	1.711		1.627	1.626	1.636	1.622	1.65	1.674	1.642	1.708
			14:05:23	576	0.703	0.067	0.889	0.559	2.633	2.465	1.758	2.734	2.516	2.955	0.048	0.05	0.241	0.631	0.569	0.642	0.154	0.132	0.103	0.114	0.103	0.14	0.138	0.141	0.796	0.745	0.663	0.736	0.196	1.714	1.711	1.68	1.723	1.701	1.716	1.71		1.628	1.626	1.637	1.622	1.651	1.675	1.644	1.70786
			14:05:29	582	0.704	0.067	0.889	0.558	2.644	2.387	1.761	2.739	2.522	2.942	0.048	0.05	0.24	0.632	0.57	0.643	0.154	0.132	0.103	0.114	0.103	0.14	0.138	0.141	0.795	0.746	0.664	0.737	0.195	1.714	1.711	1.682	1.723	1.701	1.717	1.711		1.628	1.625	1.637	1.622	1.652	1.674	1.644	1.70843
			14:05:36	588	0.702	0.067	0.889	0.559	2.646	2.332	1.764	2.744	2.525	2.966	0.048	0.05	0.239	0.632	0.57	0.643	0.154	0.132	0.102	0.114	0.103	0.14	0.138	0.142	0.795	0.746	0.665	0.737	0.195	1.714	1.709	1.683	1.724	1.701	1.718	1.713		1.628	1.624	1.636	1.622	1.651	1.675	1.644	1.70886
			14:05:42	594	0.702	0.067	0.889	0.559	2.646	2.355	1.767	2.745	2.528	2.966	0.048	0.05	0.239	0.633	0.57	0.643	0.153	0.132	0.102	0.114	0.103	0.139	0.138	0.141	0.794	0.747	0.665	0.738	0.194	1.714	1.709	1.683	1.724	1.701	1.718	1.713		1.629	1.624	1.635	1.622	1.652	1.675	1.644	1.70886
			14:05:49	600	0.703	0.067	0.89	0.56	2.649	2.375	1.77	2.749	2.528	2.969	0.048	0.05	0.238	0.634	0.571	0.644	0.154	0.132	0.102	0.114	0.103	0.139	0.138	0.142	0.794	0.748	0.665	0.739	0.194	1.714	1.708	1.683	1.725	1.701	1.718	1.713		1.629	1.623	1.635	1.623	1.652	1.676	1.645	1.70886
			14:05:55	606	0.701	0.067	0.89	0.561	2.652	2.365	1.773	2.751	2.531	2.973	0.048	0.05	0.237	0.635	0.572	0.645	0.154	0.132	0.102	0.114	0.103	0.139	0.138	0.142	0.793	0.749	0.665	0.739	0.193	1.714	1.709	1.683	1.725	1.703	1.718	1.714		1.629	1.623	1.635	1.622	1.652	1.677	1.645	1.70943
			14:06:01	612	0.701	0.067	0.89	0.56	2.655	2.394	1.776	2.752	2.535	2.967	0.048	0.05	0.236	0.635	0.572	0.645	0.153	0.133	0.102	0.114	0.103	0.139	0.138	0.142	0.793	0.749	0.666	0.74	0.193	1.714	1.709	1.683	1.725	1.704	1.719	1.714		1.628	1.623	1.635	1.621	1.654	1.677	1.646	1.70971
			14:06:08	618	0.699	0.067	0.89	0.557	2.655	2.374	1.779	2.753	2.536	2.971	0.048	0.05	0.235	0.636	0.573	0.645	0.154	0.133	0.102	0.114	0.103	0.139	0.138	0.142	0.792	0.75	0.667	0.741	0.193	1.714	1.709	1.683	1.727	1.704	1.719	1.714		1.628	1.623	1.635	1.621	1.654	1.677	1.646	1.71
			14:06:14	624	0.701	0.067	0.89	0.561	2.658	2.38	1.782	2.759	2.541	2.969	0.048	0.05	0.234	0.637	0.573	0.646	0.154	0.133	0.102	0.114	0.103	0.139	0.138	0.142	0.791	0.75	0.667	0.74	0.192	1.714	1.709	1.684	1.728	1.706	1.72	1.715		1.628	1.623	1.636	1.621	1.653	1.678	1.646	1.71086
			14:06:21	630	0.7	0.067	0.891	0.562	2.661	2.426	1.784	2.764	2.545	2.965	0.048	0.05	0.234	0.638	0.574	0.646	0.154	0.133	0.102	0.115	0.104	0.14	0.138	0.142	0.791	0.751	0.668	0.741	0.192	1.714	1.71	1.684	1.73	1.706	1.72	1.716		1.627	1.625	1.636	1.623	1.655	1.679	1.647	1.71143
			14:06:27	636	0.701	0.067	0.891	0.562	2.668	2.383	1.787	2.765	2.546	2.959	0.048	0.05	0.233	0.638	0.575	0.646	0.154	0.133	0.102	0.115	0.103	0.139	0.138	0.142	0.79	0.752	0.669	0.741	0.191	1.714	1.71	1.684	1.73	1.707	1.721	1.717		1.628	1.625	1.636	1.623	1.656	1.679	1.649	1.71186
			14:06:34	642	0.7	0.067	0.891	0.562	2.662	2.356	1.79	2.765	2.551	2.971	0.048	0.05	0.232	0.639	0.575	0.647	0.154	0.134	0.102	0.115	0.104	0.139	0.138	0.142	0.79	0.753	0.669	0.742	0.191	1.714	1.711	1.685	1.732	1.708	1.721	1.717		1.629	1.626	1.636	1.624	1.654	1.679	1.649	1.71257
			14:06:40	648	0.7	0.066	0.891	0.561	2.666	2.451	1.792	2.763	2.551	2.972	0.048	0.05	0.231	0.64	0.576	0.647	0.154	0.134	0.102	0.115	0.104	0.14	0.138	0.143	0.789	0.754	0.67	0.743	0.191	1.715	1.71	1.684	1.732	1.709	1.721	1.717		1.63	1.626	1.635	1.624	1.654	1.679	1.65	1.71257
			14:06:46	654	0.7	0.067	0.89	0.56	2.671	2.351	1.795	2.765	2.553	2.973	0.048	0.05	0.23	0.641	0.576	0.647	0.153	0.134	0.102	0.115	0.104	0.14	0.138	0.143	0.788	0.754	0.671	0.744	0.19	1.715	1.71	1.684	1.732	1.71	1.722	1.717		1.63	1.625	1.634	1.624	1.655	1.679	1.651	1.71286
			14:06:53	660	0.7	0.066	0.888	0.563	2.674	2.657	1.797	2.771	2.56	2.978	0.048	0.05	0.229	0.641	0.576	0.648	0.153	0.134	0.102	0.115	0.104	0.14	0.138	0.143	0.788	0.755	0.673	0.744	0.19	1.715	1.709	1.685	1.732	1.71	1.723	1.718		1.631	1.625	1.633	1.626	1.655	1.68	1.652	1.71314
			14:06:59	666	0.698	0.067	0.891	0.563	2.676	2.634	1.8	2.772	2.563	2.974	0.048	0.05	0.228	0.642	0.578	0.649	0.153	0.134	0.102	0.115	0.104	0.14	0.138	0.143	0.787	0.755	0.672	0.745	0.189	1.715	1.71	1.684	1.732	1.709	1.724	1.719		1.632	1.624	1.633	1.627	1.654	1.68	1.651	1.71329
			14:07:06	672	0.698	0.066	0.891	0.563	2.686	2.37	1.803	2.79	2.567	3.019	0.048	0.05	0.227	0.643	0.578	0.649	0.153	0.134	0.102	0.115	0.104	0.14	0.138	0.143	0.787	0.757	0.673	0.745	0.189	1.715	1.71	1.685	1.732	1.71	1.724	1.72		1.633	1.625	1.633	1.628	1.654	1.681	1.651	1.71371
			14:07:12	678	0.696	0.067	0.891	0.563	2.679	2.444	1.806	2.773	2.565	3.005	0.048	0.05	0.226	0.643	0.579	0.649	0.154	0.134	0.102	0.115	0.104	0.14	0.138	0.143	0.786	0.756	0.673	0.746	0.189	1.715	1.709	1.685	1.734	1.71	1.724	1.72		1.633	1.625	1.632	1.629	1.654	1.681	1.652	1.71386
			14:07:19	684	0.696	0.066	0.891	0.564	2.679	2.646	1.809	2.777	2.566	2.997	0.048	0.05	0.225	0.645	0.579	0.65	0.153	0.134	0.102	0.115	0.104	0.14	0.138	0.143	0.785	0.758	0.674	0.746	0.188	1.715	1.709	1.685	1.733	1.709	1.724	1.72		1.634	1.625	1.632	1.63	1.655	1.682	1.652	1.71357
			14:07:25	690	0.689	0.067	0.891	0.564	2.69	2.613	1.81	2.788	2.575	3.012	0.048	0.05	0.223	0.645	0.58	0.65	0.153	0.134	0.102	0.115	0.104	0.14	0.138	0.143	0.785	0.758	0.674	0.747	0.188	1.715	1.709	1.685	1.733	1.71	1.725	1.721		1.635	1.625	1.632	1.63	1.655	1.683	1.653	1.714
			14:07:31	696	0.697	0.067	0.892	0.565	2.691	2.657	1.814	2.792	2.575	3.012	0.048	0.05	0.222	0.646	0.581	0.65	0.153	0.134	0.101	0.116	0.104	0.14	0.138	0.143	0.783	0.759	0.674	0.747	0.188	1.715	1.709	1.686	1.733	1.711	1.725	1.721		1.635	1.625	1.632	1.632	1.656	1.683	1.654	1.71429
			14:07:38	702	0.697	0.067	0.891	0.563	2.694	2.647	1.816	2.793	2.575	3.008	0.048	0.05	0.221	0.647	0.581	0.651	0.153	0.134	0.102	0.116	0.105	0.14	0.138	0.144	0.783	0.76	0.676	0.748	0.187	1.715	1.709	1.687	1.734	1.711	1.726	1.722		1.636	1.625	1.632	1.633	1.657	1.684	1.655	1.71486
			14:07:44	708	0.699	0.067	0.892	0.565	2.694	2.682	1.819	2.792	2.58	3.018	0.048	0.05	0.22	0.647	0.582	0.651	0.153	0.135	0.102	0.116	0.105	0.14	0.138	0.143	0.782	0.76	0.676	0.748	0.187	1.715	1.71	1.688	1.735	1.711	1.727	1.724		1.636	1.625	1.632	1.634	1.658	1.684	1.656	1.71571
			14:07:51	714	0.698	0.067	0.892	0.566	2.695	2.666	1.821	2.792	2.58	3.022	0.048	0.05	0.218	0.648	0.582	0.651	0.153	0.134	0.101	0.116	0.104	0.14	0.138	0.143	0.781	0.76	0.676	0.749	0.186	1.715	1.709	1.688	1.734	1.712	1.727	1.724		1.636	1.624	1.632	1.635	1.658	1.685	1.658	1.71557
			14:07:57	720	0.697	0.067	0.892	0.566	2.704	2.67	1.824	2.794	2.584	3.02	0.048	0.05	0.217	0.649	0.583	0.652	0.153	0.134	0.102	0.116	0.105	0.14	0.138	0.144	0.78	0.762	0.677	0.75	0.186	1.714	1.71	1.689	1.735	1.712	1.729	1.725		1.635	1.625	1.631	1.637	1.659	1.686	1.658	1.71629
			14:08:04	726	0.697	0.067	0.891	0.566	2.696	2.709	1.827	2.8	2.586	3.018	0.048	0.05	0.216	0.65	0.584	0.652	0.153	0.134	0.101	0.116	0.105	0.14	0.138	0.144	0.779	0.763	0.678	0.75	0.186	1.714	1.71	1.689	1.735	1.713	1.729	1.725		1.635	1.624	1.631	1.639	1.659	1.685	1.658	1.71643
			14:08:10	732	0.698	0.067	0.892	0.567	2.704	2.676	1.83	2.805	2.587	3.021	0.049	0.05	0.215	0.651	0.585	0.653	0.153	0.135	0.102	0.116	0.105	0.141	0.138	0.144	0.779	0.764	0.678	0.751	0.186	1.715	1.71	1.689	1.736	1.713	1.731	1.727		1.634	1.626	1.63	1.64	1.658	1.686	1.66	1.71729
			14:08:17	738	0.698	0.067	0.892	0.566	2.71	2.686	1.832	2.803	2.592	3.029	0.048	0.05	0.214	0.652	0.585	0.653	0.153	0.135	0.102	0.116	0.105	0.14	0.138	0.144	0.778	0.764	0.679	0.751	0.185	1.714	1.709	1.689	1.736	1.713	1.73	1.726		1.634	1.627	1.63	1.64	1.659	1.686	1.66	1.71671
			14:08:23	744	0.697	0.067	0.892	0.566	2.709	2.677	1.835	2.807	2.598	3.036	0.048	0.05	0.212	0.652	0.586	0.654	0.153	0.134	0.101	0.116	0.105	0.14	0.138	0.144	0.777	0.765	0.679	0.752	0.185	1.714	1.71	1.69	1.737	1.712	1.73	1.727		1.634	1.628	1.63	1.641	1.66	1.687	1.661	1.71714
			14:08:29	750	0.697	0.067	0.892	0.567	2.714	2.652	1.839	2.812	2.6	3.029	0.048	0.05	0.211	0.654	0.587	0.654	0.153	0.135	0.102	0.117	0.105	0.141	0.138	0.144	0.776	0.766	0.681	0.753	0.185	1.714	1.711	1.69	1.737	1.712	1.731	1.728		1.633	1.629	1.631	1.643	1.662	1.688	1.663	1.71757
			14:08:36	756	0.696	0.067	0.893	0.566	2.719	2.691	1.841	2.815	2.602	3.036	0.048	0.05	0.21	0.654	0.587	0.654	0.153	0.135	0.102	0.117	0.105	0.141	0.138	0.144	0.776	0.767	0.68	0.754	0.184	1.715	1.71	1.69	1.738	1.712	1.732	1.728		1.633	1.63	1.63	1.643	1.661	1.687	1.664	1.71786
			14:08:42	762	0.695	0.067	0.893	0.566	2.722	2.672	1.843	2.82	2.601	3.028	0.048	0.05	0.209	0.655	0.588	0.655	0.153	0.134	0.101	0.116	0.105	0.141	0.138	0.144	0.775	0.767	0.681	0.754	0.184	1.715	1.711	1.691	1.738	1.711	1.733	1.729		1.633	1.632	1.631	1.644	1.662	1.688	1.666	1.71829
			14:08:49	768	0.694	0.067	0.893	0.566	2.719	2.687	1.845	2.819	2.607	3.036	0.048	0.05	0.208	0.656	0.588	0.655	0.153	0.134	0.102	0.117	0.105	0.141	0.138	0.144	0.774	0.768	0.682	0.755	0.184	1.715	1.712	1.693	1.74	1.711	1.733	1.73		1.633	1.633	1.634	1.646	1.662	1.688	1.667	1.71914
			14:08:55	774	0.696	0.067	0.893	0.567	2.716	2.693	1.848	2.815	2.609	3.041	0.048	0.05	0.207	0.657	0.589	0.655	0.153	0.135	0.102	0.117	0.106	0.141	0.138	0.145	0.773	0.769	0.683	0.756	0.183	1.715	1.713	1.694	1.739	1.71	1.734	1.731		1.635	1.634	1.637	1.648	1.661	1.688	1.667	1.71943
			14:09:02	780	0.696	0.067	0.893	0.563	2.724	2.691	1.852	2.823	2.616	3.039	0.048	0.05	0.206	0.658	0.59	0.656	0.153	0.135	0.102	0.117	0.106	0.141	0.138	0.145	0.772	0.77	0.683	0.757	0.183	1.716	1.714	1.694	1.741	1.71	1.734	1.73		1.637	1.635	1.638	1.65	1.66	1.688	1.669	1.71986
			14:09:08	786	0.695	0.067	0.893	0.566	2.727	2.721	1.853	2.823	2.616	3.036	0.048	0.05	0.204	0.659	0.591	0.656	0.153	0.134	0.102	0.117	0.106	0.141	0.138	0.145	0.771	0.77	0.685	0.757	0.183	1.716	1.714	1.695	1.742	1.71	1.734	1.732		1.638	1.636	1.64	1.65	1.66	1.689	1.67	1.72043
			14:09:15	792	0.696	0.067	0.893	0.566	2.733	2.731	1.857	2.828	2.619	3.047	0.048	0.05	0.203	0.66	0.591	0.656	0.153	0.134	0.102	0.117	0.106	0.141	0.136	0.145	0.77	0.77	0.684	0.758	0.183	1.716	1.715	1.696	1.744	1.71	1.735	1.732		1.639	1.636	1.641	1.652	1.659	1.688	1.67	1.72114
			14:09:21	798	0.696	0.067	0.893	0.567	2.729	2.704	1.859	2.83	2.621	3.055	0.048	0.05	0.203	0.661	0.592	0.657	0.153	0.135	0.102	0.117	0.106	0.141	0.137	0.145	0.769	0.772	0.686	0.759	0.182	1.717	1.715	1.696	1.744	1.71	1.735	1.734		1.64	1.637	1.642	1.654	1.659	1.69	1.672	1.72157
			14:09:28	804	0.695	0.066	0.893	0.566	2.731	2.693	1.861	2.827	2.625	3.059	0.048	0.05	0.201	0.662	0.593	0.657	0.153	0.134	0.102	0.117	0.106	0.141	0.137	0.145	0.768	0.772	0.686	0.758	0.182	1.717	1.716	1.696	1.746	1.709	1.736	1.735		1.641	1.636	1.642	1.655	1.659	1.69	1.673	1.72214
			14:09:34	810	0.696	0.067	0.893	0.567	2.736	2.649	1.864	2.834	2.626	3.043	0.048	0.05	0.2	0.663	0.594	0.658	0.153	0.134	0.102	0.117	0.106	0.141	0.137	0.145	0.767	0.773	0.687	0.76	0.182	1.717	1.718	1.697	1.746	1.709	1.735	1.734		1.642	1.638	1.643	1.657	1.658	1.691	1.674	1.72229
			14:09:41	816	0.697	0.067	0.893	0.568	2.735	2.699	1.866	2.833	2.629	3.048	0.048	0.05	0.2	0.664	0.594	0.658	0.153	0.134	0.102	0.118	0.106	0.142	0.137	0.145	0.766	0.774	0.688	0.76	0.181	1.717	1.719	1.697	1.746	1.71	1.735	1.736		1.644	1.639	1.643	1.658	1.657	1.691	1.675	1.72286
			14:09:47	822	0.696	0.067	0.893	0.567	2.742	2.731	1.87	2.837	2.631	3.05	0.048	0.05	0.198	0.664	0.595	0.658	0.152	0.134	0.102	0.117	0.106	0.141	0.137	0.145	0.764	0.774	0.688	0.76	0.181	1.718	1.719	1.696	1.746	1.71	1.736	1.736		1.644	1.64	1.643	1.66	1.656	1.692	1.677	1.723
			14:09:54	828	0.697	0.067	0.894	0.567	2.745	2.711	1.872	2.837	2.634	3.06	0.048	0.05	0.198	0.665	0.596	0.658	0.153	0.134	0.102	0.118	0.106	0.142	0.137	0.145	0.764	0.775	0.689	0.761	0.181	1.718	1.72	1.697	1.745	1.71	1.737	1.737		1.645	1.643	1.646	1.66	1.656	1.692	1.677	1.72343
			14:10:00	834	0.696	0.067	0.894	0.566	2.749	2.734	1.875	2.84	2.641	3.051	0.048	0.05	0.197	0.666	0.596	0.659	0.153	0.134	0.102	0.118	0.106	0.142	0.137	0.145	0.762	0.776	0.69	0.762	0.181	1.717	1.72	1.698	1.747	1.71	1.737	1.737		1.645	1.644	1.648	1.662	1.656	1.694	1.679	1.72371
			14:10:07	840	0.696	0.067	0.893	0.567	2.75	2.719	1.877	2.841	2.645	3.071	0.048	0.05	0.196	0.668	0.597	0.659	0.152	0.134	0.102	0.118	0.106	0.142	0.137	0.146	0.761	0.776	0.691	0.763	0.18	1.718	1.721	1.697	1.747	1.71	1.738	1.738		1.645	1.645	1.65	1.662	1.654	1.694	1.68	1.72414
			14:10:13	846	0.697	0.067	0.894	0.566	2.755	2.696	1.88	2.841	2.644	3.063	0.049	0.05	0.195	0.668	0.598	0.66	0.152	0.134	0.103	0.118	0.107	0.142	0.138	0.146	0.76	0.777	0.691	0.764	0.18	1.719	1.721	1.698	1.748	1.711	1.739	1.739		1.644	1.645	1.65	1.664	1.654	1.695	1.682	1.725
			14:10:20	852	0.697	0.067	0.894	0.563	2.755	2.747	1.882	2.847	2.646	3.06	0.048	0.05	0.194	0.669	0.599	0.66	0.152	0.134	0.102	0.118	0.107	0.142	0.137	0.146	0.759	0.778	0.692	0.765	0.18	1.718	1.722	1.698	1.749	1.711	1.74	1.739		1.644	1.647	1.651	1.664	1.653	1.695	1.683	1.72529
			14:10:26	858	0.696	0.067	0.894	0.563	2.767	2.724	1.885	2.853	2.652	3.073	0.048	0.05	0.193	0.67	0.599	0.66	0.152	0.134	0.102	0.118	0.107	0.142	0.138	0.146	0.758	0.779	0.692	0.765	0.18	1.718	1.722	1.698	1.75	1.712	1.741	1.74		1.644	1.649	1.653	1.666	1.654	1.696	1.684	1.72586
			14:10:33	864	0.697	0.067	0.894	0.566	2.757	2.67	1.889	2.863	2.65	3.071	0.048	0.05	0.192	0.671	0.6	0.661	0.153	0.134	0.102	0.118	0.107	0.142	0.138	0.146	0.756	0.779	0.693	0.765	0.179	1.717	1.723	1.699	1.751	1.711	1.741	1.74		1.644	1.649	1.652	1.667	1.654	1.696	1.684	1.726
			14:10:39	870	0.698	0.067	0.895	0.565	2.753	2.669	1.891	2.852	2.655	3.069	0.049	0.05	0.192	0.672	0.601	0.661	0.152	0.134	0.103	0.118	0.107	0.142	0.138	0.146	0.755	0.78	0.694	0.767	0.179	1.718	1.724	1.698	1.751	1.712	1.742	1.74		1.643	1.65	1.653	1.668	1.654	1.698	1.685	1.72643
			14:10:45	876	0.697	0.067	0.894	0.566	2.767	2.729	1.893	2.859	2.653	3.05	0.049	0.05	0.191	0.673	0.601	0.661	0.152	0.134	0.102	0.118	0.107	0.142	0.138	0.146	0.754	0.78	0.695	0.767	0.179	1.718	1.724	1.698	1.751	1.712	1.743	1.74		1.642	1.651	1.652	1.668	1.654	1.698	1.685	1.72657
			14:10:52	882	0.697	0.067	0.895	0.565	2.764	2.74	1.896	2.864	2.656	3.073	0.048	0.05	0.19	0.674	0.602	0.661	0.152	0.134	0.102	0.118	0.107	0.142	0.138	0.146	0.753	0.781	0.695	0.767	0.179	1.717	1.724	1.697	1.752	1.711	1.743	1.741		1.642	1.65	1.651	1.67	1.654	1.699	1.687	1.72643
			14:10:58	888	0.698	0.067	0.894	0.566	2.771	2.511	1.899	2.861	2.664	3.066	0.048	0.05	0.189	0.675	0.603	0.662	0.152	0.134	0.103	0.119	0.107	0.142	0.138	0.146	0.752	0.781	0.696	0.768	0.179	1.718	1.723	1.698	1.753	1.71	1.744	1.741		1.641	1.651	1.65	1.671	1.654	1.699	1.688	1.72671
			14:11:05	894	0.698	0.067	0.895	0.566	2.774	2.734	1.902	2.866	2.668	3.074	0.049	0.05	0.189	0.676	0.604	0.662	0.152	0.134	0.103	0.119	0.107	0.142	0.138	0.146	0.75	0.782	0.697	0.768	0.178	1.719	1.724	1.697	1.753	1.71	1.745	1.742		1.643	1.652	1.649	1.672	1.654	1.701	1.688	1.72714
			14:11:11	900	0.697	0.067	0.894	0.564	2.773	2.741	1.904	2.857	2.665	3.063	0.048	0.05	0.188	0.677	0.605	0.663	0.153	0.134	0.103	0.119	0.107	0.142	0.138	0.146	0.749	0.783	0.697	0.769	0.178	1.718	1.723	1.697	1.753	1.711	1.745	1.742		1.644	1.653	1.648	1.672	1.654	1.701	1.69	1.727
			14:11:18	906	0.699	0.067	0.895	0.565	2.771	2.701	1.906	2.86	2.673	3.06	0.048	0.05	0.187	0.677	0.605	0.663	0.152	0.134	0.103	0.119	0.107	0.142	0.138	0.146	0.748	0.783	0.698	0.77	0.178	1.719	1.723	1.696	1.753	1.709	1.745	1.743		1.644	1.654	1.647	1.673	1.653	1.702	1.691	1.72686
			14:11:24	912	0.699	0.067	0.895	0.566	2.776	2.75	1.909	2.872	2.675	3.063	0.048	0.05	0.186	0.679	0.606	0.663	0.152	0.134	0.103	0.119	0.107	0.143	0.138	0.146	0.746	0.784	0.699	0.77	0.178	1.719	1.723	1.697	1.755	1.709	1.746	1.743		1.645	1.653	1.645	1.674	1.654	1.702	1.692	1.72743
			14:11:31	918	0.698	0.067	0.895	0.562	2.776	2.776	1.911	2.871	2.675	3.079	0.048	0.05	0.185	0.679	0.606	0.663	0.152	0.134	0.103	0.119	0.107	0.142	0.138	0.146	0.745	0.785	0.699	0.771	0.178	1.721	1.724	1.696	1.754	1.709	1.745	1.743		1.645	1.655	1.643	1.674	1.654	1.703	1.692	1.72743
			14:11:37	924	0.698	0.067	0.896	0.566	2.785	2.753	1.914	2.871	2.681	3.063	0.048	0.05	0.185	0.68	0.608	0.663	0.152	0.134	0.103	0.119	0.108	0.143	0.139	0.147	0.744	0.785	0.7	0.771	0.178	1.722	1.725	1.696	1.755	1.708	1.746	1.744		1.646	1.656	1.645	1.675	1.655	1.704	1.693	1.728
			14:11:44	930	0.716	0.068	0.897	0.581	2.779	2.781	1.918	2.877	2.675	3.073	0.048	0.05	0.184	0.679	0.607	0.661	0.151	0.133	0.103	0.119	0.108	0.143	0.138	0.146	0.74	0.783	0.698	0.769	0.176	1.723	1.724	1.696	1.755	1.708	1.745	1.746		1.648	1.657	1.644	1.677	1.656	1.705	1.695	1.72814
			14:11:50	936	0.699	0.067	0.895	0.563	2.779	2.791	1.919	2.884	2.685	3.082	0.049	0.05	0.184	0.682	0.609	0.664	0.152	0.134	0.103	0.119	0.108	0.143	0.139	0.147	0.741	0.786	0.702	0.773	0.177	1.725	1.726	1.697	1.756	1.706	1.745	1.746		1.648	1.657	1.642	1.675	1.657	1.706	1.694	1.72871
			14:11:57	942	0.7	0.067	0.896	0.566	2.78	2.756	1.922	2.882	2.693	3.08	0.048	0.05	0.183	0.682	0.61	0.664	0.152	0.134	0.103	0.119	0.108	0.143	0.139	0.147	0.739	0.787	0.702	0.773	0.177	1.728	1.726	1.697	1.756	1.706	1.746	1.746		1.65	1.657	1.641	1.676	1.658	1.705	1.695	1.72929
			14:12:03	948	0.7	0.067	0.895	0.565	2.786	2.706	1.925	2.883	2.69	3.084	0.048	0.05	0.182	0.683	0.611	0.664	0.152	0.134	0.103	0.119	0.108	0.143	0.139	0.147	0.738	0.787	0.703	0.773	0.177	1.728	1.727	1.698	1.757	1.706	1.745	1.746		1.652	1.657	1.641	1.677	1.658	1.706	1.695	1.72957
			14:12:10	954	0.717	0.068	0.899	0.581	2.787	2.799	1.928	2.889	2.687	3.09	0.048	0.05	0.182	0.683	0.611	0.663	0.151	0.133	0.103	0.119	0.108	0.143	0.139	0.147	0.734	0.785	0.701	0.772	0.176	1.729	1.727	1.698	1.758	1.708	1.746	1.749		1.654	1.658	1.642	1.678	1.66	1.708	1.697	1.73071
			14:12:16	960	0.699	0.067	0.896	0.566	2.793	2.799	1.93	2.888	2.698	3.085	0.049	0.05	0.181	0.685	0.612	0.665	0.152	0.134	0.103	0.119	0.108	0.143	0.139	0.147	0.734	0.789	0.705	0.774	0.177	1.731	1.727	1.698	1.758	1.706	1.746	1.747		1.654	1.657	1.641	1.676	1.661	1.707	1.696	1.73043
			14:12:23	966	0.7	0.067	0.895	0.566	2.794	2.755	1.931	2.889	2.697	3.086	0.048	0.05	0.18	0.685	0.613	0.665	0.152	0.134	0.103	0.119	0.108	0.143	0.139	0.147	0.733	0.789	0.705	0.775	0.176	1.731	1.728	1.697	1.758	1.706	1.745	1.747		1.653	1.657	1.641	1.676	1.662	1.708	1.697	1.73029
			14:12:29	972	0.699	0.067	0.896	0.566	2.799	2.793	1.935	2.89	2.7	3.094	0.048	0.05	0.18	0.687	0.614	0.665	0.152	0.134	0.104	0.12	0.108	0.143	0.139	0.147	0.731	0.79	0.706	0.775	0.176	1.733	1.729	1.697	1.758	1.707	1.746	1.748		1.653	1.659	1.642	1.677	1.663	1.709	1.698	1.73114
			14:12:36	978	0.718	0.068	0.899	0.582	2.798	2.843	1.938	2.9	2.698	3.095	0.049	0.05	0.179	0.686	0.614	0.663	0.151	0.134	0.103	0.12	0.108	0.144	0.14	0.147	0.728	0.788	0.704	0.773	0.175	1.733	1.73	1.698	1.758	1.709	1.748	1.748		1.654	1.66	1.645	1.679	1.667	1.71	1.7	1.732
			14:12:42	984	0.701	0.067	0.896	0.565	2.799	2.788	1.939	2.896	2.711	3.084	0.048	0.05	0.178	0.688	0.616	0.665	0.152	0.134	0.103	0.12	0.108	0.143	0.139	0.147	0.727	0.79	0.708	0.776	0.176	1.733	1.73	1.697	1.758	1.708	1.747	1.748		1.652	1.66	1.644	1.677	1.667	1.711	1.699	1.73157
			14:12:49	990	0.698	0.067	0.896	0.562	2.803	2.755	1.943	2.91	2.706	3.09	0.048	0.05	0.178	0.689	0.617	0.666	0.152	0.134	0.104	0.12	0.108	0.143	0.14	0.147	0.726	0.791	0.708	0.777	0.176	1.734	1.732	1.697	1.759	1.709	1.747	1.749		1.654	1.661	1.645	1.679	1.669	1.712	1.701	1.73243
			14:12:55	996	0.697	0.067	0.897	0.562	2.808	2.763	1.945	2.898	2.71	3.08	0.048	0.05	0.178	0.69	0.618	0.666	0.152	0.134	0.104	0.12	0.108	0.141	0.14	0.148	0.725	0.791	0.709	0.777	0.176	1.734	1.732	1.698	1.76	1.708	1.747	1.75		1.654	1.661	1.647	1.679	1.671	1.713	1.701	1.73271
			14:13:02	1002	0.697	0.067	0.896	0.565	2.803	2.741	1.947	2.898	2.71	3.095	0.048	0.05	0.177	0.69	0.618	0.666	0.152	0.134	0.104	0.12	0.108	0.141	0.139	0.147	0.723	0.792	0.709	0.778	0.176	1.735	1.732	1.699	1.76	1.709	1.747	1.75		1.655	1.661	1.649	1.679	1.673	1.713	1.702	1.73314
			14:13:08	1008	0.696	0.067	0.896	0.565	2.815	2.779	1.949	2.911	2.713	3.104	0.048	0.05	0.176	0.691	0.619	0.666	0.152	0.134	0.104	0.12	0.108	0.141	0.14	0.148	0.721	0.792	0.71	0.778	0.175	1.734	1.733	1.698	1.76	1.709	1.747	1.751		1.656	1.661	1.651	1.68	1.674	1.714	1.702	1.73314
			14:13:15	1014	0.697	0.067	0.897	0.565	2.812	2.8	1.952	2.914	2.72	3.108	0.048	0.05	0.176	0.692	0.62	0.666	0.152	0.134	0.104	0.12	0.108	0.141	0.14	0.148	0.719	0.793	0.711	0.778	0.175	1.735	1.734	1.699	1.761	1.709	1.747	1.751		1.658	1.661	1.653	1.68	1.675	1.714	1.703	1.73371
			14:13:22	1020	0.697	0.067	0.896	0.565	2.813	2.797	1.955	2.908	2.72	3.095	0.048	0.05	0.175	0.693	0.621	0.666	0.152	0.134	0.104	0.12	0.108	0.141	0.14	0.148	0.717	0.793	0.712	0.779	0.175	1.735	1.735	1.7	1.761	1.709	1.747	1.752		1.66	1.661	1.656	1.681	1.676	1.715	1.704	1.73414
			14:13:28	1026	0.697	0.067	0.897	0.567	2.81	2.782	1.958	2.913	2.726	3.099	0.048	0.05	0.175	0.693	0.622	0.667	0.152	0.135	0.104	0.12	0.108	0.142	0.14	0.148	0.715	0.794	0.713	0.779	0.175	1.736	1.735	1.701	1.761	1.708	1.748	1.753		1.661	1.661	1.658	1.681	1.677	1.715	1.704	1.73457
			14:13:35	1032	0.697	0.067	0.897	0.567	2.813	2.784	1.96	2.914	2.728	3.102	0.048	0.05	0.174	0.694	0.622	0.667	0.152	0.135	0.104	0.12	0.109	0.142	0.14	0.148	0.713	0.794	0.713	0.78	0.175	1.737	1.735	1.702	1.762	1.708	1.747	1.752		1.664	1.662	1.659	1.681	1.677	1.716	1.705	1.73471
			14:13:41	1038	0.697	0.067	0.897	0.566	2.818	2.781	1.963	2.911	2.73	3.113	0.048	0.05	0.174	0.695	0.623	0.667	0.152	0.134	0.104	0.12	0.109	0.142	0.14	0.148	0.71	0.795	0.714	0.78	0.175	1.736	1.736	1.703	1.763	1.709	1.748	1.753		1.664	1.662	1.66	1.681	1.677	1.715	1.705	1.73543
			14:13:48	1044	0.696	0.067	0.897	0.562	2.816	2.762	1.964	2.928	2.735	3.119	0.048	0.05	0.173	0.695	0.624	0.667	0.152	0.135	0.104	0.12	0.109	0.142	0.14	0.148	0.709	0.795	0.715	0.781	0.175	1.737	1.736	1.704	1.764	1.71	1.748	1.754		1.665	1.662	1.661	1.681	1.678	1.716	1.706	1.73614
			14:13:54	1050	0.698	0.067	0.897	0.566	2.826	2.794	1.967	2.924	2.744	3.125	0.048	0.05	0.172	0.696	0.625	0.667	0.152	0.135	0.104	0.12	0.109	0.142	0.14	0.148	0.706	0.795	0.716	0.781	0.175	1.737	1.736	1.705	1.764	1.708	1.749	1.754		1.664	1.664	1.664	1.681	1.679	1.717	1.706	1.73614
			14:14:01	1056	0.698	0.067	0.897	0.567	2.824	2.791	1.971	2.924	2.736	3.101	0.048	0.05	0.172	0.697	0.626	0.667	0.152	0.135	0.104	0.12	0.109	0.142	0.141	0.148	0.704	0.797	0.717	0.781	0.175	1.737	1.735	1.705	1.765	1.71	1.75	1.755		1.664	1.666	1.665	1.682	1.68	1.719	1.707	1.73671
			14:14:07	1062	0.697	0.067	0.897	0.565	2.824	2.768	1.972	2.926	2.737	3.113	0.048	0.05	0.172	0.698	0.627	0.667	0.152	0.135	0.104	0.12	0.109	0.142	0.141	0.148	0.701	0.797	0.718	0.781	0.175	1.737	1.736	1.704	1.765	1.711	1.751	1.756		1.664	1.667	1.665	1.681	1.681	1.719	1.707	1.73714
			14:14:14	1068	0.698	0.067	0.897	0.565	2.838	2.799	1.975	2.935	2.747	3.113	0.048	0.05	0.171	0.698	0.627	0.667	0.152	0.134	0.104	0.12	0.109	0.142	0.141	0.148	0.699	0.797	0.718	0.782	0.174	1.736	1.735	1.704	1.766	1.711	1.751	1.756		1.665	1.669	1.665	1.682	1.682	1.719	1.707	1.737
			14:14:20	1074	0.697	0.067	0.898	0.565	2.832	2.783	1.977	2.924	2.745	3.116	0.048	0.05	0.17	0.699	0.628	0.667	0.152	0.135	0.104	0.12	0.109	0.142	0.141	0.148	0.696	0.797	0.719	0.783	0.174	1.736	1.735	1.704	1.766	1.711	1.751	1.756		1.664	1.67	1.666	1.681	1.683	1.72	1.708	1.737
			14:14:27	1080	0.697	0.067	0.898	0.567	2.829	2.82	1.98	2.927	2.744	3.093	0.049	0.05	0.17	0.7	0.629	0.668	0.152	0.135	0.104	0.121	0.109	0.143	0.141	0.149	0.693	0.798	0.72	0.783	0.174	1.735	1.735	1.702	1.766	1.712	1.75	1.756		1.666	1.673	1.668	1.681	1.684	1.721	1.708	1.73657
			14:14:33	1086	0.696	0.067	0.897	0.568	2.835	2.791	1.982	2.931	2.744	3.111	0.048	0.05	0.17	0.701	0.63	0.668	0.152	0.135	0.105	0.121	0.109	0.142	0.141	0.149	0.691	0.798	0.721	0.783	0.174	1.735	1.736	1.704	1.766	1.713	1.751	1.757		1.666	1.674	1.67	1.682	1.686	1.722	1.709	1.73743
			14:14:39	1092	0.698	0.067	0.897	0.567	2.835	2.816	1.985	2.937	2.756	3.128	0.048	0.05	0.169	0.701	0.631	0.667	0.152	0.135	0.105	0.121	0.109	0.143	0.141	0.148	0.688	0.798	0.721	0.783	0.174	1.734	1.735	1.702	1.766	1.713	1.752	1.757		1.665	1.675	1.67	1.681	1.686	1.722	1.709	1.737
			14:14:46	1098	0.697	0.067	0.898	0.568	2.845	2.801	1.987	2.947	2.757	3.128	0.048	0.05	0.169	0.702	0.632	0.668	0.152	0.135	0.105	0.121	0.11	0.143	0.141	0.149	0.685	0.798	0.722	0.784	0.174	1.734	1.737	1.703	1.767	1.715	1.751	1.757		1.665	1.675	1.672	1.682	1.689	1.723	1.71	1.73771
			14:14:52	1104	0.696	0.067	0.898	0.568	2.843	2.822	1.99	2.947	2.756	3.123	0.049	0.05	0.168	0.702	0.633	0.668	0.152	0.135	0.105	0.121	0.111	0.143	0.141	0.149	0.681	0.799	0.723	0.784	0.174	1.734	1.738	1.703	1.766	1.715	1.751	1.756		1.664	1.676	1.673	1.682	1.689	1.723	1.71	1.73757
			14:14:58	1110	0.697	0.067	0.898	0.568	2.838	2.777	1.993	2.941	2.754	3.111	0.048	0.05	0.168	0.702	0.633	0.668	0.152	0.135	0.105	0.121	0.114	0.142	0.141	0.149	0.678	0.799	0.723	0.784	0.174	1.733	1.738	1.702	1.767	1.715	1.75	1.758		1.664	1.676	1.674	1.68	1.691	1.724	1.711	1.73757
			14:15:05	1116	0.697	0.067	0.898	0.568	2.85	2.796	1.995	2.941	2.76	3.12	0.048	0.05	0.167	0.704	0.634	0.668	0.152	0.135	0.105	0.121	0.116	0.143	0.141	0.149	0.674	0.8	0.724	0.784	0.174	1.735	1.739	1.704	1.767	1.717	1.751	1.758		1.665	1.676	1.674	1.681	1.693	1.725	1.712	1.73871
			14:15:11	1122	0.697	0.067	0.897	0.568	2.847	2.779	1.997	2.943	2.767	3.132	0.048	0.05	0.167	0.704	0.635	0.668	0.152	0.135	0.105	0.121	0.118	0.143	0.142	0.149	0.67	0.8	0.725	0.785	0.174	1.735	1.738	1.704	1.766	1.717	1.75	1.758		1.665	1.676	1.675	1.679	1.693	1.724	1.711	1.73829
			14:15:17	1128	0.696	0.067	0.899	0.569	2.85	2.821	2	2.95	2.771	3.114	0.048	0.05	0.166	0.705	0.636	0.668	0.152	0.135	0.105	0.121	0.119	0.143	0.142	0.149	0.666	0.8	0.725	0.785	0.174	1.736	1.739	1.704	1.767	1.716	1.75	1.759		1.665	1.676	1.674	1.678	1.693	1.725	1.711	1.73871
			14:15:24	1134	0.696	0.067	0.899	0.563	2.85	2.791	2.003	2.951	2.774	3.12	0.048	0.05	0.166	0.705	0.637	0.668	0.152	0.135	0.105	0.121	0.12	0.143	0.142	0.149	0.662	0.801	0.726	0.786	0.174	1.737	1.739	1.706	1.767	1.717	1.751	1.76		1.665	1.675	1.674	1.679	1.695	1.725	1.711	1.73957
			14:15:30	1140	0.695	0.067	0.899	0.567	2.848	2.798	2.005	2.954	2.774	3.117	0.048	0.05	0.166	0.706	0.638	0.668	0.152	0.135	0.105	0.121	0.12	0.143	0.142	0.149	0.656	0.801	0.726	0.786	0.174	1.737	1.739	1.707	1.766	1.717	1.751	1.761		1.665	1.675	1.674	1.679	1.696	1.726	1.711	1.73971
			14:15:36	1146	0.694	0.067	0.898	0.562	2.85	2.812	2.008	2.954	2.775	3.112	0.048	0.05	0.165	0.706	0.638	0.668	0.152	0.135	0.105	0.121	0.121	0.143	0.142	0.149	0.651	0.802	0.728	0.786	0.174	1.738	1.74	1.707	1.766	1.718	1.75	1.762		1.666	1.674	1.672	1.68	1.697	1.726	1.712	1.74014
			14:15:43	1152	0.695	0.067	0.898	0.566	2.86	2.753	2.009	2.956	2.774	3.134	0.048	0.05	0.165	0.707	0.639	0.668	0.152	0.136	0.105	0.121	0.122	0.144	0.142	0.149	0.645	0.802	0.728	0.786	0.174	1.739	1.739	1.707	1.765	1.718	1.752	1.763		1.667	1.673	1.672	1.681	1.697	1.726	1.712	1.74043
			14:15:49	1158	0.695	0.067	0.899	0.568	2.861	2.837	2.012	2.906	2.781	3.119	0.048	0.05	0.164	0.707	0.64	0.668	0.151	0.135	0.105	0.121	0.122	0.143	0.142	0.149	0.639	0.802	0.729	0.786	0.174	1.739	1.74	1.707	1.765	1.718	1.752	1.764		1.669	1.673	1.67	1.68	1.698	1.726	1.713	1.74071
			14:15:55	1164	0.695	0.067	0.899	0.568	2.864	2.796	2.015	2.965	2.788	3.124	0.048	0.05	0.164	0.708	0.641	0.668	0.152	0.136	0.105	0.121	0.123	0.144	0.142	0.15	0.633	0.803	0.73	0.787	0.174	1.74	1.741	1.708	1.766	1.719	1.753	1.765		1.671	1.672	1.668	1.68	1.698	1.727	1.713	1.74171
			14:16:02	1170	0.694	0.067	0.9	0.568	2.864	2.799	2.017	2.962	2.785	3.126	0.048	0.05	0.163	0.709	0.642	0.668	0.152	0.136	0.105	0.121	0.123	0.144	0.142	0.15	0.626	0.803	0.731	0.787	0.174	1.741	1.742	1.707	1.765	1.719	1.754	1.764		1.671	1.672	1.667	1.681	1.698	1.728	1.713	1.74171
			14:16:08	1176	0.694	0.067	0.899	0.57	2.869	2.808	2.02	2.972	2.79	3.116	0.048	0.05	0.163	0.709	0.643	0.668	0.152	0.136	0.105	0.121	0.124	0.144	0.142	0.15	0.618	0.803	0.731	0.787	0.174	1.742	1.742	1.707	1.765	1.719	1.754	1.765		1.673	1.67	1.666	1.682	1.699	1.728	1.713	1.742
			14:16:14	1182	0.695	0.067	0.9	0.571	2.866	2.811	2.022	2.968	2.795	3.113	0.048	0.05	0.163	0.71	0.644	0.668	0.152	0.136	0.106	0.121	0.124	0.144	0.143	0.15	0.609	0.803	0.732	0.787	0.174	1.744	1.745	1.707	1.766	1.719	1.755	1.766		1.673	1.669	1.665	1.684	1.7	1.728	1.714	1.74314
			14:16:21	1188	0.694	0.067	0.9	0.571	2.867	2.744	2.025	2.952	2.798	3.126	0.048	0.05	0.162	0.71	0.645	0.667	0.152	0.136	0.105	0.121	0.125	0.144	0.142	0.15	0.6	0.803	0.732	0.787	0.174	1.746	1.745	1.707	1.767	1.719	1.755	1.766		1.673	1.667	1.665	1.687	1.7	1.728	1.713	1.74357
			14:16:27	1194	0.694	0.067	0.901	0.571	2.876	2.809	2.027	2.972	2.796	3.125	0.048	0.05	0.162	0.711	0.645	0.667	0.152	0.136	0.106	0.121	0.125	0.144	0.143	0.15	0.591	0.804	0.733	0.788	0.174	1.746	1.747	1.707	1.767	1.719	1.755	1.766		1.673	1.666	1.665	1.689	1.701	1.73	1.715	1.74386
			14:16:33	1200	0.694	0.067	0.9	0.572	2.872	2.805	2.03	2.968	2.796	3.145	0.048	0.05	0.161	0.711	0.646	0.668	0.152	0.136	0.106	0.121	0.126	0.144	0.143	0.15	0.58	0.804	0.734	0.788	0.174	1.748	1.748	1.707	1.767	1.719	1.755	1.766		1.675	1.666	1.665	1.69	1.7	1.731	1.715	1.74429
			14:16:40	1206	0.689	0.067	0.9	0.573	2.874	2.75	2.032	2.978	2.802	3.15	0.048	0.05	0.161	0.711	0.647	0.667	0.151	0.136	0.105	0.121	0.126	0.144	0.143	0.15	0.57	0.804	0.735	0.789	0.174	1.749	1.75	1.707	1.768	1.718	1.756	1.767		1.676	1.664	1.665	1.69	1.699	1.73	1.715	1.745
[truncated: 70 more columns]
