# Supplementary material for: An experimental erythrocyte rigidity index (Ri) and its correlations with Transcranial Doppler velocities (TAMMV), Gosling Pulsatility Index PI, hematocrit, hemoglobin concentration and red cell distribution width (RDW)
Source: PLoS One. 2020 Feb 21;15(2):e0229105. doi: 10.1371/journal.pone.0229105 (PMC7034921; doi:10.1371/journal.pone.0229105)
Supplement: S4 Dataset — (XLSX) [file pone.0229105.s004.xlsx]

## Sheet: temperature
time	average30ºC	SDEv	avg36ºC	Sdev	avg40ºC	Sdev
6	2.19433	0.0372335	2.2115	0.0883883	2.18033	0.0317857
12	2.17267	0.0260832	2.1835	0.0841457	2.15967	0.0295014
18	2.15533	0.0254034	2.1645	0.0813173	2.14467	0.0291947
24	2.146	0.0261534	2.1515	0.0827315	2.134	0.0277849
30	2.136	0.0261534	2.1415	0.0841457	2.12633	0.0271355
36	2.128	0.0252389	2.1315	0.0855599	2.118	0.0294618
42	2.12333	0.0285365	2.125	0.0890955	2.11167	0.0292632
48	2.11867	0.0293995	2.1175	0.0869741	2.10633	0.0308599
54	2.11167	0.0293995	2.112	0.0933381	2.105	0.0323574
60	2.11	0.0317962	2.107	0.0919239	2.10367	0.0354448
66	2.10367	0.0309892	2.1025	0.0940452	2.09833	0.037421
72	2.103	0.0314325	2.098	0.0961665	2.09567	0.0387599
78	2.09967	0.0309892	2.096	0.101823	2.095	0.041328
84	2.09933	0.0315331	2.0915	0.103945	2.09167	0.042595
90	2.098	0.0307896	2.089	0.10748	2.08967	0.0445234
96	2.09967	0.0313422	2.087	0.10748	2.091	0.0468722
102	2.1	0.0317648	2.084	0.108894	2.092	0.0474447
108	2.10333	0.03188	2.0865	0.113844	2.09167	0.049339
114	2.10467	0.0300056	2.0865	0.115258	2.097	0.04993
120	2.109	0.0294618	2.089	0.11738	2.09833	0.0509346
126	2.111	0.0278747	2.0915	0.118087	2.105	0.0507149
132	2.11667	0.0303699	2.095	0.111723	2.114	0.0483839
138	2.118	0.0295466	2.1005	0.105359	2.12	0.0447996
144	2.123	0.0269072	2.1055	0.101116	2.13133	0.0423596
150	2.128	0.0269072	2.113	0.0989949	2.13533	0.0395769
156	2.13367	0.0270617	2.12	0.0989949	2.14233	0.0364737
162	2.138	0.0271846	2.125	0.0989949	2.148	0.0332866
168	2.14133	0.0282902	2.131	0.0975807	2.148	0.0315753
174	2.145	0.0269072	2.137	0.0961665	2.151	0.0262869
180	2.14733	0.0253837	2.141	0.0961665	2.14833	0.023029
186	2.15133	0.0266333	2.1455	0.0940452	2.14967	0.0188768
192	2.15667	0.0254231	2.151	0.0919239	2.14667	0.0185023
198	2.157	0.0246374	2.153	0.0876812	2.146	0.0180831
204	2.15767	0.0245832	2.155	0.0876812	2.142	0.0175214
210	2.15833	0.0245425	2.1555	0.0841457	2.13867	0.0175024
216	2.16067	0.0251064	2.1535	0.0827315	2.138	0.018
222	2.159	0.0236432	2.1515	0.0827315	2.133	0.0165227
228	2.16167	0.0266333	2.1495	0.0841457	2.13067	0.016563
234	2.159	0.0271846	2.147	0.0848528	2.12933	0.0185562
240	2.157	0.02498	2.1445	0.0841457	2.127	0.016
246	2.15667	0.0261024	2.142	0.0848528	2.12733	0.0170098
252	2.15467	0.0274287	2.141	0.086267	2.125	0.0155242
258	2.15167	0.0265016	2.139	0.086267	2.123	0.0165227
264	2.149	0.0260576	2.136	0.0834386	2.122	0.0163707
270	2.148	0.0287924	2.135	0.0848528	2.12067	0.0156312
276	2.14533	0.0293655	2.1335	0.0841457	2.11833	0.0170098
282	2.14367	0.0291433	2.1325	0.0855599	2.11767	0.0160104
288	2.14167	0.0299388	2.1295	0.0841457	2.11633	0.0170098
294	2.13933	0.0284488	2.128	0.0848528	2.11933	0.0155027
300	2.13833	0.0276466	2.1255	0.0827315	2.11567	0.0155027
306	2.13533	0.0276466	2.1255	0.0841457	2.11433	0.0150111
312	2.13367	0.0263881	2.124	0.0806102	2.112	0.0155242
318	2.12967	0.0238607	2.124	0.0820244	2.114	0.0135277
324	2.12933	0.026727	2.12	0.0820244	2.111	0.0135277
330	2.127	0.0245764	2.1205	0.0799031	2.11067	0.0135769
336	2.12533	0.024379	2.119	0.079196	2.11167	0.0130128
342	2.12467	0.0275923	2.119	0.0820244	2.11067	0.0150111
348	2.12267	0.0246644	2.1175	0.0799031	2.10833	0.0130128
354	2.121	0.0243311	2.1165	0.0827315	2.108	0.0131149
360	2.119	0.0244336	2.1165	0.0813173	2.10867	0.0146401
366	2.11933	0.0240901	2.1165	0.0799031	2.108	0.01253
372	2.117	0.0244336	2.113	0.0806102	2.10867	0.0125033
378	2.116	0.0255147	2.114	0.079196	2.10733	0.0126623
384	2.11267	0.0266333	2.1135	0.0799031	2.10667	0.0140475
390	2.111	0.0262107	2.114	0.0806102	2.10667	0.0135031
396	2.109	0.0271846	2.111	0.079196	2.107	0.01253
402	2.109	0.025865	2.112	0.079196	2.10633	0.0130128
408	2.10767	0.0253246	2.112	0.079196	2.10467	0.0100167
414	2.10733	0.0270617	2.1125	0.0813173	2.10433	0.0145029
420	2.10567	0.0249867	2.1105	0.0799031	2.107	0.014
426	2.105	0.0255343	2.1105	0.0799031	2.10533	0.0115036
432	2.10467	0.0259679	2.1105	0.0813173	2.10467	0.0125033
438	2.10267	0.0259679	2.109	0.0806102	2.10467	0.0120554
444	2.102	0.0255343	2.1105	0.0799031	2.10567	0.0132035
450	2.102	0.0248797	2.108	0.079196	2.10533	0.0125831
456	2.10167	0.0246847	2.11	0.079196	2.105	0.011
462	2.1	0.02498	2.1095	0.0799031	2.10367	0.0115036
468	2.09833	0.0248261	2.1085	0.0799031	2.10433	0.0110151
474	2.098	0.0242693	2.1085	0.0799031	2.10367	0.0115036
480	2.098	0.0242693	2.108	0.079196	2.104	0.01253
486	2.09833	0.0251064	2.1075	0.0799031	2.10367	0.0115036
492	2.09733	0.0241316	2.106	0.0806102	2.10367	0.0120554
498	2.09633	0.0241316	2.1085	0.0799031	2.10367	0.0120139
504	2.09533	0.0231589	2.107	0.079196	2.103	0.0111355
510	2.09567	0.0240069	2.107	0.079196	2.103	0.0111355
516	2.09567	0.0237136	2.1065	0.0784889	2.10267	0.0105987
522	2.09467	0.0237136	2.1065	0.0784889	2.102	0.01
528	2.09567	0.0223681	2.106	0.079196	2.10333	0.010504
534	2.09267	0.023029	2.1065	0.0799031	2.104	0.00953939
540	2.09433	0.0218251	2.108	0.0777817	2.10433	0.0120554
546	2.093	0.0226053	2.105	0.079196	2.10233	0.00971253
552	2.09367	0.0210792	2.1055	0.0799031	2.104	0.012
558	2.09167	0.0233524	2.105	0.079196	2.103	0.00953939
564	2.092	0.0235797	2.1055	0.0799031	2.10133	0.0100167
570	2.092	0.0235797	2.105	0.0806102	2.10333	0.0110604
576	2.09067	0.023029	2.106	0.0777817	2.10167	0.0100167
582	2.091	0.0229129	2.105	0.0777817	2.10267	0.010504
588	2.09033	0.0224796	2.1055	0.0799031	2.10333	0.0106927
594	2.08933	0.0228108	2.105	0.079196	2.10367	0.00960902
600	2.09067	0.0233524	2.1045	0.0799031	2.10167	0.0102632
606	2.08933	0.0231589	2.1035	0.0784889	2.10233	0.0115036
612	2.08967	0.0223681	2.106	0.0777817	2.10333	0.0090185
618	2.08933	0.0224796	2.104	0.0777817	2.102	0.009
624	2.089	0.0219317	2.1035	0.0770746	2.102	0.0111355
630	2.089	0.0245561	2.1045	0.0770746	2.09967	0.0112398
636	2.08767	0.023029	2.1025	0.0784889	2.103	0.011
642	2.088	0.0219317	2.1035	0.0784889	2.1	0.0105357
648	2.08733	0.0228983	2.103	0.0777817	2.104	0.0101489
654	2.08667	0.022053	2.1035	0.0770746	2.101	0.01
660	2.087	0.0216333	2.1015	0.0784889	2.101	0.00953939
666	2.088	0.0235797	2.103	0.0777817	2.10133	0.00950438
672	2.08567	0.023029	2.1035	0.0770746	2.101	0.01
678	2.087	0.0233024	2.103	0.0777817	2.101	0.01
684	2.08533	0.0215019	2.103	0.0777817	2.09933	0.0100664
690	2.085	0.0226053	2.102	0.0777817	2.10233	0.00950438
696	2.08633	0.0241316	2.1015	0.0770746	2.101	0.009
702	2.086	0.0235797	2.102	0.0777817	2.10167	0.00802081
708	2.08567	0.0237136	2.102	0.0777817	2.10067	0.010504
714	2.08567	0.0237136	2.104	0.0763675	2.10233	0.00945163
720	2.085	0.0233024	2.102	0.0763675	2.10167	0.0100167
726	2.08367	0.022053	2.1015	0.0770746	2.10233	0.00971253
732	2.08467	0.022053	2.1015	0.0770746	2.09867	0.0085049
738	2.08367	0.022745	2.102	0.0763675	2.10033	0.0100664
744	2.084	0.0219317	2.1015	0.0770746	2.102	0.01
750	2.08367	0.0217792	2.102	0.0763675	2.10267	0.00950438
756	2.082	0.0216333	2.1015	0.0784889	2.101	0.011
762	2.083	0.0223383	2.102	0.0763675	2.10133	0.0100167
768	2.08367	0.022745	2.1005	0.0756604	2.101	0.00953939
774	2.08233	0.0217332	2.1025	0.0756604	2.102	0.008544
780	2.08233	0.0231589	2.1005	0.0756604	2.1	0.0105357
786	2.08167	0.0217792	2.101	0.0735391	2.10267	0.0100167
792	2.08233	0.0212211	2.101	0.0749533	2.101	0.0111355
798	2.08233	0.0215019	2.101	0.0749533	2.10167	0.00950438
804	2.08167	0.022745	2.0995	0.0756604	2.1	0.00953939
810	2.08233	0.0221886	2.1015	0.0756604	2.101	0.0105357
816	2.08133	0.0215019	2.101	0.0749533	2.101	0.0105357
822	2.08233	0.0221886	2.1005	0.0742462	2.10067	0.0110604
828	2.082	0.0216333	2.1005	0.0756604	2.10067	0.0105987
834	2.082	0.0223383	2.1	0.0763675	2.1	0.0105357
840	2.08233	0.0215019	2.1	0.0777817	2.1	0.0115326
846	2.08233	0.0212211	2.1015	0.0742462	2.09967	0.0090185
852	2.08033	0.0215019	2.099	0.0749533	2.10267	0.0100664
858	2.08233	0.0215019	2.1	0.0763675	2.10167	0.0105987
864	2.08	0.0216333	2.099	0.0777817	2.10067	0.0115902
870	2.08033	0.0221886	2.1	0.0763675	2.10267	0.0110604
876	2.08	0.0216333	2.099	0.0735391	2.10167	0.0115902
882	2.08067	0.0217792	2.0995	0.0756604	2.10067	0.0100664
888	2.07933	0.0212211	2.1005	0.0756604	2.10133	0.0100664
894	2.07967	0.0210792	2.1	0.0763675	2.10067	0.00960902
900	2.08	0.0216333	2.1005	0.0770746	2.102	0.008544
906	2.08033	0.0221886	2.0985	0.0742462	2.1	0.0105357
912	2.07933	0.0215019	2.098	0.0763675	2.101	0.00953939
918	2.08033	0.0212211	2.0995	0.0756604	2.10267	0.0115036
924	2.079	0.0216333	2.1	0.0763675	2.10233	0.00929157
930	2.08	0.0196977	2.0985	0.0756604	2.102	0.01
936	2.079	0.0216333	2.099	0.0763675	2.103	0.0105357
942	2.078	0.020664	2.099	0.0735391	2.103	0.00953939
948	2.07767	0.0213854	2.0995	0.0742462	2.102	0.01
954	2.07833	0.0205264	2.0985	0.0756604	2.10367	0.0090185
960	2.07767	0.0210792	2.099	0.0749533	2.102	0.01
966	2.07833	0.0198578	2.099	0.0735391	2.10233	0.0100664
972	2.07733	0.0205264	2.098	0.0749533	2.10133	0.0085049
978	2.07833	0.0212211	2.098	0.0749533	2.102	0.008544
984	2.07767	0.022053	2.0985	0.0756604	2.10167	0.010504
990	2.07867	0.020108	2.099	0.0749533	2.1	0.009
996	2.07733	0.0224796	2.1005	0.0742462	2.101	0.00953939
1002	2.07833	0.0208407	2.0985	0.0756604	2.102	0.009
1008	2.07667	0.0210792	2.099	0.0749533	2.102	0.00953939
1014	2.07733	0.0215019	2.098	0.0749533	2.1	0.008
1020	2.077	0.0226053	2.1	0.0749533	2.102	0.009
1026	2.07667	0.0213854	2.0995	0.0742462	2.102	0.01
1032	2.076	0.0216333	2.098	0.0735391	2.10133	0.00802081
1038	2.07733	0.0215019	2.0975	0.0742462	2.10333	0.00862168
1044	2.07733	0.0221886	2.0975	0.0742462	2.10333	0.0110604
1050	2.076	0.0209523	2.099	0.0749533	2.103	0.00556776
1056	2.07767	0.022053	2.0985	0.0742462	2.102	0.009
1062	2.07633	0.0221886	2.0995	0.0742462	2.10033	0.0090185
1068	2.07733	0.0215019	2.0995	0.0742462	2.101	0.00916515
1074	2.07633	0.0215019	2.1	0.0763675	2.103	0.00916515
1080	2.07567	0.0210792	2.0995	0.0756604	2.10233	0.00950438
1086	2.07667	0.020108	2.0985	0.0756604	2.102	0.011
1092	2.07633	0.0212211	2.098	0.0749533	2.10233	0.00971253
1098	2.076	0.019975	2.1	0.0735391	2.103	0.009
1104	2.07633	0.0215019	2.099	0.0735391	2.10433	0.00763763
1110	2.07633	0.0205264	2.098	0.0749533	2.103	0.00953939
1116	2.07567	0.0210792	2.098	0.0749533	2.10233	0.00776745
1122	2.07567	0.022053	2.0985	0.0742462	2.10267	0.0100167
1128	2.07567	0.0210792	2.099	0.0749533	2.10333	0.0080829
1134	2.07567	0.0204042	2.098	0.0735391	2.104	0.0072111
1140	2.076	0.0209523	2.0975	0.0742462	2.104	0.008544
1146	2.07567	0.0204042	2.098	0.0749533	2.104	0.00556776
1152	2.07567	0.0207445	2.098	0.0735391	2.10267	0.0090185
1158	2.075	0.019975	2.099	0.0763675	2.10633	0.0080829
1164	2.07533	0.0205264	2.0995	0.0756604	2.10533	0.00862168
1170	2.075	0.0209523	2.098	0.0749533	2.104	0.008
1176	2.074	0.0209523	2.1	0.0763675	2.102	0.008
1182	2.075	0.019975	2.099	0.0721249	2.10433	0.00907377
1188	2.074	0.0209523	2.1	0.0735391	2.10467	0.00950438
1194	2.07533	0.0198578	2.099	0.0749533	2.10433	0.0106927
1200	2.07433	0.0208407	2.0985	0.0742462	2.10467	0.00750555
1206	2.07533	0.0198578	2.099	0.0749533	2.10367	0.00650641
1212	2.07433	0.0208407	2.0975	0.0742462	2.10467	0.00550757
1218	2.075	0.020664	2.1005	0.0742462	2.10567	0.0090185
1224	2.074	0.0209523	2.0995	0.0742462	2.10433	0.00750555
1230	2.07467	0.0213854	2.099	0.0749533	2.10333	0.0085049
1236	2.07433	0.0205264	2.0995	0.0742462	2.10467	0.00763763
1242	2.07433	0.0195533	2.0995	0.0756604	2.105	0.00916515
1248	2.075	0.0202978	2.099	0.0735391	2.106	0.00953939
1254	2.07467	0.0217332	2.1	0.0749533	2.10433	0.0070946
1260	2.074	0.0202978	2.099	0.0735391	2.10467	0.00862168
1266	2.075	0.0209523	2.0995	0.072832	2.105	0.008
1272	2.074	0.019975	2.1	0.0735391	2.10367	0.00862168
1278	2.07433	0.0215019	2.0995	0.072832	2.10367	0.0085049
1284	2.073	0.019975	2.1005	0.072832	2.106	0.009
1290	2.074	0.0202978	2.1005	0.0742462	2.10467	0.00702377
1296	2.074	0.0209523	2.0995	0.0742462	2.10467	0.0085049
1302	2.07367	0.0197569	2.099	0.0735391	2.10567	0.00802081
1308	2.07433	0.0198578	2.1	0.0749533	2.10467	0.0085049
1314	2.074	0.0193132	2.1	0.0735391	2.10733	0.00763763
1320	2.073	0.0202978	2.1	0.0735391	2.107	0.00655744
1326	2.07533	0.0208407	2.1	0.0735391	2.107	0.009
1332	2.07467	0.0204042	2.1	0.0735391	2.10633	0.00802081
1338	2.074	0.0209523	2.1	0.0721249	2.10667	0.00702377
1344	2.07333	0.0198578	2.1015	0.0756604	2.10733	0.0090185
1350	2.07367	0.0204042	2.0995	0.0742462	2.10667	0.00802081
1356	2.07433	0.0208407	2.0995	0.0742462	2.10633	0.00802081
1362	2.073	0.0202978	2.1	0.0749533	2.10833	0.00802081
1368	2.07333	0.0208407	2.0985	0.0742462	2.10733	0.00750555
1374	2.073	0.0202978	2.0995	0.0756604	2.10667	0.00802081
1380	2.074	0.0202978	2.1	0.0735391	2.10733	0.00750555
1386	2.07367	0.0201329	2.1005	0.0742462	2.106	0.00754983
1392	2.07367	0.0197569	2.1015	0.072832	2.10767	0.00802081
1398	2.073	0.0196723	2.1015	0.0742462	2.10667	0.00802081
1404	2.07433	0.0198578	2.101	0.0735391	2.10467	0.0105987
1410	2.07267	0.0201329	2.1005	0.072832	2.10767	0.00862168
1416	2.07233	0.019218	2.101	0.0735391	2.109	0.00953939
1422	2.07433	0.019218	2.1015	0.072832	2.10733	0.0080829
1428	2.07267	0.0197569	2.1015	0.0742462	2.10867	0.0070946
1434	2.074	0.0209523	2.102	0.0735391	2.107	0.00754983
1440	2.07367	0.0207445	2.102	0.0735391	2.10867	0.00602771
1446	2.07267	0.0207445	2.1015	0.0742462	2.108	0.00458258
1452	2.072	0.0202978	2.103	0.0735391	2.107	0.007
1458	2.07267	0.0194251	2.101	0.0735391	2.107	0.00655744
1464	2.07267	0.0207445	2.102	0.0735391	2.10733	0.0061101
1470	2.07233	0.0202073	2.102	0.0735391	2.10867	0.00650641
1476	2.072	0.0202978	2.1015	0.0742462	2.10867	0.00757188
1482	2.07267	0.0207445	2.1015	0.0742462	2.10733	0.0061101
1488	2.07233	0.0202073	2.101	0.0735391	2.109	0.00754983
1494	2.07267	0.0207445	2.101	0.0735391	2.10867	0.00763763
1500	2.07267	0.0197569			2.10933	0.00702377
