# Supplementary material for: An experimental erythrocyte rigidity index (Ri) and its correlations with Transcranial Doppler velocities (TAMMV), Gosling Pulsatility Index PI, hematocrit, hemoglobin concentration and red cell distribution width (RDW)
Source: PLoS One. 2020 Feb 21;15(2):e0229105. doi: 10.1371/journal.pone.0229105 (PMC7034921; doi:10.1371/journal.pone.0229105)
Supplement: S1 Sedimentation — (ZIP) [file pone.0229105.s009.zip]

Archive with 2 entries (2 files):
- S3Sedimentation1.zip
- S3Sedimentation2.zip
