# Supplementary material for: An experimental erythrocyte rigidity index (Ri) and its correlations with Transcranial Doppler velocities (TAMMV), Gosling Pulsatility Index PI, hematocrit, hemoglobin concentration and red cell distribution width (RDW)
Source: PLoS One. 2020 Feb 21;15(2):e0229105. doi: 10.1371/journal.pone.0229105 (PMC7034921; doi:10.1371/journal.pone.0229105)
Supplement: S1 Table — (a) Spearman ρ and Pearson r correlation values between TCD velocities (TAMMV in cm/s) and Rigidity index Ri, RDW, Hb, and Hct. Cerebral arteries MCA, MCA / ACA, ACA, PCA, t-ICA, BA, left and right. Data of patients SCA, SCC, SD, Sβ0thal. (b) Rho and r correlations between PI Gosling Pulsatility Index and Ri Rigidity index for patients SCA, SCC, SD, Sbeta0 thal. It also showed correlations between PI vs. Hb, Hct, and RDW. Patients: SS: 32, SC: 2, Sbeta0thal: 1, SD: 1. (XLSX) [file pone.0229105.s010.xlsx]

## Sheet: Tabs (a) (b) for Figs 9 & 10 
										(a)
			TCD velocities(cm/s) in cerebral arteries (average left+right)	RDW				Rigidity Index (Ri)+				Hb(g/dL)				Hct(%)
				n	ρ	r		n	ρ	r		n	ρ	r		n	ρ	r
			MCA (L+R)	124	0.18*	0.14*		80	0.42***	0.35***		131	-0.31***	-0.35***		161	-0.29***	-0.34***
			MCA/ACA (L+R)	130	0.19*	0.15*		71	0.3*	0.24**		160	-0.27***	-0.28***		155	-0.26***	-0.27***
			ACA (L+R)	114	0.36***	0.34**		71	0.37**	0.39**		114	-0.36***	-0.38***		147	-0.31***	-0.32***
			PCA(L+R)	132	0.19*	0.10*		67	024*	0.2*		159	-0.24**	-0.22**		153	-0.2**	-0.18**
			t-ICA(L+R)	138	0.21*	0.2*		67	0.26*	0.18*		155	-0.25**	-0.22**		155	-0.19*	-0.22*
			BA	135	0.21*	0.17*		72	0.25*	0.22*		187	-0.31***	-0.30***		221	-0.43***	-0.47***
		TCD velocities(cm/s) in cerebral arteries (average left+right)	RDW				Rigidity Index (Ri)+				Hb(g/dL)				Hct(%)
			n	ρ	r		n	ρ	r		n	ρ	r		n	ρ	r
		MCA (L+R) vs RDW	124	0.18	0.14	MCA (L+R) vs RI	80	0.42	0.35	MCA (L+R)	131	-0.31	-0.35	MCA (L+R) vs Hct(%)	161	-0.29	-0.34
		MCA/ACA (L+R) vs RDW	130	0.19	0.15	MCA/ACA (L+R) vs RI	71	0.3	0.24	MCA/ACA (L+R)	160	-0.27	-0.28	MCA/ACA (L+R) vs Hct(%)	155	-0.26	-0.27
		ACA (L+R) vs RDW	114	0.36	0.34	ACA (L+R) vs RI	71	0.37	0.39	ACA (L+R) vs	114	-0.36	-0.38	ACA (L+R) vs Hct(%)	147	-0.31	-0.32
		PCA(L+R) vs RDW	132	0.19	0.1	PCA(L+R) vs RI	67	0.24	0.2	PCA(L+R)	159	-0.24	-0.22	PCA(L+R) vs Hb (g/dL)	153	-0.2	-0.18								(b)
		t-ICA(L+R) vs RDW	138	0.21	0.2	t-ICA(L+R) vs RI	67	0.26	0.18	t-ICA(L+R)	155	-0.25	-0.22	t-ICA(L+R) vs Hct(%)	155	-0.19	-0.22
		BA vs RDW	135	0.21	0.17	BA vs RI	72	0.25	0.22	BA	187	-0.31	-0.3	BA vs Hct(%)	221	-0.43	-0.47				Variable vs. Variable	n	ρ	r	p	p-level	r	p-level	p
																					Ri (Hct=20) vs. PI MCAL	36	0.39	0.22	*	0.02	0.22	0.027	*
																					Ri(Hct=20) vs. PI MCAR		0.56	0.55	***	0.001	0.55	0.001	***
																					Ri(Hct=20) vs. PI Max		0.4	0.32	*	0.017	0.32	0.02	*
																					Ri vs. Ri(native)		0.66	0.38	***	0	0.38	0	***
																					Ri(native) vs. PI Max		0.4	0.41	*	0.016	0.41	0.017	*
																					Ri(native) vs. PI MCAL		0.42	0.41	*	0.015	0.41	0.02	*
																					Ri(native) vs. PI MCAR		0.43	0.41	**	0.009	0.41	0.007	**
																					PI MCAL vs. PI MCAR		0.83	0.76	***	0	0.76	0	***
																					PI MCAL vs. PI Max		0.61	0.56	***	0	0.56	0	***
																					PI MCAR vs. PI Max		0.64	0.59	***	0	0.59	0	***
																					HGB (g/dL) vs. Hct (%)		0.92	0.92	***	0	0.92	0	***
																					HGB (g/dL) vs. RDW		-0.45	-0.41	**	0.006	-0.41	0.006	**
																					HCT (%) vs. RDW		-0.37	-0.36	*	0.029	-0.36	0.035	*
																					PI MCAL vs. HGB (g/dL)		0.18	0.2	ns	0.294	0.2	0.321	ns
																					PI MCAL vs. HCT (%)		0.17	0.14	ns	0.337	0.14	0.386	ns
																					PI MCAL vs. RDW		-0.05	-0.1	ns	0.754	-0.1	0.708	ns
																					PI MCAR vs. HGB (g/dL)		0.21	0.27	ns	0.231	0.27	0.245	ns
																					PI MCAR vs. HCT (%)		0.17	0.18	ns	0.341	0.18	0.3	ns
																					PI MCAR vs. RDW		-0.03	-0.09	ns	0.865	-0.09	0.774	ns
																					PI Max vs. HGB (g/dL)		-0.08	-0.05	ns	0.63	-0.05	0.762	ns
																					PI Max vs. HCT (%)		-0.12	-0.08	ns	0.503	-0.08	0.643	ns
